# Supplementary material for: Transcriptome driven discovery of novel candidate genes for human neurological disorders in the telomer-to-telomer genome assembly era
Source: Hum Genomics. 2023 Oct 23;17:94. doi: 10.1186/s40246-023-00543-y (PMC10594789; doi:10.1186/s40246-023-00543-y)
Supplement: Supplementary file 1 — Additional file 1. Complete information on the RNAseq studies used for analyses. [file 40246_2023_543_MOESM1_ESM.xlsx]

## Sheet: studies_summary
Additional File S1: Complete information on the RNAseq studies used for analyses.
								DE genes
Accession	Disorder	Experimental design	Abbreviation	N (ctrl vs case)	GRCh38.p14	GRCh38.p14_only	% GRCh38.p14_only	T2T-CHM13v2.0	T2T-CHM13v2.0_only	% T2T-CHM13v2.0_only	T2T-CHM13v2.0_novel	% T2T-CHM13v2.0_novel	Publication	read length (bases)	Single end (SE) or paired end (PE) sequencing
PRJEB44542	Alzheimer’s disease	Alzheimer’s patient’s induced neurons	AD/n	8;10	157	20	12.7389	162	25	15.4321	3	1.85185	https://doi.org/10.1016/j.stem.2021.04.004	50	PE
PRJNA376020	Amyotrophic lateral sclerosis	CRISPR/Cas9-mediated targeted gene correction in patient iPSCs	ALS/crispr	2;2	179	4	2.23464	194	19	9.79381	3	1.54639	https://doi.org/10.1007/s13238-017-0397-3	250	PE
PRJNA236453	Amyotrophic lateral sclerosis	Patient iPC-derived motor neurons harboring SOD1 mutations	ALS/mn	3;2	1162	66	5.67986	1215	119	9.79424	20	1.64609	https://doi.org/10.1016/j.stem.2014.03.004	200	PE
PRJEB30906	Amyotrophic lateral sclerosis	Single-cell SOD1 E100G ALS iPSC-derived motor neurons	ALS/sc	192;192	1095	113	10.3196	1187	205	17.2704	21	1.76917	https://doi.org/10.1016/j.stemcr.2021.10.010	100	SE
PRJEB89471	Autism spectrum disorder	NSCs derived from patient fibroblasts	ASD/nsc	5;8	810	33	4.07407	876	99	11.3014	28	3.19635	https://doi.org/10.1038%2Fs41593-018-0295-x	50	SE
PRJNA483174/PRJNA421728	Autism spectrum disorder	Postmortem brains	ASD/pb	2;2	2868	168	5.85774	3137	437	13.9305	81	2.58208	https://doi.org/10.1038/s41593-018-0287-x	200	PE
PRJNA589589	Epilepsy	Patient derived neuronal oligodendroglial progenitor cells	E/nopc	3;3	194	32	16.4948	189	27	14.2857	1	0.529101	http://dx.doi.org/10.1101/2020.12.11.421370	100	SE/PE
PRJNA290212	Epilepsy	Dentate granule cells from hippocampi from patients with mesial temporal lobe epilepsy with and without hippocampal sclerosis	E/dc	14;8	141	23	16.3121	136	18	13.2353	2	1.47059	https://doi.org/10.1111/epi.13305	250	PE
PRJNA589589	Epilepsy	Patient derived neuronal astrocytes	E/na	3;3	72	13	18.0556	72	13	18.0556	4	5.55556	http://dx.doi.org/10.1101/2020.12.11.421370	100	SE/PE
PRJNA589589	Epilepsy	Patient derived neuronal cells	E/nc	3;3	529	36	6.80529	572	79	13.8112	11	1.92308	http://dx.doi.org/10.1101/2020.12.11.421370	100	SE/PE
PRJNA563467	Epilepsy	Patient primary skin fibroblasts	E/pf	5;6	566	24	4.24028	592	50	8.44595	13	2.19595	https://doi.org/10.1038/s41467-019-12671-y	100	PE
PRJNA670696	Glioblastoma	Endothelial cells isolated from post-mortem and resection surgery from human cortex	Gliob/ec	7;5	1012	74	7.31225	1070	132	12.3364	7	0.654206	https://doi.org/10.1093/neuonc/noab022	125	SE
PRJNA604108	Glioma	Patient derived glioma	Glio	6;16	4315	185	4.28737	4444	314	7.06571	62	1.39514	https://doi.org/10.3389%2Ffonc.2020.00253	300	PE
PRJNA732455	m.3242 A > G mtDNA mutation	Patient fibroblasts	mtDNA/m.3243	6;6	810	50	6.17284	826	66	7.99031	20	2.42131	https://doi.org/10.1038/s41467-021-26746-2	75	SE
PRJNA576512	Multiple sclerosis	Patient white matter lesions	MS/bl	25;72	1008	71	7.04365	1059	122	11.5203	51	4.81586	https://doi.org/10.1186/s40478-019-0855-7	150	PE
PRJEB19652	Multiple sclerosis	Patient CD4+ T cells	MS/CD4	5;5	2858	248	8.6774	2908	298	10.2476	57	1.96011	https://doi.org/10.1016/j.cell.2018.08.011	125	SE
PRJEB23143	Multiple sclerosis	Patient CD19+ B cells	MS/CD19	6;6	3063	223	7.28044	3220	380	11.8012	110	3.41615	https://doi.org/10.1016/j.cell.2018.08.011	125	SE
												3.41615
