# Supplementary material for: Transcriptome driven discovery of novel candidate genes for human neurological disorders in the telomer-to-telomer genome assembly era
Source: Hum Genomics. 2023 Oct 23;17:94. doi: 10.1186/s40246-023-00543-y (PMC10594789; doi:10.1186/s40246-023-00543-y)
Supplement: Supplementary file 2 — Additional file 2. Genes which were differentially expressed when mapped to GRCh38.p14 assembly but not when mapped to the T2T-CHM13v2.0 assembly. [file 40246_2023_543_MOESM2_ESM.xlsx]

## Sheet: putative false positives
Additional File S2: Genes which were differentially expressed when mapped to GRCh38.p14 assembly but not when mapped to the T2T-CHM13v2.0 assembly.
Dataset	Symbol	baseMean	log2FoldChange	lfcSE	stat	pvalue	padj
MS/CD19	LOC124903650	5.94466	-5.82258	2.13947	-2.72151	0.00649849	0.0197079
ASD/pb	CEACAM4	18.8988	-5.24495	4.66181	-1.12509	0.260552	0.460552
Gliob/ec	LINC00200	9.32402	-5.22952	2.32546	-2.24881	0.0245243	0.144949
Gliob/ec	LOC107984170	8.38487	-5.10479	2.40778	-2.12012	0.0339958	0.17575
ALS/mn	MUC4	7.87979	-4.86384	4.3585	-1.11594	0.264447	0.46827
E/na	SSTR5-AS1	102.477	-4.66491	1.51573	-3.07766	0.0020863	0.0855474
MS/CD4	LOC124901776	8.44836	-4.4879	1.61515	-2.77863	0.00545885	0.023455
ASD/pb	RNA45SN5	479.462	-4.41338	2.23819	-1.97186	0.048626	0.14745
Gliob/ec	LOC105376380	61.8658	-4.24809	1.34151	-3.16664	0.00154212	0.0243833
MS/CD4	LOC105378480	0.838233	-4.233	3.07329	-1.37735	0.168403	NA
MS/CD19	HMCN1	1.85787	-4.18348	1.79206	-2.33445	0.0195723	0.050892
Gliob/ec	LOC105379225	14.3019	-4.17791	1.50636	-2.77352	0.00554528	0.0582432
E/dc	OR2J2	49.3015	-3.91867	1.05178	-3.72577	0.000194718	0.0188067
MS/CD19	SLC6A12	2.92179	-3.77543	1.37977	-2.73628	0.00621384	0.0189659
MS/CD4	LOC124904879	6.64713	-3.74436	1.38167	-2.71002	0.00672786	0.0278064
MS/CD4	LOC124900194	0.535521	-3.72771	3.08298	-1.20913	0.226615	NA
ALS/mn	RNU1-3	7.29914	-3.63937	1.37046	-2.65558	0.00791719	NA
E/dc	LOC105373277	34.346	-3.63867	1.04576	-3.47946	0.000502431	0.0299686
MS/CD19	ZNF536	1.27009	-3.59533	1.95042	-1.84336	0.0652764	0.137269
mtDNA/m.3243	HLA-DMB	7.20436	-3.57351	1.18608	-3.01287	0.00258787	0.0199614
MS/CD19	ZSCAN1	1.23591	-3.55239	2.21871	-1.60111	0.109353	0.207088
MS/CD19	LOC124903054	16.2379	-3.50999	1.48759	-2.35952	0.0182987	0.0480439
ASD/pb	MCAM	4526.35	-3.38019	1.11975	-3.0187	0.00253864	0.0166703
MS/CD19	LOC124906301	14.5193	-3.3615	1.55188	-2.16608	0.0303047	0.073474
E/nopc	TRK-CTT2-2	152.67	-3.33816	0.977814	-3.41391	0.000640389	0.0316651
ASD/pb	RRAD	215.608	-3.33334	1.39177	-2.39504	0.0166185	0.0673524
MS/CD4	PRKCE-AS1	6.19487	-3.30871	1.40207	-2.35988	0.0182809	0.0618993
MS/CD19	FTCD	3.11941	-3.24607	1.2208	-2.65898	0.00783788	0.0231863
ASD/nsc	LOC105371972	2.02021	-3.24072	1.01833	-3.1824	0.00146059	0.0178264
MS/CD19	MRAP2	1.40308	-3.15916	2.00145	-1.57844	0.114465	0.214589
ASD/pb	VWA1	3350.41	-3.15855	1.12558	-2.80616	0.00501362	0.0277083
Gliob/ec	SAG	3.71203	-3.14531	1.60289	-1.96227	0.0497311	0.219867
E/pf	PSG1	1385.53	-3.11565	1.01439	-3.07145	0.00213023	0.0281875
MS/CD4	RCAN3AS	8.94209	-3.08348	1.36531	-2.25845	0.0239174	0.0763829
Gliob/ec	PANX3	8.51945	-3.08298	1.34288	-2.2958	0.0216874	0.134234
E/nopc	LOC105372345	13.2084	-3.07664	0.93895	-3.27668	0.00105036	0.0414819
Glio	SAPCD1-AS1	1.44464	-2.99055	0.929673	-3.21678	0.0012964	NA
MS/CD4	LOC124904235	5.25047	-2.98385	1.34607	-2.21671	0.0266428	0.0831879
mtDNA/m.3243	ABCC6P1	2.08972	-2.92838	0.985035	-2.97287	0.00295031	0.0219494
MS/CD19	LOC105379203	4.0683	-2.88682	1.47064	-1.96297	0.0496493	0.110094
ALS/mn	RNA45SN2	13.0699	-2.81808	1.0497	-2.68466	0.00726043	0.045063
MS/CD19	C2CD6	5.16269	-2.80492	1.14523	-2.44922	0.0143165	0.0390268
ALS/sc	LOC124900336	1.97139	-2.7647	1.04643	-2.64204	0.00824089	0.0459007
MS/CD19	LOC105377155	4.40366	-2.75649	1.13586	-2.42677	0.0152337	0.0410845
MS/CD4	ZNF599	27.1414	-2.73841	0.990795	-2.76385	0.00571232	0.0243379
AD/n	LOC107986249	0.552838	-2.73701	2.66362	-1.02755	0.304161	0.999288
Glio	LOC124900349	2.13211	-2.734	0.817898	-3.34271	0.000829647	NA
Gliob/ec	MYOCD	54.2158	-2.70937	0.863136	-3.13898	0.00169537	0.0260579
Glio	MIR4764	2.23081	-2.69277	0.750173	-3.58953	0.000331279	NA
MS/CD4	GAS2	8.73231	-2.67477	1.40658	-1.90162	0.0572211	0.149248
Glio	TRN-GTT1-1	2.20955	-2.6358	0.793807	-3.32045	0.000898717	NA
E/nopc	LOC105377557	24.4926	-2.61359	0.740953	-3.52734	0.000419758	0.0265058
ASD/pb	UBE2MP1	7.91281	-2.61185	1.48595	-1.7577	0.078798	0.206074
E/na	SLC2A14	36.6488	-2.55912	0.66148	-3.86878	0.00010938	0.0171467
E/na	RNU6-2	3463.83	-2.55179	0.817773	-3.12041	0.00180599	0.0795084
ALS/sc	LOC107987105	0.886229	-2.54588	0.831726	-3.06095	0.00220634	0.0170173
mtDNA/m.3243	SEPTIN7P11	5.55223	-2.54078	0.991828	-2.56171	0.0104159	0.0544888
mtDNA/m.3243	LOC105371207	1.56012	-2.49361	1.00419	-2.48321	0.0130206	0.0636775
mtDNA/m.3243	LOC124904604	3.10552	-2.47892	0.797987	-3.10647	0.00189335	0.0158394
E/nc	LYPD6B	17.0631	-2.4541	0.805571	-3.04641	0.00231589	0.0367283
MS/CD19	PABPN1L	5.23601	-2.44922	0.96269	-2.54414	0.0109546	0.0309196
MS/CD19	GPHA2	5.05412	-2.41597	1.1591	-2.08435	0.0371286	0.0869408
MS/CD19	CYP2A6	6.32154	-2.41117	0.929852	-2.59307	0.00951245	0.0274203
MS/CD4	CPLX2	21.774	-2.4028	0.872785	-2.75303	0.00590468	0.0250261
Gliob/ec	LTB	25.2647	-2.38878	0.732313	-3.26197	0.00110641	0.0192473
Gliob/ec	LOC124902023	88.5765	-2.38266	0.836283	-2.8491	0.00438428	0.0501709
MS/CD4	LOC107984043	10.0289	-2.35381	1.28317	-1.83438	0.0665977	0.167001
MS/CD4	LINC02718	19.4118	-2.34319	0.82335	-2.84592	0.00442838	0.019712
E/dc	LOC124903312	24.2517	-2.33141	0.922628	-2.52693	0.0115065	0.1128
E/nopc	CLDN10	66.6698	-2.32913	0.727281	-3.20252	0.00136233	0.0477194
ALS/sc	LPA	0.351382	-2.3216	1.54024	-1.5073	0.131735	NA
E/nopc	GPR171	122.405	-2.31769	0.631447	-3.67044	0.000242136	0.018368
ASD/nsc	LOC107987026	0.509074	-2.3134	1.31425	-1.76024	0.0783672	NA
Glio	SNORD115-48	2.00625	-2.31098	0.667389	-3.46272	0.000534742	NA
ALS/sc	DNAJA4	1.93981	-2.28207	0.755518	-3.02054	0.00252324	0.0188101
ALS/sc	MUC3A	1.18772	-2.28088	0.848906	-2.68685	0.00721293	0.0414058
AD/n	LOC124900232	13.757	-2.20544	0.901636	-2.44604	0.0144435	0.999288
Gliob/ec	LOC102724149	10.9319	-2.19822	0.855458	-2.56964	0.0101804	0.0847075
ALS/sc	HLA-DRB1	1.87451	-2.1821	0.765593	-2.85021	0.00436905	0.0286404
MS/bl	LOC105374988	3.28833	-2.1619	0.674764	-3.20393	0.00135565	0.0219333
E/dc	LOC107985349	11.4687	-2.15231	0.900734	-2.3895	0.0168712	0.133784
MS/CD19	CLVS1	2.67015	-2.13203	1.23477	-1.72666	0.084228	0.168436
ALS/sc	GALNT18	0.90329	-2.13152	0.992636	-2.14733	0.0317669	0.120947
MS/CD4	LOC105375523	17.2405	-2.05792	0.758904	-2.7117	0.00669398	0.0277059
ALS/sc	IQANK1	0.572157	-2.05648	1.11168	-1.84988	0.0643312	0.197315
ALS/sc	FTCD	0.40429	-2.05065	1.37058	-1.49619	0.134605	NA
Glio	FKBP1A-SDCBP2	2.699	-2.0249	0.666168	-3.03962	0.00236874	0.0151329
E/dc	TMEM232	1531.86	-2.00519	0.585686	-3.42366	0.000617841	0.0320137
MS/CD4	SSTR3	35.4807	-1.99813	0.781589	-2.5565	0.010573	0.0401188
ALS/sc	THRB	0.811907	-1.99143	0.926413	-2.14961	0.0315859	0.12054
E/nopc	GLIS3	363.659	-1.98777	0.546636	-3.63636	0.00027652	0.0203061
MS/CD4	PNPLA7	28.0027	-1.98538	0.683341	-2.9054	0.00366782	0.0168439
MS/CD4	DOCK8-AS2	24.127	-1.98251	0.742373	-2.6705	0.00757386	0.0305256
E/nopc	MGAM	93.2075	-1.98083	0.745394	-2.65743	0.00787392	0.124119
MS/CD4	LYRM9	36.2784	-1.94623	0.739393	-2.6322	0.00848339	0.0333889
Gliob/ec	SERPINB9P1	7.32749	-1.92378	0.882933	-2.17885	0.0293428	0.161603
MS/CD19	LOC105372733	9.08792	-1.91904	0.687424	-2.79164	0.00524415	0.0163196
MS/CD19	NECTIN3	13.6398	-1.91417	0.729763	-2.62301	0.00871577	0.0254433
MS/CD4	LOC124902945	29.7441	-1.90885	0.718641	-2.6562	0.00790275	0.0315876
E/dc	LOC105378120	96.3419	-1.90738	0.573915	-3.32346	0.000889094	0.0384006
MS/CD19	IL1RN	7.06508	-1.89907	0.827536	-2.29484	0.0217421	0.055601
MS/CD19	LOC101928551	47.2401	-1.89739	0.745417	-2.5454	0.0109151	0.0308362
ALS/sc	SPTBN4	1.52095	-1.89194	0.617394	-3.06439	0.00218115	0.0168714
ALS/sc	PPP4R4	2.82171	-1.8891	0.659738	-2.8634	0.00419118	0.0277309
MS/CD4	COL4A4	38.5232	-1.88322	0.687307	-2.74	0.00614393	0.0258512
E/nopc	LOC124901281	532.291	-1.8783	0.517443	-3.62996	0.000283465	0.0204888
ASD/pb	LINC03027	31.7812	-1.87685	0.837518	-2.24097	0.0250283	0.091424
Glio	LINC02434	7.34619	-1.8719	0.639109	-2.92892	0.00340147	0.0202813
MS/CD4	WDR86	8.74598	-1.86286	0.830845	-2.24213	0.0249529	0.0789714
mtDNA/m.3243	LOC105371217	1.0748	-1.85962	1.26067	-1.47511	0.140184	NA
MS/CD4	HGD	10.2729	-1.85316	0.862544	-2.14848	0.031676	0.0948177
MS/CD19	ITGA5	87.1732	-1.8216	0.655749	-2.77789	0.00547129	0.0169329
MS/CD4	AZIN2	31.7465	-1.81839	0.632067	-2.8769	0.00401603	0.018162
E/nopc	H2BC18	119.35	-1.81463	0.51444	-3.52739	0.000419681	0.0265058
ALS/sc	GDPD5	3.17922	-1.79758	0.592805	-3.03232	0.00242679	0.0183166
ALS/sc	RCCD1	2.26578	-1.78893	0.643677	-2.77923	0.00544878	0.0337634
Glio	MIR4635	2.67084	-1.7556	0.619023	-2.83608	0.00456711	0.0257432
MS/CD4	LOC124904078	22.7672	-1.74394	0.991091	-1.75962	0.0784729	0.188597
MS/CD19	LOC102724142	6.0954	-1.74384	0.85331	-2.04362	0.0409911	0.0941971
MS/CD4	FAM66A	0.729507	-1.73582	3.04716	-0.56965	0.568915	NA
MS/CD4	OVGP1	30.3493	-1.73513	0.73707	-2.3541	0.0185678	0.0626514
ALS/sc	PARM1	2.49737	-1.7349	0.679544	-2.55304	0.0106789	0.0554627
E/nopc	FUT10	281.327	-1.72372	0.4793	-3.59632	0.000322754	0.0225829
MS/CD19	TRBV30	8.97715	-1.69831	0.746496	-2.27504	0.0229038	0.0580806
Glio	SNORD115-44	5.82378	-1.6957	0.566158	-2.9951	0.00274353	0.0170032
MS/CD4	LOC105370567	30.7648	-1.69017	0.574664	-2.94115	0.00326997	0.0153079
MS/CD19	GBP7	6.29096	-1.67882	0.811332	-2.06921	0.0385265	0.0895963
MS/CD19	LOC107984016	17.1879	-1.67298	0.619764	-2.69939	0.00694667	0.0208737
Gliob/ec	LOC124902274	12.5104	-1.66952	0.74557	-2.23925	0.0251394	0.14697
MS/CD4	REM2	17.9615	-1.66474	0.690719	-2.41015	0.0159459	0.055556
ALS/sc	HRK	8.47371	-1.66222	0.555665	-2.99142	0.00277687	0.020292
Gliob/ec	ARHGEF16	33.455	-1.6551	0.506589	-3.26715	0.00108636	0.0190338
MS/CD19	ASXL3	3.47755	-1.64838	0.950083	-1.73499	0.0827427	0.165947
MS/CD19	ANKRD20A12P	7.00281	-1.64726	0.74405	-2.21392	0.0268346	0.0665243
MS/CD19	WDR86	2.78341	-1.64284	1.18505	-1.38631	0.165653	0.284913
E/nc	CLXN	76.0438	-1.63773	0.479728	-3.41386	0.000640484	0.0165676
MS/CD19	POU5F1B	4.3657	-1.63702	1.03952	-1.57479	0.115306	0.215774
MS/CD4	PLAG1	48.4278	-1.61825	0.577883	-2.80032	0.00510526	0.0221658
MS/CD4	DRICH1	11.8321	-1.6182	0.919906	-1.75909	0.0785616	0.188766
E/dc	ANKRD20A4-ANKRD20A20P	3650.38	-1.61725	0.434593	-3.72129	0.000198207	0.0189917
MS/CD19	PRCD	8.3985	-1.59135	0.835228	-1.90528	0.0567431	0.122675
MS/CD19	LY6E-DT	10.356	-1.57996	0.759921	-2.07911	0.0376069	0.08787
MS/CD4	ZNF596	41.1813	-1.57449	0.835651	-1.88415	0.0595449	0.153625
ALS/sc	TPRG1	0.690888	-1.57377	1.66296	-0.946366	0.343962	0.575809
MS/CD19	CELF4	10.9459	-1.57027	0.684747	-2.29321	0.0218361	0.0558069
E/nc	NKAIN3	115.498	-1.56056	0.461974	-3.37803	0.000730075	0.0178259
ALS/sc	LOC107985541	2.95813	-1.55582	0.608495	-2.55683	0.0105631	0.0550843
MS/CD19	LOC107984561	19.3099	-1.55123	0.605081	-2.56367	0.0103573	0.0295193
MS/CD19	SYNDIG1L	2.29877	-1.5303	1.63766	-0.934441	0.350077	0.498962
E/nc	PCP4L1	28.0142	-1.52931	0.577872	-2.64645	0.00813423	0.0771223
mtDNA/m.3243	DPY19L2P1	4.24534	-1.5252	0.612441	-2.49037	0.0127611	0.0629325
Gliob/ec	LINC02591	38.8652	-1.49778	0.459989	-3.25612	0.00112947	0.0195102
MS/CD4	AMN1	29.3555	-1.49583	0.720298	-2.07668	0.0378308	0.10835
ALS/mn	RNU1-1	4.19542	-1.48799	1.46276	-1.01725	0.309035	NA
MS/CD19	LOC124905239	17.5044	-1.48555	0.532336	-2.79062	0.00526077	0.0163672
MS/CD4	AGBL3	70.6572	-1.47667	0.502071	-2.94116	0.00326987	0.0153079
MS/CD19	TRPM5	7.11408	-1.47616	0.645327	-2.28747	0.0221685	0.0565341
E/nc	NDUFA6	85.9591	-1.47475	0.43518	-3.38883	0.000701915	0.0173978
ALS/sc	TNK2	3.81781	-1.47437	0.490366	-3.00668	0.00264121	0.0195016
MS/CD19	LOC105379182	10.8674	-1.47055	0.759154	-1.93709	0.0527347	0.11553
MS/CD4	LOC107984992	62.8756	-1.46334	0.530818	-2.75676	0.00583776	0.0247891
MS/CD19	FITM1	11.4387	-1.45763	0.518778	-2.80973	0.00495833	0.0155315
MS/CD4	TRBJ1-4	25.1117	-1.45463	0.58949	-2.46761	0.0136019	0.0490787
Glio	LOC107986586	1.81478	-1.45192	0.694192	-2.09152	0.0364815	NA
E/nc	H2AZ2	148.904	-1.44912	0.476672	-3.04008	0.00236519	0.0371363
Glio	SNORD115-11	7.36948	-1.42926	0.484242	-2.95154	0.00316197	0.0191002
MS/CD4	ZNF416	41.0798	-1.42769	0.510796	-2.79503	0.00518944	0.022488
E/nopc	LOC107986822	61.9546	-1.42398	0.588335	-2.42035	0.0155056	0.173429
MS/CD19	LOC107985656	24.0934	-1.41043	0.501526	-2.81227	0.00491936	0.015425
ALS/sc	CHSY3	0.448263	-1.40852	1.74708	-0.806215	0.420119	NA
Glio	LOC107986458	7.28295	-1.40507	0.495549	-2.83538	0.00457719	0.0257847
MS/CD19	SLC34A3	18.1977	-1.39923	0.518368	-2.6993	0.00694851	0.0208741
MS/CD4	TSHZ2	454.747	-1.39492	0.55463	-2.51505	0.0119016	0.0441287
MS/CD4	LOC112267988	5.9381	-1.37455	1.47649	-0.930955	0.351877	0.539298
MS/CD19	LOC105371942	13.3067	-1.37374	0.578504	-2.37464	0.0175662	0.0464604
ASD/pb	CFC1	126.052	-1.36379	0.472813	-2.88441	0.00392144	0.0229812
MS/bl	RNVU1-8	23.9308	-1.35897	0.559503	-2.42888	0.0151455	0.100296
MS/CD4	PRKCE	65.36	-1.35442	0.505421	-2.67979	0.00736687	0.0298515
ALS/mn	POLR1H	94.5452	-1.35306	0.434795	-3.11196	0.00185853	0.0178056
ALS/sc	LOC100132249	6.59599	-1.34857	0.436415	-3.0901	0.00200089	0.0157283
MS/CD19	LOC105379343	7.39278	-1.34608	0.998752	-1.34777	0.177734	0.300297
ALS/sc	ZDHHC11	5.36877	-1.34181	0.438548	-3.05966	0.00221586	0.0170805
E/nopc	GLUD1	1383.3	-1.33673	0.405901	-3.29324	0.000990392	0.0403556
E/nc	RPS6	209.747	-1.33153	0.411285	-3.2375	0.00120582	0.0241835
MS/CD19	RHOBTB3	93.1373	-1.32974	0.543798	-2.44528	0.0144738	0.039369
MS/CD19	IGHV3-20	25.4633	-1.31671	0.51633	-2.55013	0.0107684	0.0304912
mtDNA/m.3243	CXADR	4.7515	-1.3162	0.647952	-2.03133	0.0422217	0.144661
MS/CD4	LOC107984275	51.8061	-1.31367	0.452532	-2.90294	0.00369678	0.0169539
MS/CD4	AKAP7	84.5152	-1.30592	0.494784	-2.63937	0.00830608	0.0328759
AD/n	GLIS1	37.9908	-1.29745	0.565821	-2.29304	0.021846	0.999288
MS/CD19	LOC105373422	5.19331	-1.28406	0.932528	-1.37697	0.168522	0.288708
MS/CD4	BCAS4	33.1655	-1.27866	0.540205	-2.367	0.0179331	0.0610789
Glio	LOC105371574	10.4597	-1.27775	0.43732	-2.92176	0.00348055	0.0206789
ALS/sc	LOC105376078	1.91213	-1.27548	0.600483	-2.12409	0.0336624	0.125958
MS/CD19	TEX53	10.2628	-1.26592	0.559841	-2.26122	0.0237459	0.0599219
ASD/nsc	RNA45SN4	0.614574	-1.26388	1.1455	-1.10334	0.26988	NA
MS/CD4	GUSBP3	74.9852	-1.26093	0.461391	-2.7329	0.00627793	0.0263113
MS/CD19	PLEKHG4	21.6541	-1.25696	0.462409	-2.71829	0.00656206	0.0198752
Gliob/ec	LILRB5	191.035	-1.25452	0.570214	-2.20008	0.0278009	0.156227
ALS/sc	RDH13	5.34471	-1.25438	0.591866	-2.11936	0.0340599	0.126956
MS/bl	PLA2G4C-AS1	162.776	-1.24846	0.389254	-3.20731	0.00133985	0.0217415
AD/n	LOC101927898	4.6286	-1.23992	0.482967	-2.5673	0.0102495	0.999288
MS/CD4	RNF175	6.36451	-1.23724	1.50206	-0.823693	0.410114	0.596516
Gliob/ec	LOC124905046	71.0734	-1.23631	0.431899	-2.8625	0.00420317	0.0487115
MS/CD4	MYLIP	127.188	-1.22964	0.515539	-2.38515	0.0170719	0.058767
MS/CD4	ADAM20	19.0877	-1.22317	0.734063	-1.6663	0.0956536	0.219043
MS/CD19	LOC124905974	17.5272	-1.2174	0.570633	-2.13342	0.03289	0.0786272
MS/CD19	ATRNL1	31.9982	-1.21675	0.45708	-2.66201	0.00776766	0.0230115
MS/CD19	PCP2	18.5722	-1.2058	0.511247	-2.35854	0.0183468	0.0481499
MS/CD4	LOC105373511	72.5355	-1.20539	0.421685	-2.85852	0.0042562	0.0190523
E/dc	LOC124900949	510.529	-1.20257	0.55358	-2.17235	0.0298291	0.17497
MS/CD4	LOC124904395	47.5024	-1.19885	0.586931	-2.04257	0.0410947	0.115433
MS/CD19	LOC101928215	30.8547	-1.18611	0.461618	-2.56946	0.0101857	0.0290972
ALS/mn	SLC25A26	86.5832	-1.18438	0.425384	-2.78426	0.00536496	0.0366787
MS/CD4	ZC3H12B	98.7598	-1.1829	0.425641	-2.7791	0.00545091	0.0234358
ASD/pb	GGACT	69.1715	-1.17932	0.548732	-2.14917	0.031621	0.108363
MS/CD4	SEMA6A	62.2277	-1.17436	0.574941	-2.04257	0.041095	0.115433
MS/CD4	MAK	90.667	-1.17008	0.436084	-2.68316	0.00729301	0.0296291
Glio	ADAM5	18.2604	-1.16808	0.406113	-2.87624	0.00402445	0.023295
mtDNA/m.3243	ATP6V1G2	12.2114	-1.16263	0.374305	-3.10612	0.00189561	0.0158394
Gliob/ec	ZNF813	144.351	-1.15964	0.373011	-3.10886	0.00187814	0.0279568
ALS/mn	RPS9	2702.57	-1.15552	0.37418	-3.08815	0.0020141	0.0187182
Glio	ZFP57	31.38	-1.15498	0.394111	-2.93059	0.00338317	0.0202137
Glio	C11orf91	12.3319	-1.15349	0.397648	-2.90078	0.00372237	0.0218452
MS/CD19	LOC101929314	5.85794	-1.15154	0.677267	-1.70027	0.0890795	0.176022
MS/CD4	LOC124906303	73.7846	-1.1511	0.42199	-2.72778	0.00637618	0.0266518
ASD/pb	CCDC74B	196.342	-1.14797	0.408607	-2.80947	0.00496236	0.0274882
ASD/pb	LOC101927999	509.136	-1.14323	0.490024	-2.333	0.0196481	0.0763441
MS/CD4	ZDHHC11	26.5925	-1.1337	0.649201	-1.7463	0.0807582	0.192606
MS/bl	LINC00965	1266.14	-1.12811	0.372636	-3.02739	0.00246674	0.0325136
MS/CD19	LOC124906086	20.5434	-1.12662	0.466258	-2.4163	0.0156793	0.0421165
MS/CD4	LOC124901031	87.9563	-1.12143	0.386884	-2.89861	0.00374826	0.0171435
MS/CD19	MILR1	135.146	-1.11574	0.478205	-2.33319	0.0196383	0.0510263
ALS/sc	LZTS3	9.6184	-1.11416	0.398723	-2.79431	0.00520102	0.0325248
MS/bl	LOC105379273	49.773	-1.11127	0.369534	-3.00722	0.00263649	0.0337911
Glio	SNTG2	42.8001	-1.10472	0.415996	-2.65561	0.00791656	0.0398338
Glio	DLGAP2-AS1	8.5932	-1.10429	0.441843	-2.49929	0.0124442	0.0564522
MS/CD4	FAM157B	161.265	-1.10072	0.375006	-2.93521	0.00333327	0.0155647
ALS/mn	NDUFB10	406.164	-1.09242	0.354736	-3.07952	0.00207332	0.0190419
MS/bl	LOC124900603	377.396	-1.08999	0.335336	-3.25044	0.00115227	0.0197804
Glio	LOC124903753	10.7239	-1.08708	0.387129	-2.80806	0.00498407	0.0276564
mtDNA/m.3243	TRMT9B	115.483	-1.08162	0.35223	-3.07077	0.00213507	0.0173446
E/nc	PRKAR2B	393.435	-1.07926	0.40672	-2.65356	0.00796479	0.0759081
MS/CD4	LOC124902321	75.6241	-1.07856	0.422636	-2.55199	0.010711	0.0405288
ALS/mn	NDUFA6	376.289	-1.07847	0.368928	-2.92326	0.00346387	0.0273756
ALS/mn	NDUFS3	511.886	-1.07242	0.340923	-3.14563	0.00165727	0.0164553
MS/CD19	LOC124904711	6.16733	-1.07222	0.800065	-1.34016	0.180193	0.303417
Gliob/ec	TWIST2	18.2234	-1.0664	1.04047	-1.02493	0.305398	0.592359
MS/CD4	TANC2	216.653	-1.06626	0.372958	-2.85892	0.00425089	0.0190473
ALS/sc	ZNF860	0.252034	-1.06576	0.777448	-1.37084	0.170424	NA
MS/CD4	ETFRF1	72.8343	-1.06458	0.415895	-2.55972	0.0104755	0.039831
Glio	LOC283683	65.5855	-1.06415	0.373404	-2.84985	0.00437402	0.0248617
MS/CD4	FCSK	62.9555	-1.06157	0.418532	-2.53641	0.0111996	0.0419939
MS/CD19	LOC105371401	16.3776	-1.061	0.633212	-1.67559	0.0938195	0.183169
MS/bl	MOG	36635.6	-1.06034	0.321411	-3.29902	0.000970217	0.0176168
MS/CD4	C17orf67	76.1563	-1.05762	0.38614	-2.73894	0.0061637	0.0259128
MS/CD19	LOC105373043	23.4007	-1.05734	0.39909	-2.64937	0.00806413	0.0237875
Glio	ZDHHC11	231.735	-1.05065	0.349077	-3.0098	0.00261424	0.0163376
ALS/sc	TTC9B	5.26878	-1.04879	0.354952	-2.95475	0.00312924	0.0220371
AD/n	LOC646214	102.932	-1.04506	0.451002	-2.3172	0.0204929	0.999288
MS/CD4	INPP5A	65.4809	-1.04262	0.395954	-2.63319	0.00845876	0.0333471
ASD/pb	MICA	246.924	-1.03805	0.362104	-2.86672	0.00414752	0.0239391
ALS/sc	LOC124900631	0.723523	-1.03559	0.853872	-1.21281	0.225202	0.448286
MS/CD19	LOC101928576	42.1473	-1.02982	0.395143	-2.60618	0.00915573	0.02654
E/dc	ZNF66	256.603	-1.02869	0.379277	-2.71225	0.00668281	0.0907859
ALS/sc	KCNIP4	13.0218	-1.02683	0.336941	-3.04751	0.00230746	0.0176117
MS/CD19	REM2	43.5134	-1.02337	0.428402	-2.38881	0.0169032	0.0449608
MS/CD4	LOC100507412	47.1316	-1.02305	0.667028	-1.53374	0.125093	0.266392
ALS/sc	LOC124901315	0.200051	-1.02097	0.962259	-1.06102	0.288683	NA
mtDNA/m.3243	LOC124901597	34.2143	-1.01463	0.443608	-2.28722	0.0221832	0.0925906
Gliob/ec	ARL5C	3.84233	-1.00334	1.57068	-0.638793	0.522958	0.769206
MS/CD19	LOC124902471	10.5631	-1.00313	0.700732	-1.43154	0.152276	0.267205
ASD/pb	LOC101928953	229.569	-0.998216	0.408447	-2.44393	0.0145283	0.060775
ALS/mn	LINC00963	74.8983	-0.993838	0.53072	-1.87262	0.0611206	0.18342
ASD/pb	TBC1D3E	632.054	-0.977524	0.341553	-2.862	0.00420977	0.0242153
ASD/pb	GTF2H4	622.055	-0.97615	0.326828	-2.98674	0.00281971	0.0179552
MS/CD4	LOC101928419	0.6029	-0.969403	3.04048	-0.318833	0.749853	NA
mtDNA/m.3243	TCF19	563.062	-0.967411	0.356	-2.71744	0.00657884	0.0392138
ASD/pb	NAPRT	473.993	-0.964744	0.380412	-2.53605	0.0112111	0.0503253
MS/CD4	RNF43	132.676	-0.957684	0.343328	-2.78941	0.00528034	0.0228039
MS/CD19	IL9R	36.5054	-0.955559	0.340935	-2.80276	0.00506673	0.015837
ASD/pb	TBC1D3G	439.582	-0.952099	0.36434	-2.61321	0.00896954	0.0428584
ALS/sc	LINC03031	0.805481	-0.952089	0.37289	-2.55327	0.0106716	0.0554604
MS/CD4	SUMF1	79.197	-0.951055	0.391122	-2.43161	0.015032	0.0530223
MS/CD4	SCML1	102.636	-0.946865	0.406668	-2.32835	0.0198937	0.0660486
MS/CD19	IL9R	36.9085	-0.933302	0.334992	-2.78604	0.00533563	0.0165762
MS/CD4	TMEM177	31.0765	-0.932621	0.541403	-1.7226	0.084961	0.20016
ASD/pb	HCG23	43.9485	-0.930138	0.620804	-1.49828	0.134061	0.297468
E/nc	CNTNAP2	1695.38	-0.927987	0.311986	-2.97445	0.0029351	0.0418802
MS/CD19	LOC102723924	13.1294	-0.924472	0.442792	-2.08782	0.0368138	0.0863406
MS/CD19	LOC124906303	34.312	-0.922714	0.373585	-2.46989	0.0135155	0.0371332
ASD/pb	GPAT2	83.8152	-0.920421	0.563851	-1.63238	0.102599	0.247653
ASD/pb	ZP3	117.117	-0.916997	0.526191	-1.74271	0.0813846	0.210914
MS/CD19	CFAP100	7.71221	-0.90918	0.659649	-1.37828	0.168117	0.288208
Gliob/ec	TSEN34	248.45	-0.905501	0.342415	-2.64446	0.00818222	0.0743511
ALS/sc	NPIPB15	1.71767	-0.903836	0.315348	-2.86615	0.00415494	0.027547
MS/CD4	TPK1	65.6201	-0.903639	0.402752	-2.24366	0.0248542	0.0786934
ASD/pb	CSNK2B	1839.4	-0.902846	0.295885	-3.05135	0.00227818	0.0153393
MS/CD4	TARS3	200.922	-0.898405	0.252029	-3.56469	0.000364283	0.00240983
MS/CD19	LOC105371131	213.594	-0.897412	0.16164	-5.55191	2.82571e-08	2.61996e-07
MS/CD19	USPL1	636.874	-0.896923	0.103735	-8.64633	5.31834e-18	1.62586e-16
ALS/sc	LINC01879	0.738591	-0.893874	0.461841	-1.93546	0.0529339	0.172183
MS/CD19	MICB-DT	57.6741	-0.887084	0.242898	-3.65209	0.000260118	0.00113381
MS/CD19	ZNF516	399.732	-0.881789	0.204917	-4.30315	1.68385e-05	9.51839e-05
ASD/pb	MBOAT7	3608.06	-0.876619	0.294782	-2.97379	0.00294149	0.0185388
MS/CD19	TVP23A	88.3272	-0.871504	0.249526	-3.49263	0.000478285	0.00196261
mtDNA/m.3243	LINC02966	43.087	-0.863836	0.241421	-3.57814	0.000346053	0.00425754
MS/CD19	CTTN-DT	52.1476	-0.863149	0.31387	-2.75002	0.00595913	0.0182581
ASD/pb	GALNT11	2087.6	-0.862592	0.287274	-3.00268	0.00267611	0.0173073
MS/CD4	CYREN	177.282	-0.86013	0.298178	-2.88462	0.00391892	0.0177956
MS/CD4	LOC124900567	126.362	-0.85971	0.338358	-2.54083	0.0110589	0.0415739
Glio	LOC105375021	22.8251	-0.857369	0.358907	-2.38883	0.0169021	0.0712004
ASD/nsc	PCDHB8	67.9505	-0.855798	0.16827	-5.08587	3.65944e-07	2.74103e-05
MS/CD19	STEAP1B	28.3968	-0.854023	0.41617	-2.0521	0.04016	0.092622
MS/CD4	ERICH1	304.869	-0.851533	0.188709	-4.51241	6.40945e-06	6.98771e-05
MS/CD19	LOC101928817	588.351	-0.848031	0.179335	-4.72875	2.25903e-06	1.51701e-05
MS/CD19	LOC105372733	23.0777	-0.83884	0.378337	-2.21718	0.026611	0.0660377
MS/bl	LOC105371710	84.8791	-0.836783	0.352916	-2.37106	0.0177373	0.110433
MS/CD19	HLA-DPA1	9017.44	-0.833648	0.18062	-4.61547	3.92205e-06	2.51412e-05
MS/CD4	NUTM2E	142.993	-0.829658	0.354725	-2.33887	0.019342	0.0645657
E/pf	NEU1	1558.14	-0.824285	0.243409	-3.38642	0.000708112	0.0132172
ASD/pb	CNOT3	884.397	-0.820898	0.320428	-2.56188	0.0104108	0.0477032
ASD/nsc	GPR21	2.82793	-0.816373	0.524863	-1.5554	0.11985	0.265134
Glio	EDIL3-DT	239.837	-0.813985	0.256023	-3.17935	0.00147608	0.0102596
ALS/sc	MEGF11	17.4838	-0.813597	0.405222	-2.00778	0.0446665	0.153047
MS/bl	FAM90A25P	1047.48	-0.805506	0.257726	-3.12543	0.00177545	0.0260854
ASD/pb	CCHCR1	634.022	-0.802626	0.30587	-2.62407	0.00868859	0.0419049
ASD/pb	EHMT2	2642.72	-0.802208	0.278505	-2.88041	0.0039716	0.0231943
ALS/mn	ARF3	2474.31	-0.795317	0.273196	-2.91116	0.0036009	0.0279507
ASD/pb	GABARAP	6326.91	-0.789729	0.273274	-2.88988	0.00385391	0.0226591
MS/CD19	TEKTIP1	34.0918	-0.785035	0.359186	-2.18559	0.0288454	0.0705569
Glio	GP6-AS1	41.4084	-0.77813	0.252891	-3.07694	0.00209139	0.0136578
MS/CD4	GOSR2	342.421	-0.777641	0.20249	-3.84039	0.000122839	0.000940837
MS/CD4	TBC1D19	60.9825	-0.775228	0.402681	-1.92516	0.0542088	0.143433
ASD/nsc	RNA5S9	0.32198	-0.769574	2.5037	-0.307374	0.758559	NA
ALS/mn	CTSB	2566.64	-0.765979	0.285989	-2.67835	0.00739863	0.0456345
Glio	LOC105377567	50.0876	-0.76248	0.27576	-2.76501	0.00569203	0.0307059
MS/CD4	SLC12A6	584.122	-0.760308	0.218851	-3.4741	0.000512576	0.00321941
MS/CD19	TMEM232	3.31797	-0.759964	1.06528	-0.713392	0.475603	0.621168
MS/CD19	AVIL	76.6954	-0.758446	0.277382	-2.7343	0.00625139	0.0190664
MS/CD19	N6AMT1	112.458	-0.75703	0.190368	-3.97667	6.98874e-05	0.000346336
ALS/sc	LOC124903654	6.65136	-0.751815	0.521652	-1.44122	0.149523	0.346314
ASD/nsc	RNA45SN2	4.60245	-0.750774	0.605197	-1.24055	0.214774	0.384191
MS/CD4	SEMA4F	57.066	-0.747538	0.454343	-1.64532	0.0999041	0.226425
MS/CD19	LOC105374852	60.4153	-0.738916	0.320672	-2.30427	0.0212074	0.0544639
ASD/pb	TBC1D10B	320.887	-0.737481	0.402084	-1.83414	0.0666326	0.183523
MS/CD19	ZNF528-AS1	101.367	-0.733184	0.250058	-2.93205	0.00336733	0.011049
MS/CD4	METTL22	123.342	-0.724035	0.298731	-2.4237	0.0153631	0.0539651
MS/CD4	SORBS3	145.344	-0.723838	0.28149	-2.57145	0.0101272	0.0387244
MS/CD19	IL7	202.78	-0.720181	0.186021	-3.8715	0.000108168	0.000514149
MS/CD19	SAMD3	13.0707	-0.713239	0.490342	-1.45458	0.145786	0.258344
MS/CD4	RAB33B	74.7833	-0.709528	0.335157	-2.117	0.0342598	0.100562
Gliob/ec	LOC100294145	121.198	-0.707792	0.310701	-2.27805	0.0227237	0.13836
MS/CD19	LYPLAL1	339.769	-0.706017	0.177213	-3.98401	6.77609e-05	0.000337145
Glio	UBE2Q2L	48.7016	-0.705767	0.296727	-2.37851	0.0173828	0.0728118
Glio	LOC646214	126.807	-0.703095	0.31293	-2.24681	0.024652	0.0950036
ALS/mn	GPI	1838.68	-0.698926	0.290803	-2.40343	0.0162419	0.0765964
MS/CD19	GRAPL	270.525	-0.689699	0.173291	-3.98	6.89166e-05	0.000342004
Glio	LOC105379315	22.7899	-0.680156	0.324117	-2.09849	0.0358616	0.124869
ASD/nsc	FAT3	1390.43	-0.678351	0.258534	-2.62384	0.00869459	0.0572718
MS/CD4	LINC01002	72.8411	-0.677884	0.321756	-2.10683	0.0351326	0.102378
Glio	FAT3	4323.34	-0.67624	0.315679	-2.14218	0.0321793	0.11555
MS/CD19	SYT9	12.2061	-0.658974	0.505146	-1.30452	0.192055	0.318141
MS/CD4	PRPF18	390.414	-0.655603	0.167232	-3.92032	8.84328e-05	0.000702786
Glio	C16orf72	971.021	-0.647102	0.268702	-2.40825	0.0160292	0.0684035
MS/bl	FNTB	525.273	-0.632245	0.297846	-2.12272	0.0337769	0.163131
Glio	LOC107985303	19.2621	-0.627697	0.339523	-1.84876	0.0644919	0.18883
MS/CD4	LOC101928817	251.039	-0.627524	0.331613	-1.89234	0.0584461	0.1516
MS/CD4	UBE3D	48.5429	-0.62724	0.41323	-1.51789	0.129041	0.272448
ASD/pb	TBC1D3L	369.515	-0.614046	0.365683	-1.67917	0.0931181	0.231274
MS/CD4	WDPCP	64.3312	-0.604864	0.411431	-1.47015	0.141522	0.291064
ASD/pb	LRRC37A3	622.485	-0.603829	0.426175	-1.41686	0.156525	0.328916
Glio	NDUFA3	129.306	-0.603591	0.278824	-2.16478	0.0304046	0.111025
ASD/pb	CYP2D7	232.105	-0.601894	0.49767	-1.20942	0.2265	0.420267
E/nc	LOC100507412	0.0987735	-0.595559	4.07786	-0.146047	0.883884	NA
ALS/sc	LOC105373436	0.0760359	-0.57305	2.89251	-0.198115	0.842955	NA
ASD/pb	BRD2	5491.56	-0.570392	0.296405	-1.92437	0.0543084	0.159163
ASD/nsc	LOC105373436	0.0708611	-0.5656	2.64277	-0.214018	0.830533	NA
ASD/nsc	SDK1-AS1	21.2404	-0.564746	0.284761	-1.98323	0.0473417	0.152499
MS/CD19	MICU3	76.0808	-0.556024	0.311114	-1.78721	0.0739042	0.151443
Glio	LOC124904707	179.773	-0.55595	0.24262	-2.29144	0.021938	0.0869927
ALS/mn	CLIC1	777.438	-0.547999	0.273757	-2.00178	0.0453089	0.14938
MS/CD19	LOC124900944	112.414	-0.544513	0.244053	-2.23113	0.0256726	0.0641118
ASD/pb	SMYD3	418.898	-0.544363	0.360801	-1.50876	0.13136	0.292996
E/pf	FLRT2	120.624	-0.541199	0.25664	-2.10879	0.0349628	0.174858
MS/CD19	IGHJ4	69.432	-0.54091	0.313834	-1.72356	0.0847881	0.169279
MS/CD19	HPCAL1	297.129	-0.536756	0.11419	-4.70057	2.59441e-06	1.72356e-05
MS/CD4	LOC105371131	79.5316	-0.510677	0.448246	-1.13928	0.254587	0.436554
MS/CD4	PPP1R3F	56.9834	-0.47599	0.389905	-1.22079	0.222167	0.39872
ASD/nsc	UTS2B	2.35171	-0.46716	0.414348	-1.12746	0.259548	0.434248
MS/CD4	CCDC92	247.467	-0.458794	0.244185	-1.87887	0.0602616	0.155119
ASD/nsc	PCAT19	0.238997	-0.41319	1.1997	-0.344409	0.730538	NA
MS/bl	LOC107985279	11.7087	-0.407373	0.600926	-0.677908	0.49783	0.732261
MS/CD19	LYG2	18.2834	-0.368304	0.538063	-0.684499	0.49366	0.637929
MS/CD4	IFT140	53.2746	-0.364802	0.366967	-0.9941	0.320174	0.50918
MS/CD4	MTFR1	85.2896	-0.355689	0.31439	-1.13136	0.257902	0.440244
MS/CD19	LILRB2	59.3449	-0.355471	0.254584	-1.39628	0.162629	0.281066
MS/CD4	FAM149B1	114.17	-0.355453	0.299047	-1.18862	0.23459	0.413505
Glio	USP32P1	552.94	-0.353555	0.309904	-1.14085	0.253931	0.461449
mtDNA/m.3243	NDUFA3	248.59	-0.3493	0.179811	-1.94259	0.0520655	0.166131
Gliob/ec	C2orf66	3.47338	-0.32586	1.98905	-0.163827	0.869867	NA
E/pf	HLA-H	2654.97	-0.322871	0.281799	-1.14575	0.2519	0.530512
E/nc	LOC110091777	100.648	-0.320785	0.579829	-0.55324	0.580099	0.80049
MS/bl	GUSBP16	19214.5	-0.317688	0.254738	-1.24712	0.212354	0.470079
Glio	LOC124904006	14.1337	-0.30481	0.327555	-0.930561	0.352081	0.562917
MS/CD19	LOC124904006	31.4833	-0.276236	0.378659	-0.729511	0.465689	0.6117
MS/CD4	HPCAL1	148.634	-0.267821	0.311942	-0.858561	0.390583	0.577716
MS/CD4	ELAVL2	1.30275	-0.266453	2.7022	-0.0986058	0.921451	NA
Glio	LOC124900647	15.8017	-0.262626	0.381391	-0.688602	0.491074	0.685584
ASD/nsc	LOC102724220	32.9482	-0.246301	0.2322	-1.06073	0.288814	0.464352
AD/n	HLA-DQB1	40.9581	-0.237602	0.821204	-0.289334	0.772326	0.999288
MS/CD4	BCKDHB	65.7264	-0.218971	0.581319	-0.37668	0.706411	0.828087
MS/CD4	TXLNB	15.909	-0.212028	1.00966	-0.209999	0.833669	0.90742
ASD/pb	CRIM1	2511.84	-0.184225	0.290584	-0.633981	0.526093	0.710612
ASD/nsc	LOC124904483	4.54194	-0.179534	0.383289	-0.468403	0.639496	0.770167
ALS/crispr	CEP170P1	224.044	-0.173547	0.19281	-0.900093	0.368071	0.862556
mtDNA/m.3243	LOC124904006	12.482	-0.153189	0.333453	-0.459401	0.645946	0.819926
ASD/pb	PKD1P5-LOC105376752	2873.86	-0.140531	0.352091	-0.399134	0.689794	0.829926
mtDNA/m.3243	NPIPA8	13.4097	-0.13664	0.305454	-0.447335	0.654634	0.825654
MS/CD19	IGHV3-71	2.25818	-0.129675	1.25018	-0.103725	0.917387	0.951346
ASD/pb	HLA-DQB1	127.372	-0.127822	0.693555	-0.1843	0.853778	0.925738
MS/CD19	LOC124903923	5.00483	-0.0911528	0.747031	-0.12202	0.902883	0.94301
Glio	MIR4509-2	2.10254	-0.0896751	0.731524	-0.122587	0.902434	NA
ASD/pb	BCRP2	83.1534	-0.0849496	0.53869	-0.157697	0.874696	0.938093
ALS/sc	LOC105375228	9.78434	-0.0723016	0.323058	-0.223804	0.82291	0.916449
ASD/pb	POM121L15P	110.119	-0.0407402	0.533577	-0.076353	0.939138	0.97008
E/pf	FAM227B	47.0257	-0.0073454	0.225139	-0.0326261	0.973973	0.989863
MS/CD19	POTEI	5.74242	0.0376821	0.648199	0.0581336	0.953642	0.97251
ASD/pb	LYPLAL1	371.293	0.057842	0.365196	0.158386	0.874153	0.937708
ASD/pb	GARRE1	662.691	0.0656906	0.317625	0.206818	0.836152	0.91619
MS/CD19	MAF	5.00053	0.0841901	0.888876	0.0947153	0.924541	0.95505
ASD/pb	DDTL	60.6513	0.0989067	0.543392	0.182017	0.855569	0.926431
ASD/pb	TXLNA	1407.52	0.142033	0.330879	0.429259	0.667735	0.814797
ASD/nsc	HLA-H	417.222	0.14523	0.165787	0.876	0.38103	0.554707
Glio	LOC105378149	32.3126	0.148088	0.335718	0.441108	0.659134	0.80667
ASD/pb	TRMT11	553.205	0.157676	0.324077	0.486539	0.626585	0.787021
MS/CD19	IGKV1-37	35.0856	0.163221	0.453356	0.360029	0.718826	0.818925
Glio	RPS9	1492.66	0.1768	0.303957	0.58166	0.560795	0.738095
AD/n	CYP2D6	40.2283	0.217252	0.379151	0.572995	0.566648	0.999288
mtDNA/m.3243	HLA-A	6410.42	0.225596	0.17336	1.30132	0.19315	0.400335
MS/CD4	ZNF77	21.3168	0.232709	0.7567	0.307531	0.758439	0.862127
ASD/nsc	SERHL2	137.337	0.25145	0.13973	1.79954	0.071933	0.19499
ASD/pb	FAM85A	300.37	0.259109	0.536162	0.483267	0.628906	0.788994
ASD/pb	NUTM2B	257.01	0.272099	0.364415	0.746673	0.455261	0.653603
Glio	STX18-AS1	87.0499	0.283825	0.258889	1.09632	0.272939	0.482663
MS/bl	GAGE12B	2.78929	0.29382	0.915053	0.321096	0.748137	0.887699
Glio	LIMS4	93.2054	0.295592	0.299921	0.985563	0.324348	0.535389
AD/n	LOC107986298	4.07295	0.32345	0.625903	0.516774	0.605314	0.999288
AD/n	HNRNPCL2	2.54295	0.347595	0.53517	0.649505	0.516012	0.999288
ASD/pb	SGMS1	564.391	0.361663	0.343174	1.05388	0.291939	0.496285
mtDNA/m.3243	DNAH17	28.6742	0.411209	0.208001	1.97696	0.0480465	0.157484
MS/bl	LOC124903051	14.8992	0.442466	0.580798	0.761825	0.446165	0.693128
mtDNA/m.3243	NEAT1	19487.1	0.471419	0.142466	3.30901	0.000936275	0.00917558
ASD/pb	NPIPA8	22.714	0.483582	0.833518	0.580169	0.5618	0.738058
Glio	SNORD3B-1	13388.2	0.483648	0.382188	1.26547	0.205702	0.405408
Glio	MGC70870	33.4269	0.500438	0.314944	1.58897	0.112067	0.273174
ASD/pb	LOC105379566	21.9608	0.507512	0.857105	0.592124	0.553768	0.731543
ASD/pb	BCKDHB	426.548	0.572845	0.362907	1.57849	0.114454	0.2666
Glio	HLA-DRB1	359.576	0.590008	0.407755	1.44697	0.147906	0.327328
Glio	FAM88F	15.4786	0.590985	0.346843	1.7039	0.0884004	0.233093
Glio	OR11A1	20.2528	0.593456	0.32835	1.80739	0.0707014	0.200916
MS/bl	MICA	1018.87	0.60812	0.234721	2.59082	0.00957471	0.0758729
ASD/pb	MAGI2	2044.89	0.610994	0.282735	2.16101	0.0306944	0.106095
Glio	LOC101928279	42.8507	0.615395	0.282119	2.18133	0.0291591	0.107585
MS/CD19	ACSM3	27.1718	0.622637	0.41159	1.51276	0.130341	0.237125
ALS/mn	GUSBP15	113.955	0.628093	0.381919	1.64457	0.100058	0.25355
ALS/sc	LOC101928331	0.548855	0.633912	0.630592	1.00527	0.314769	NA
AD/n	LOC124900783	13.0825	0.658057	1.21914	0.539772	0.589354	0.999288
MS/bl	TSPAN14-AS1	61.6378	0.667534	0.300847	2.21885	0.0264972	0.141803
MS/bl	LOC400682	80.0173	0.672208	0.304759	2.2057	0.0274049	0.144587
Glio	LOC100288637	84.2661	0.677002	0.301659	2.24427	0.0248153	0.095507
ASD/pb	ERC1	1378.88	0.679838	0.297018	2.28888	0.0220862	0.083278
MS/CD19	SNORD3C	5059.69	0.695311	0.338436	2.05449	0.0399286	0.0921828
ALS/sc	TMEM18	24.5717	0.702042	0.311748	2.25195	0.0243254	0.100833
ALS/mn	ZNF226	149.724	0.706889	0.339631	2.08134	0.0374023	0.132817
Glio	LOC101927413	28.369	0.716371	0.296596	2.41531	0.0157219	0.0674567
MS/CD19	MNS1	44.88	0.72998	0.310571	2.35045	0.0187509	0.0490598
ALS/sc	DCLRE1C	30.9039	0.730858	0.273826	2.66906	0.00760644	0.0431482
mtDNA/m.3243	KCNAB1	43.7132	0.736004	0.301995	2.43714	0.0148041	0.0695547
ASD/pb	PCGF3-AS1	348.644	0.73846	0.375204	1.96816	0.0490501	0.148522
Glio	LOC107986446	31.8471	0.746039	0.300195	2.48518	0.0129485	0.0582072
MS/bl	ZNF474-AS1	434.424	0.747338	0.26649	2.80438	0.00504137	0.0506563
E/pf	C3orf52	46.3319	0.777519	0.361592	2.15027	0.0315341	0.16489
MS/CD4	POTEI	3.92654	0.778337	1.15173	0.6758	0.499168	0.675052
Glio	ABCB4	92.3716	0.781283	0.249716	3.12868	0.00175592	0.011839
Glio	IMMP2L	186.779	0.783105	0.230055	3.40399	0.000664102	0.00527206
mtDNA/m.3243	OCLN	13.7952	0.783522	0.287282	2.72737	0.00638422	0.0383976
ALS/sc	PELI2	9.20428	0.787635	0.403686	1.95111	0.051044	0.168081
Glio	CAPS	63.6849	0.796273	0.314582	2.53121	0.0113668	0.0527638
Glio	LOC105376505	15.721	0.799165	0.356482	2.24181	0.0249737	0.0959538
ASD/pb	PCMTD1	965.055	0.811205	0.374385	2.16676	0.0302528	0.10486
MS/CD19	IGHG1	4518.52	0.814073	0.456696	1.78253	0.0746632	0.152647
MS/CD19	TFPT	150.228	0.818611	0.165534	4.94526	7.60412e-07	5.58439e-06
MS/CD19	GART	1136.64	0.820457	0.108826	7.53918	4.7294e-14	9.4106e-13
Glio	KCNQ1	74.0671	0.82194	0.244138	3.3667	0.000760735	0.00590663
MS/bl	RBP5	201.367	0.823063	0.277686	2.96401	0.00303662	0.0369211
ALS/sc	ZNF160	28.0806	0.826464	0.326498	2.5313	0.011364	0.0580776
ALS/sc	RNF38	49.4485	0.831941	0.223341	3.72499	0.000195323	0.00255611
MS/bl	GOLGA6L10	1473.7	0.839228	0.239923	3.4979	0.000468932	0.0108062
MS/bl	C4B	46166.8	0.839783	0.313743	2.67666	0.00743607	0.0648526
Glio	MCCC2	430.61	0.847014	0.244014	3.47117	0.000518196	0.00429735
MS/CD4	ARF3	371.794	0.850739	0.239032	3.5591	0.000372131	0.00245774
ASD/nsc	LINC01198	26.4706	0.851378	0.22908	3.71652	0.000201988	0.00428623
Glio	LOC105374413	79.3736	0.851469	0.304246	2.79862	0.00513218	0.0282949
ASD/pb	MCF2	377.331	0.856011	0.377019	2.27047	0.023179	0.0863484
E/dc	HLA-H	47.3803	0.858262	0.774298	1.10844	0.267672	0.525038
MS/CD4	MRPS18B	187.718	0.860048	0.220849	3.89428	9.84924e-05	0.00077394
mtDNA/m.3243	ZP3	26.9275	0.862403	0.224926	3.83417	0.000125987	0.00189579
Glio	HOMER3-AS1	10.309	0.866521	0.386056	2.24455	0.0247972	0.0954563
ASD/pb	CNOT6L	712.443	0.870133	0.307711	2.82776	0.0046875	0.0264093
ASD/pb	SETBP1	786.111	0.871868	0.39514	2.20648	0.0273504	0.0975159
ASD/pb	GAREM1	591.941	0.883298	0.330504	2.67258	0.00752709	0.0375924
mtDNA/m.3243	HLA-DPB1	56.951	0.890668	0.324143	2.74777	0.0060003	0.036719
Glio	DTX2	79.3247	0.89115	0.257846	3.45613	0.000547996	0.0045028
ASD/pb	BMP2K	282.956	0.892078	0.370647	2.40681	0.0160925	0.0656956
MS/CD19	EPS8L1	15.1698	0.894192	0.445888	2.00542	0.0449184	0.101482
MS/bl	LPAR2	250.998	0.900313	0.281702	3.19598	0.00139358	0.0223806
ASD/pb	EHBP1-AS1	153.164	0.901173	0.454652	1.98211	0.0474665	0.144769
ASD/pb	NRIP1	764.877	0.910833	0.323467	2.81585	0.00486488	0.0271356
MS/CD4	ERI1	179.38	0.920633	0.326787	2.81722	0.00484411	0.0212135
ASD/pb	PRIM2	83.4434	0.927498	0.497368	1.86481	0.0622075	0.174965
ASD/pb	ZNF800	210.841	0.932666	0.404605	2.30513	0.0211594	0.0807278
ASD/pb	PDE4D	1181.2	0.933531	0.305838	3.05237	0.00227041	0.0153074
Glio	NAA11	26.3183	0.937776	0.376217	2.49264	0.0126796	0.0572372
MS/bl	CFAP299	178.587	0.943367	0.372978	2.52928	0.0114295	0.084542
ASD/pb	RALGAPA2	546.145	0.944464	0.31605	2.98834	0.00280497	0.0178974
Glio	TPTE2P3	43.495	0.947627	0.324773	2.91782	0.00352493	0.0209098
MS/CD19	ZC3HAV1L	32.4431	0.950095	0.36907	2.5743	0.0100444	0.0287698
Glio	LMO1	53.8816	0.951378	0.358447	2.65417	0.00795046	0.0399673
MS/CD19	RGCC	101.897	0.953293	0.350533	2.71955	0.00653702	0.019806
ASD/pb	LOC124902763	371.688	0.953481	0.431577	2.20929	0.0271542	0.0969946
MS/CD19	YWHAEP1	12.0774	0.964502	0.483535	1.99469	0.0460769	0.103646
E/nopc	USP32P1	1157.12	0.969559	0.46393	2.08988	0.0366284	0.261081
ASD/pb	FUT10	148.112	0.975795	0.410978	2.37432	0.0175811	0.0702939
MS/CD4	ERCC2	70.477	0.976006	0.347539	2.80833	0.00497989	0.0217015
ALS/sc	ZNF66	11.2678	0.985767	0.332491	2.9648	0.00302884	0.0215536
ALS/sc	SOX6	30.2912	0.988015	0.322195	3.06651	0.00216573	0.0167733
MS/CD4	ZUP1	84.1395	0.991279	0.342616	2.89327	0.00381258	0.0173867
MS/bl	HLA-DPB1	6662.59	0.991603	0.483238	2.052	0.04017	0.180251
ASD/pb	CNTN4	493.44	0.996575	0.326409	3.05315	0.00226455	0.0152801
ALS/sc	YEATS4	24.3754	0.999328	0.336821	2.96694	0.00300777	0.0214317
ASD/pb	XKR6	183.841	1.00251	0.471474	2.12634	0.0334753	0.113161
E/nc	LOC105371103	70.8259	1.00396	0.510301	1.96739	0.0491377	0.21958
ASD/pb	SLC36A1	569.054	1.00474	0.429302	2.3404	0.0192631	0.0752654
MS/bl	SMAD1	3054.89	1.00699	0.305998	3.29085	0.000998843	0.0179844
Glio	HLA-DQA1	59.4529	1.01101	0.435818	2.31979	0.0203524	0.0821657
mtDNA/m.3243	LOC124906110	50.6134	1.0137	0.324652	3.12241	0.00179379	0.0151393
ASD/pb	NPIPA9	446.917	1.01616	0.352063	2.88631	0.00389787	0.0228856
ASD/pb	LOC105378480	13.3037	1.02437	1.04862	0.976877	0.32863	0.533252
MS/bl	LOC101928906	836.447	1.03499	0.355676	2.90991	0.00361528	0.0412359
ALS/sc	FTSJ3	24.1338	1.04023	0.343034	3.03245	0.00242579	0.0183166
ASD/pb	AFG1L	147.596	1.04468	0.409009	2.55417	0.0106442	0.0484733
ALS/mn	RIMKLB	1058.76	1.04512	0.340964	3.06519	0.0021753	0.0196846
Glio	CYP4F12	46.1554	1.04647	0.351941	2.97342	0.00294503	0.0180048
Gliob/ec	WIPI1	152.694	1.04835	0.327679	3.19932	0.00137754	0.022414
Glio	EQTN	21.3482	1.05009	0.371154	2.82926	0.00466562	0.0261863
ASD/pb	NEAT1	15637.7	1.05489	0.368579	2.86204	0.00420922	0.0242153
E/dc	CYFIP1	1723.75	1.05877	0.370608	2.85685	0.0042787	0.0764718
Gliob/ec	LINC02802	81.1815	1.05893	0.639825	1.65502	0.0979195	0.322319
ALS/sc	CNTLN	8.17077	1.05994	0.387911	2.73243	0.00628696	0.0373938
Glio	CSAG3	16.8718	1.06815	0.393642	2.7135	0.00665765	0.034739
ASD/pb	ZNF782	161.17	1.07347	0.44614	2.40613	0.0161227	0.0657973
AD/n	USH1C	55.7615	1.07765	0.721871	1.49286	0.135475	0.999288
MS/CD4	LOC124906263	22.5501	1.07797	0.852063	1.26513	0.205823	0.379598
MS/CD4	FLVCR1	129.596	1.08412	0.379175	2.85914	0.00424788	0.019038
MS/bl	PPEF2	53.5124	1.08602	0.381151	2.84933	0.00438118	0.0467326
ASD/pb	LCLAT1	259.321	1.09225	0.375099	2.91189	0.00359249	0.0214826
Glio	TRIM64	18.989	1.09245	0.383436	2.84911	0.00438422	0.0248973
AD/n	SERPINB9P1	0.501998	1.09399	1.62653	0.672591	0.501207	0.999288
ALS/sc	ZNF681	10.9499	1.09444	0.39863	2.74551	0.00604175	0.036454
mtDNA/m.3243	TARS1-DT	11.435	1.10342	0.392781	2.80924	0.00496588	0.0320694
Glio	TRAV8-5	18.3046	1.10554	0.401882	2.7509	0.00594322	0.0317941
ALS/sc	USP28	15.9363	1.10607	0.365697	3.02456	0.00248998	0.0186126
AD/n	LOC105371103	3.52688	1.1065	0.627273	1.76399	0.0777341	0.999288
ALS/mn	ANKRD10	685.765	1.10751	0.36096	3.06823	0.00215328	0.0195885
MS/bl	C5orf63	1513.6	1.10925	0.33324	3.32869	0.000872551	0.0163984
ASD/pb	TMEM232	120.99	1.10934	0.461863	2.40189	0.0163106	0.0664246
ASD/pb	ZNF292	2027.13	1.11858	0.367052	3.04746	0.00230787	0.0155143
E/nc	LOC124903336	1064.64	1.12223	0.368984	3.04142	0.00235467	0.0370576
ALS/mn	LRP2BP	101.125	1.12527	0.427766	2.63057	0.00852427	0.0501057
ASD/pb	B3GNT5	111.517	1.12962	0.500028	2.25912	0.0238762	0.0882598
MS/CD4	ZMYND19	77.9881	1.13307	0.426324	2.65778	0.00786579	0.0314771
MS/CD4	LAMTOR5	78.2314	1.13733	0.415574	2.73677	0.00620453	0.0260629
MS/CD19	LINC02090	22.9747	1.14619	0.419816	2.73021	0.00632938	0.0192782
ALS/mn	ZSCAN23	27.8679	1.14669	0.606136	1.8918	0.0585174	0.177912
Glio	ANKRD22	38.0316	1.15795	0.387702	2.98669	0.00282017	0.0173872
ALS/mn	ARMC2	138.291	1.15805	0.388889	2.97784	0.00290287	0.0243733
MS/CD4	SIRT6	37.0938	1.16445	0.510221	2.28225	0.0224748	0.0728187
Glio	ANKRD20A12P	17.1575	1.16692	0.41067	2.84151	0.00449011	0.0253526
AD/n	SULT1A2	16.8715	1.17146	0.578172	2.02615	0.0427495	0.999288
ASD/nsc	HKDC1	11.2592	1.174	0.408181	2.87618	0.00402516	0.0349658
ASD/pb	LOC124906303	36.0423	1.1804	0.767064	1.53886	0.123839	0.281395
MS/bl	LOC124900824	17.6208	1.18642	0.550521	2.15509	0.0311547	0.155778
ALS/mn	KIF27	205.501	1.1907	0.381627	3.12007	0.00180809	0.0174492
ASD/nsc	ZNF474-AS1	3.04995	1.21347	0.433042	2.80221	0.00507535	0.0406536
MS/bl	LOC124903230	66.6792	1.22348	0.474575	2.57806	0.00993571	0.0776015
ASD/pb	LYG2	25.5607	1.25447	0.843837	1.48662	0.137114	0.301704
ALS/mn	ATP11B	213.826	1.25836	0.398196	3.16015	0.0015769	0.0159371
MS/CD4	CCL4L2	10.1703	1.26901	1.35252	0.938251	0.348115	0.536451
ASD/pb	LOC124902151	59.9764	1.31432	0.570482	2.30387	0.0212298	0.0809194
ASD/pb	LOC105376244	103.128	1.32412	0.46098	2.8724	0.00407365	0.0236225
Glio	HLA-A	3509.77	1.33206	0.633349	2.10321	0.0354476	0.123905
ALS/mn	PHYKPL	109.335	1.33293	0.427952	3.11466	0.00184155	0.0176762
ASD/pb	LOC102723670	47.4121	1.34332	0.703253	1.91015	0.0561134	0.162854
AD/n	LOC105372824	7.7415	1.35616	0.552936	2.45265	0.0141809	0.999288
ALS/mn	PKD1P6-NPIPP1	514.332	1.36725	0.433015	3.15751	0.00159121	0.0160102
ASD/pb	LOC105369225	89.9422	1.36835	0.680493	2.01082	0.0443442	0.137865
MS/CD19	SYNM	25.6522	1.37041	0.491902	2.78593	0.0053374	0.016578
ALS/sc	NDE1	5.34284	1.39415	0.527777	2.64156	0.00825259	0.0459345
ASD/pb	ROS1	177.121	1.4074	0.484355	2.90573	0.00366396	0.0217912
E/dc	HLA-B	1974.65	1.40787	0.499293	2.81973	0.00480644	0.0799134
Glio	HLA-C	2740.88	1.40876	0.650277	2.1664	0.0302805	0.110646
ALS/sc	CENPI	7.01326	1.4138	0.556442	2.54079	0.0110604	0.0568824
E/pf	ARHGAP11B	273.355	1.41802	0.436403	3.24933	0.00115676	0.018698
ASD/pb	GAS2	90.8673	1.42387	0.495602	2.87301	0.00406582	0.0235971
Gliob/ec	VARS2	484.337	1.42829	0.537183	2.65885	0.00784069	0.0724489
MS/CD4	CXXC5	30.754	1.42911	0.564656	2.53093	0.011376	0.0425215
MS/CD19	LOC100132154	1.55719	1.43591	1.8345	0.782725	0.433788	0.582299
Gliob/ec	LINC02932	31.2198	1.44736	1.0176	1.42232	0.154933	0.413308
MS/CD4	LOC124904469	116.255	1.45289	0.527907	2.75216	0.00592032	0.0250714
MS/CD4	C1orf216	76.1343	1.45407	0.498758	2.91538	0.00355261	0.0163853
ALS/mn	ZDHHC11	175.812	1.45763	0.467894	3.1153	0.00183761	0.0176586
ASD/pb	LINC02576	136.588	1.45886	0.49476	2.94863	0.0031919	0.0197664
ALS/mn	ENOSF1	103.57	1.46622	0.464959	3.15343	0.00161362	0.016156
MS/bl	CFAP73	120.184	1.46795	0.458187	3.20383	0.00135614	0.0219333
ALS/mn	OCLN	100.703	1.4741	0.495471	2.97515	0.00292846	0.0245128
ASD/nsc	DYNLRB2-AS1	4.69776	1.47872	0.501974	2.9458	0.00322122	0.0304014
Glio	LOC101928816	25.3223	1.48128	0.50331	2.94307	0.00324973	0.0195308
ASD/pb	LOC105371800	148.676	1.48724	0.637613	2.33252	0.0196735	0.0764191
ASD/pb	LOC112268199	41.2278	1.48753	0.747687	1.98951	0.0466449	0.14299
ASD/pb	LOC105374029	90.1391	1.48857	0.539185	2.76078	0.00576636	0.0308435
MS/CD4	UTS2B	3.89469	1.49331	1.49941	0.995926	0.319286	0.508078
MS/CD19	LOC105376627	23.4435	1.49683	0.627328	2.38604	0.0170311	0.0452671
ALS/sc	PDGFC	4.74346	1.49771	0.523637	2.8602	0.00423369	0.027978
ASD/pb	LOC105379271	5.5413	1.4988	1.72694	0.867894	0.385452	0.590908
ASD/pb	TNFSF4	64.2353	1.5096	0.558968	2.70069	0.00691949	0.0353201
Gliob/ec	PIMREG	17.7647	1.51807	1.35229	1.12259	0.261612	0.546436
ALS/sc	CFAP69	1.97105	1.51895	0.600858	2.52797	0.0114723	0.0584477
ALS/mn	PYROXD2	56.0614	1.52329	0.574112	2.6533	0.00797085	0.0478765
E/pf	LOC124904214	9.50321	1.53794	0.579333	2.65467	0.00793865	0.0681354
Glio	HLA-DRB3	310.323	1.54827	0.599629	2.58205	0.00982153	0.0471426
MS/bl	RAB38	58.6661	1.55727	0.525901	2.96114	0.00306499	0.0371084
E/nc	LOC124903703	68.0386	1.56072	0.504619	3.09287	0.00198232	0.0332186
MS/bl	OR14J1	22.5707	1.56355	0.596186	2.62259	0.00872635	0.0715697
MS/bl	LOC105375114	57.6983	1.57306	0.486478	3.23357	0.00122252	0.0205337
ASD/pb	LOC105370504	46.9606	1.57854	0.63456	2.48761	0.0128603	0.0556142
ALS/sc	CELSR1	3.50263	1.58989	0.54203	2.93322	0.00335468	0.0232334
MS/bl	LOC105379481	425404	1.59791	0.707249	2.25933	0.0238626	0.132596
MS/CD19	MS4A4E	9.93916	1.60919	0.68526	2.34828	0.0188602	0.0493094
ASD/pb	ZPBP	0.337104	1.6109	4.91346	0.327856	0.743021	NA
Gliob/ec	LOC105372105	11.8691	1.61391	0.610054	2.64552	0.00815657	0.0742347
ALS/sc	TTC23	4.76298	1.62246	0.592134	2.74002	0.00614359	0.0368475
mtDNA/m.3243	LOC105379477	5.73949	1.62818	0.567	2.87158	0.0040843	0.0278727
MS/bl	PPIL6	2539.42	1.63223	0.504886	3.23286	0.00122558	0.0205476
Glio	HOXD11	8.9671	1.63665	0.622889	2.62751	0.00860126	0.042512
E/pf	LOC112268199	6.14621	1.63929	0.784355	2.08998	0.0366197	0.179472
MS/bl	LOC105378523	12.6747	1.64436	0.543284	3.0267	0.00247241	0.032526
MS/CD19	LOC107984019	18.1262	1.65225	0.586448	2.81739	0.0048416	0.0152081
Glio	OR5E1P	4.63293	1.65356	0.629409	2.62716	0.00861016	0.0425394
MS/CD19	ATP13A3-DT	13.6704	1.66353	0.660611	2.51817	0.0117966	0.0329806
ALS/mn	C13orf46	8.38162	1.66628	1.26619	1.31599	0.188179	0.379596
Gliob/ec	PLCXD1	138.547	1.66672	0.501308	3.32475	0.000884965	0.0162792
Gliob/ec	PLCXD1	139.057	1.6695	0.510026	3.27337	0.00106275	0.0186998
ASD/pb	DEPDC4	24.3367	1.67263	0.862935	1.93831	0.0525856	0.155696
E/nc	ELOA2	41.1367	1.6832	0.556619	3.02397	0.00249478	0.0384265
ALS/sc	SUCLG2	6.63326	1.70064	0.595883	2.85399	0.00431739	0.028416
ASD/pb	LOC646214	250.092	1.70392	0.600831	2.83593	0.00456918	0.0258872
ALS/mn	LOC105372426	28.3916	1.71062	0.611969	2.79527	0.0051856	0.0357615
mtDNA/m.3243	NBEAP1	4.4113	1.71127	0.666754	2.56657	0.0102709	0.0539567
E/nc	CYP2D7	204.14	1.71392	0.610563	2.80712	0.00499873	0.0573688
MS/CD4	DHRS7B	33.0648	1.73178	0.680126	2.54627	0.0108882	0.0410699
Gliob/ec	CDCA5	31.412	1.74318	0.561704	3.10337	0.00191327	0.028274
MS/CD4	SLC25A19	31.5846	1.74724	0.768576	2.27335	0.023005	0.0740988
ASD/pb	LOC105374897	50.7782	1.74956	0.646421	2.70654	0.00679885	0.0348794
Gliob/ec	ZNF462	390.731	1.75876	0.577962	3.04303	0.00234206	0.0327755
ASD/pb	LOC107986428	113.928	1.76291	0.598822	2.94396	0.00324045	0.0199593
ASD/pb	PWRN1	23.9913	1.76315	0.837076	2.10632	0.0351762	0.117249
ALS/sc	KANK2	2.27662	1.77536	0.692058	2.56534	0.0103076	0.0540528
ASD/pb	MAK	146.349	1.77761	0.611513	2.9069	0.00365026	0.0217199
MS/CD19	LOC100506974	9.84052	1.78855	0.649707	2.75286	0.00590772	0.0181185
E/nc	PALD1	89.6699	1.81593	0.564549	3.2166	0.00129719	0.0252382
MS/CD4	HROB	28.4455	1.81711	0.679241	2.67521	0.00746831	0.0301962
Gliob/ec	MOK	93.8718	1.81752	0.583798	3.11328	0.00185022	0.0276586
MS/CD4	ST20	10.516	1.81992	0.768614	2.36779	0.0178947	0.061009
Glio	HLA-DRA	1300.21	1.84127	0.615742	2.99032	0.00278681	0.0172151
Gliob/ec	LOC100129455	13.946	1.87876	1.51373	1.24115	0.214549	0.493426
MS/CD19	ZNF697	17.6286	1.90081	0.675013	2.81595	0.00486325	0.0152723
ASD/pb	LOC105372390	12.7081	1.90148	1.39296	1.36506	0.172233	0.351332
ALS/sc	IFITM3	1.70724	1.90556	0.695948	2.73807	0.00618004	0.0369737
E/nc	SARDH	50.7186	1.92655	0.581216	3.31469	0.000917457	0.0204311
E/pf	HLA-G	188.425	1.96655	0.631758	3.11282	0.00185312	0.0255648
ASD/pb	LOC124906263	22.1595	1.96672	0.960506	2.04758	0.0406009	0.129628
ALS/sc	LOC124903521	2.19393	1.98342	0.674952	2.93861	0.00329688	0.0229305
MS/bl	SIGLEC6	17.9469	1.98666	0.617314	3.21824	0.00128981	0.0212407
AD/n	CEACAM1	34.752	1.99275	0.780207	2.55414	0.0106452	0.999288
E/nc	PGLYRP1	75.5112	2.00114	0.586964	3.40931	0.000651267	0.0166539
AD/n	LOC105375202	4.56958	2.01164	0.903009	2.2277	0.0259002	0.999288
E/nc	MIR6859-3	9.11914	2.01296	1.05406	1.90972	0.0561694	NA
MS/bl	CCL3	27.7077	2.013	0.612128	3.28853	0.00100712	0.0181144
ASD/pb	XKR9	37.8521	2.03975	0.703931	2.89766	0.00375956	0.0222235
ALS/mn	CYP2D6	48.3	2.04109	0.748583	2.72661	0.00639884	0.0413872
ALS/sc	LOC124901996	2.56901	2.07824	0.685702	3.03082	0.00243889	0.0183909
MS/CD4	SASH1	24.1106	2.0807	0.72698	2.86212	0.00420819	0.0189019
E/nc	STRA6	33.0001	2.12681	0.629914	3.37636	0.000734523	0.0178766
AD/n	MYBPHL	8.6359	2.15744	0.845417	2.55193	0.0107128	0.999288
ALS/mn	LOC124901290	141.199	2.18553	1.26858	1.72281	0.0849232	0.229248
ALS/mn	LOC124901474	58.1049	2.2061	0.780104	2.82796	0.00468463	0.0332781
Gliob/ec	LOC105378988	15.6994	2.20976	0.742738	2.97515	0.00292842	0.0381534
E/nc	RNA45SN4	379.058	2.22306	0.66568	3.33953	0.000839191	0.0196649
MS/CD19	RAB38	4.50687	2.23671	1.18833	1.88224	0.0598035	0.12793
ALS/mn	SPDYE2	40.8976	2.25742	0.729084	3.09625	0.00195988	0.0184308
MS/CD4	CYP7B1	13.619	2.25781	1.17259	1.92549	0.054168	0.143344
E/nopc	LOC124904092	23.3676	2.26432	0.645964	3.50533	0.000456035	0.0273219
MS/CD4	HLA-DMB	109.984	2.32035	1.02032	2.27414	0.0229576	0.0740222
ASD/pb	COL6A6	42.8174	2.33674	0.783374	2.98292	0.00285509	0.018121
Gliob/ec	TMEM132B	145.338	2.34918	0.724188	3.24388	0.00117914	0.0201134
Gliob/ec	ZNF730	8.76701	2.37475	0.932761	2.54594	0.0108985	0.0881722
MS/bl	FAM74A4	17.5018	2.37855	0.71469	3.32809	0.000874433	0.0164158
ASD/pb	LOC107986822	19.115	2.38272	0.952339	2.50196	0.0123507	0.0540026
MS/CD4	KRT81	3.21459	2.38905	1.68296	1.41955	0.155738	0.312331
Gliob/ec	SBK1	77.38	2.41589	0.729553	3.31147	0.00092808	0.0168247
AD/n	LOC105369795	4.59515	2.52514	1.03498	2.4398	0.0146952	0.999288
ASD/pb	LOC105372200	19.2826	2.52738	0.991657	2.54864	0.0108144	0.0490713
ALS/mn	LOC124903923	7.66797	2.54148	1.34061	1.89576	0.0579913	0.177199
Gliob/ec	SPC24	72.0588	2.69711	0.808326	3.33666	0.00084791	0.0157613
MS/bl	DYDC1	16.3266	2.71398	0.853455	3.17999	0.0014728	0.0230598
Gliob/ec	LOC284412	24.8944	2.791	1.06542	2.61962	0.00880288	0.077453
ASD/pb	LOC105377905	71.3769	2.88662	1.04441	2.76388	0.0057119	0.0306412
MS/CD4	CNTNAP3	8.26425	2.9183	1.14645	2.54551	0.0109119	0.0411281
ASD/pb	HEATR9	25.0202	2.92272	1.0134	2.88407	0.00392574	0.0229916
ALS/sc	FOXP2	0.871773	2.9414	1.04198	2.82291	0.00475906	0.0304382
E/nc	CCL3	12.7454	2.95675	0.972506	3.04034	0.00236311	NA
E/nc	RNA45SN2	5766.07	2.96115	1.20979	2.44765	0.0143792	0.107497
MS/CD4	FRRS1	5.67727	2.97412	1.17398	2.53336	0.0112975	0.0422995
ASD/pb	LOC105379343	2.6006	2.97456	2.56832	1.15817	0.246794	NA
ALS/mn	SLC5A9	22.8985	3.00173	0.946382	3.1718	0.00151499	0.0154695
Gliob/ec	DISP3	30.3366	3.02377	0.923215	3.27526	0.00105564	0.0186104
ASD/pb	OVCH1	16.9781	3.08281	1.06637	2.89094	0.00384095	0.0225987
ASD/pb	CD70	19.5463	3.11521	1.07037	2.91039	0.00360973	0.0215601
Gliob/ec	KCNQ2	241.786	3.19213	1.44633	2.20705	0.0273105	0.154683
MS/CD4	LINC01410	6.89989	3.2109	1.17298	2.73739	0.00619292	0.0260249
Gliob/ec	SPINK8	35.9589	3.24747	1.0106	3.21342	0.00131162	0.0216656
Gliob/ec	DCC	21.3322	3.27365	1.04712	3.12634	0.00176995	0.0267027
MS/CD4	GAB1	8.05541	3.3494	1.23824	2.70496	0.00683126	0.0281263
Glio	LOC105375881	2.30434	3.35754	1.01492	3.30819	0.000939016	NA
ASD/pb	ANKRD20A12P	15.239	3.38132	1.36531	2.4766	0.0132641	0.0569505
Gliob/ec	FAP	8.76561	3.38507	1.09651	3.08714	0.00202091	0.0293696
E/nopc	LOC101929974	71.723	3.48466	0.953177	3.65584	0.000256339	0.0193178
MS/CD19	TRA-TGC7-1	1.26173	3.53146	1.80462	1.9569	0.0503596	0.11134
MS/CD4	SNCA	3.39533	3.54103	1.68447	2.10217	0.0355384	0.103301
ASD/pb	HIGD1C	12.1456	3.57046	1.37205	2.60228	0.00926068	0.0438756
MS/CD4	APOBEC3A	13.5383	3.70792	1.02062	3.633	NA	NA
E/dc	NRM	18.088	3.73341	1.09204	3.41874	0.000629129	0.0323541
Gliob/ec	NIPAL4	10.4107	3.8002	1.21923	3.1169	0.00182766	0.0274049
ASD/pb	RNU1-2	297.104	3.85035	1.54751	2.48809	0.0128433	0.0555845
Gliob/ec	NKX2-5	1.52214	3.92474	1.85736	2.11308	0.0345943	NA
Gliob/ec	AK8	9.74013	3.99196	1.32264	3.01816	0.00254311	0.0346411
MS/CD4	SMCO2	2.25137	4.01572	1.85434	2.16558	0.0303435	NA
ASD/pb	RNU1-4	5118.37	4.07218	1.86655	2.18166	0.0291347	0.101947
ASD/pb	RNVU1-7	5092.08	4.09403	1.87341	2.18533	0.0288644	0.101325
mtDNA/m.3243	LOC102723906	1.60063	4.14825	1.58497	2.61725	0.00886421	0.0485731
AD/n	TRL-CAG2-1	6.46882	4.20036	1.63461	2.56964	0.0101804	0.999288
E/dc	SYNC	9.78019	4.34142	1.24151	3.49689	0.00047071	0.0287741
MS/CD4	RNF17	2.91998	4.39407	2.63748	1.66601	0.095712	NA
MS/CD4	ERICH3	5.55035	4.71398	1.72349	2.73514	0.0062354	0.0261655
ASD/pb	AKR1B10	9.51791	4.88098	1.85068	2.63739	0.00835463	0.040715
MS/CD4	TENM3	4.24171	4.93121	2.21047	2.23084	0.0256919	0.0808158
E/pf	CCL4L1	23.5078	4.9649	1.54575	3.21197	0.00131827	0.0204953
ASD/pb	IL36B	12.3834	5.27383	1.76906	2.98115	0.00287173	0.0182037
E/nopc	LOC107984386	5.76986	6.33195	1.58184	4.00291	6.25676e-05	NA
E/pf	TNFSF14	35.1352	6.87545	2.12615	3.23375	0.00122175	0.0194806
ALS/mn	RNA45SN4	0	NA	NA	NA	NA	NA
ALS/mn	RNA45SN1	0	NA	NA	NA	NA	NA
MS/CD4	TRE-CTC1-2	0	NA	NA	NA	NA	NA
MS/CD4	TRE-CTC1-3	0	NA	NA	NA	NA	NA
MS/CD4	TRE-CTC1-4	0	NA	NA	NA	NA	NA
MS/CD4	TRE-CTC1-5	0	NA	NA	NA	NA	NA
MS/CD4	LOC124902932	0	NA	NA	NA	NA	NA

## Sheet: close_to_significance
Dataset	Symbol	baseMean	log2FoldChange	lfcSE	stat	pvalue	padj
E/dc	MIR876	8.20011	-5.95119	1.49533	-3.97986	6.89573e-05	0.0111748
E/dc	CCDC179	8.18797	-5.81237	1.44443	-4.02398	5.72233e-05	0.0100284
E/na	HSPA1B	7240.64	-5.40654	1.34947	-4.00641	6.16495e-05	0.012671
E/na	HSPA1A	7866.6	-5.40518	1.34464	-4.01979	5.82497e-05	0.0125291
E/dc	PSG6	8.2142	-4.79557	1.20185	-3.99017	6.60271e-05	0.0108455
MS/CD4	LOC105372717	7.97678	-3.58768	1.18032	-3.03958	0.0023691	0.0117121
MS/CD19	CACNG5	3.44504	-3.44304	1.20137	-2.86594	0.00415779	0.013284
Gliob/ec	TARP	12.6956	-3.37438	0.996897	-3.38488	0.000712093	0.0138393
MS/CD4	LOC105375123	10.9783	-3.26706	1.10368	-2.96015	0.0030749	0.0145322
E/nopc	LOC107986432	98.1733	-3.1311	0.820511	-3.81603	0.000135616	0.012723
Gliob/ec	CNN1	56.797	-3.08979	0.880604	-3.50872	0.000450276	0.0100022
MS/bl	MIR210	4.02125	-3.07196	0.905326	-3.39321	0.000690796	0.0139405
MS/CD19	LOC124904212	5.02296	-3.03783	1.0308	-2.94705	0.00320817	0.0105912
E/na	SNORD116-18	1526.35	-3.01727	0.742287	-4.06483	4.8068e-05	0.0111842
E/na	RNU6-9	2266.43	-2.99763	0.755719	-3.9666	7.29058e-05	0.0137613
Gliob/ec	KLRD1	62.5656	-2.88955	0.844504	-3.42159	0.000622554	0.012671
ALS/sc	TNFRSF9	1.31692	-2.86428	0.915921	-3.12721	0.00176475	0.0142218
MS/CD19	GOLGA6C	5.5454	-2.83749	0.961676	-2.95057	0.00317186	0.0104881
E/nopc	NTSR2	68.5212	-2.81156	0.716172	-3.92581	8.64374e-05	0.010174
MS/CD19	LINC00243	5.01549	-2.76501	0.932815	-2.96416	0.00303509	0.010087
ALS/sc	BTBD11	4.0664	-2.74388	0.853783	-3.21379	0.00130996	0.0112876
ASD/nsc	SOCAR	2.40415	-2.72808	0.829418	-3.28915	0.0010049	0.0137649
Gliob/ec	GSTM5	73.8999	-2.61753	0.767151	-3.41202	0.000644829	0.0130057
MS/CD19	VSTM4	9.35816	-2.5823	0.877084	-2.94419	0.00323803	0.0106713
ASD/nsc	ACCS	2.47	-2.55247	0.754845	-3.38145	0.000721046	0.0108598
MS/CD4	LOC124903067	11.8178	-2.53755	0.820613	-3.09225	0.00198643	0.0101085
ALS/sc	NTF3	2.22659	-2.51341	0.78622	-3.19683	0.00138945	0.0117919
E/nopc	SLC5A3	945.176	-2.45018	0.623812	-3.92775	8.57444e-05	0.010174
ALS/mn	AGA-DT	24.4826	-2.44398	0.731569	-3.34074	0.000835564	0.0103046
E/nopc	TPD52L1	864.828	-2.39215	0.614451	-3.89315	9.89515e-05	0.0105786
Gliob/ec	LOC112268182	25.5892	-2.35256	0.69049	-3.40709	0.000656597	0.0131889
E/nopc	BMPR1B	571.934	-2.33494	0.599654	-3.89381	9.86835e-05	0.0105786
E/nopc	LOC105376244	1350.48	-2.33264	0.607684	-3.83857	0.000123755	0.0121043
E/nc	PDZD11	20.931	-2.29955	0.659452	-3.48706	0.000488369	0.0140347
ASD/nsc	LINC01480	23.7587	-2.29177	0.684938	-3.34596	0.000819992	0.0119087
ALS/sc	SLC17A6	4.64591	-2.26487	0.706999	-3.2035	0.00135769	0.0115826
ALS/sc	CHRNB4	3.08927	-2.25228	0.698415	-3.22484	0.00126043	0.0109652
E/nopc	SPON1	262.544	-2.18404	0.573364	-3.80917	0.000139432	0.0129227
mtDNA/m.3243	ECSCR	4.93433	-2.17466	0.678221	-3.20641	0.001344	0.0120782
E/nopc	LOC105377319	94.9185	-2.17304	0.565406	-3.84333	0.000121378	0.0120429
E/nc	H4C12	46.8207	-2.15401	0.599846	-3.59095	0.000329477	0.0110977
E/nopc	UST	64.4242	-2.09015	0.536164	-3.89835	9.68515e-05	0.0105786
E/na	PTGES3	561.448	-2.08975	0.51429	-4.06337	4.83692e-05	0.0111842
E/nopc	LOC101928373	180.04	-2.07498	0.535392	-3.87562	0.000106353	0.0110612
Glio	LOC105371687	3.52478	-2.07308	0.662529	-3.12905	0.00175375	0.0118303
MS/bl	HIGD2B	4.24839	-2.05949	0.599628	-3.43462	0.000593388	0.0126707
MS/CD4	ANKK1	13.1218	-2.04525	0.681305	-3.00197	0.00268243	0.0129704
ASD/pb	ISM1	53.7559	-2.03724	0.640181	-3.18229	0.00146115	0.0110668
E/nc	BBS10	54.3521	-2.03456	0.562958	-3.61405	0.000301452	0.010379
E/nc	LOC441666	155.382	-2.03055	0.577674	-3.51505	0.000439677	0.0131033
MS/CD4	LOC124903619	66.0609	-2.02778	0.661186	-3.06689	0.00216299	0.0108385
MS/CD4	UBAP1L	28.2375	-2.00487	0.657216	-3.05054	0.00228428	0.0113537
ALS/sc	SLFN5	5.10186	-2.00108	0.636876	-3.14202	0.00167786	0.0136429
mtDNA/m.3243	VWA7	4.56057	-1.9925	0.611446	-3.25866	0.00111938	0.0104938
E/dc	LOC105375382	610.92	-1.94828	0.499957	-3.8969	9.74336e-05	0.013004
E/pf	ZNF853	43.7411	-1.94616	0.559582	-3.47788	0.000505404	0.0104112
ALS/sc	LOC124906320	8.40181	-1.90207	0.597291	-3.18449	0.00145009	0.0122175
E/na	LDHA	136.521	-1.85687	0.461115	-4.02692	5.65131e-05	0.0122986
E/nopc	FGD6	472.426	-1.85348	0.474847	-3.90331	9.48853e-05	0.0104902
MS/CD4	LOC107984210	56.2795	-1.84202	0.59573	-3.09204	0.00198783	0.0101131
E/dc	EBLN2	114.837	-1.83891	0.457958	-4.01546	5.93289e-05	0.01026
MS/CD19	PODNL1	9.00612	-1.83384	0.621905	-2.94874	0.00319067	0.0105429
E/nopc	SLC4A4	2102.52	-1.83227	0.479237	-3.82331	0.000131672	0.0125613
MS/bl	LINC02833	8.82868	-1.82339	0.521037	-3.49955	0.000466049	0.0107687
E/dc	MIR222HG	3072.5	-1.81462	0.450994	-4.0236	5.73144e-05	0.0100284
MS/CD19	DCST2	12.806	-1.78282	0.601949	-2.96174	0.0030591	0.0101586
Glio	CNTN3	469.772	-1.77984	0.575822	-3.09095	0.00199517	0.0131402
MS/CD4	LOC100996660	14.2474	-1.77548	0.576886	-3.0777	0.00208604	0.0105231
Glio	SNORD115-20	6.97847	-1.75861	0.56298	-3.12376	0.00178557	0.0120101
Gliob/ec	STEAP1B-AS1	141.224	-1.75156	0.499569	-3.50614	0.00045465	0.0100539
MS/CD4	PPP3CB-AS1	69.7173	-1.72154	0.56076	-3.07001	0.00214052	0.0107391
MS/CD4	HLCS-AS1	28.7503	-1.72089	0.581406	-2.95987	0.00307764	0.0145418
MS/CD19	OR2L2	16.0405	-1.71806	0.591095	-2.90656	0.00365422	0.011857
ALS/sc	NT5C1A	6.40391	-1.69091	0.528325	-3.2005	0.00137188	0.0116854
E/na	PNMA8A	256.522	-1.69073	0.416714	-4.05728	4.96469e-05	0.0112109
Glio	LOC105370021	4.35434	-1.67276	0.535684	-3.12266	0.00179223	0.0120442
ASD/pb	MT1F	738.569	-1.66936	0.534354	-3.12408	0.00178363	0.0128974
Glio	LOC105370337	6.83419	-1.66459	0.530642	-3.13695	0.00170717	0.0115545
E/nopc	SRP14	278.592	-1.65854	0.423219	-3.91888	8.89617e-05	0.010174
ALS/mn	TMEM86A	180.344	-1.65388	0.502649	-3.29032	0.00100072	0.0116937
ASD/pb	TRBC2	82.5025	-1.65032	0.517537	-3.18881	0.00142861	0.0108594
MS/CD4	PYROXD2	43.7687	-1.64616	0.54248	-3.0345	0.00240931	0.0118811
Glio	SNORD114-21	12.9712	-1.63895	0.51735	-3.16797	0.00153506	0.0106092
E/na	TPT1	473.718	-1.61561	0.396138	-4.0784	4.53471e-05	0.0108939
MS/bl	LOC107985808	82.5005	-1.61204	0.468002	-3.44452	0.000572075	0.0123897
Glio	SNORD115-34	5.1334	-1.59454	0.504464	-3.16085	0.0015731	0.0108209
Glio	LOC124903469	5.12276	-1.58865	0.503797	-3.15335	0.0016141	0.0110548
MS/CD19	LOC285819	16.9268	-1.58381	0.535679	-2.95665	0.00311006	0.0103085
E/nc	ARL2BP	111.069	-1.56597	0.438644	-3.57003	0.000356943	0.0115597
E/nc	ZBTB8B	108.08	-1.56328	0.434841	-3.59506	0.00032432	0.0109606
mtDNA/m.3243	LOC107985043	9.75245	-1.55681	0.492065	-3.16383	0.0015571	0.0135608
Glio	LOC105376361	5.00188	-1.55212	0.505184	-3.07238	0.00212363	0.0138254
ASD/pb	THBS1	365.398	-1.55025	0.482097	-3.21565	0.00130149	0.010125
MS/CD19	NSUN7	32.5165	-1.54225	0.545174	-2.82891	0.00467066	0.014736
Glio	LOC105370307	5.00669	-1.52226	0.493669	-3.08357	0.00204534	0.0134102
ASD/pb	DLL1	418.65	-1.51328	0.475668	-3.18138	0.00146575	0.011095
E/nopc	HSPA13	148.345	-1.51251	0.386593	-3.91242	9.13767e-05	0.0103463
MS/bl	AQP6	121.86	-1.50169	0.445141	-3.37352	0.00074215	0.0147127
MS/CD4	CLMP	60.8787	-1.4625	0.47632	-3.07042	0.0021376	0.0107298
ALS/sc	LOC107986558	1.30899	-1.4318	0.451966	-3.16793	0.00153528	0.0128006
MS/CD4	LOC124903313	54.181	-1.42615	0.470689	-3.02991	0.00244625	0.0120262
MS/bl	LOC124906338	46.9233	-1.40632	0.399449	-3.52066	0.000430471	0.0101515
MS/CD19	CD96	356.831	-1.40266	0.476273	-2.94507	0.00322881	0.0106452
MS/CD19	EDN1	19.2364	-1.3728	0.478404	-2.86954	0.00411068	0.0131589
MS/bl	LOC101928863	138.362	-1.37015	0.396371	-3.45674	0.000546746	0.0120572
E/pf	PDGFA	267.387	-1.36429	0.397014	-3.43638	0.000589541	0.0116939
Glio	LOC105372191	9.3129	-1.36053	0.438476	-3.10286	0.00191662	0.0127113
ALS/sc	RNF175	9.14944	-1.3533	0.417859	-3.23867	0.0012009	0.01056
Glio	LOC100287175	8.41971	-1.34683	0.425572	-3.16474	0.00155219	0.0107003
Glio	SNORA92	5.52315	-1.33756	0.424885	-3.14805	0.00164366	0.0112127
Glio	LOC105375613	11.4869	-1.31959	0.418408	-3.15384	0.0016114	0.0110402
MS/CD4	RBM43	81.827	-1.3083	0.427204	-3.06246	0.00219525	0.0109784
MS/CD4	IRS1	75.8622	-1.2973	0.42814	-3.03009	0.00244478	0.0120218
MS/CD4	CRADD	46.8215	-1.29095	0.417873	-3.08933	0.00200608	0.0101855
E/nc	ZNF608	334.251	-1.27667	0.356962	-3.57648	0.00034825	0.0114016
ASD/pb	GGT1	272.577	-1.2639	0.399243	-3.16575	0.00154685	0.0115787
Glio	LOC124904776	8.86944	-1.25703	0.39926	-3.14839	0.00164172	0.0112015
MS/bl	CYP26C1	53.2495	-1.25488	0.356608	-3.51893	0.000433291	0.010197
ALS/mn	TFPT	114.363	-1.25416	0.383303	-3.27199	0.00106795	0.0121338
Glio	LOC105369932	10.8716	-1.24974	0.404147	-3.09229	0.00198616	0.0130923
ASD/pb	TMEM86B	233.695	-1.2391	0.393155	-3.15168	0.00162332	0.0120633
MS/CD19	CARMIL3	44.2913	-1.23845	0.418776	-2.95732	0.00310329	0.0102916
Glio	LOC124904251	13.0605	-1.20535	0.379223	-3.17848	0.0014805	0.0102846
Glio	SLIT3-AS1	16.4918	-1.20259	0.383371	-3.13688	0.00170754	0.0115549
MS/CD4	NME9	67.1364	-1.2018	0.396875	-3.02815	0.00246054	0.0120788
Glio	TRBV29OR9-2	7.39395	-1.19462	0.378988	-3.15212	0.00162089	0.0110832
ASD/pb	HCN2	4948.82	-1.1944	0.380699	-3.13738	0.00170465	0.0125019
MS/CD4	CCDC191	131.557	-1.17592	0.385204	-3.05271	0.00226783	0.0112885
Glio	LOC105369543	13.7152	-1.1757	0.375116	-3.13422	0.00172309	0.0116435
ALS/mn	MRPS36	183.209	-1.15369	0.349486	-3.3011	0.000963064	0.0113919
ASD/nsc	LCP1	4.86077	-1.15097	0.343952	-3.3463	0.000818982	0.0119087
ALS/sc	PPP2R2C	29.3657	-1.14645	0.365651	-3.13536	0.00171641	0.0138941
Glio	RAB26	74.648	-1.13847	0.361018	-3.1535	0.00161326	0.011051
Glio	MIR3943	11.9695	-1.13388	0.358132	-3.16608	0.00154508	0.0106707
Glio	TSC22D1-AS1	75.1666	-1.1275	0.355296	-3.17341	0.00150659	0.0104448
ASD/pb	FAHD2B	991.32	-1.11254	0.347519	-3.20137	0.00136776	0.0105043
MS/CD19	BEST1	37.6464	-1.10925	0.378523	-2.93046	0.00338462	0.011094
Glio	COL26A1	73.3644	-1.10652	0.350978	-3.15269	0.00161775	0.0110729
Glio	OR10A2	35.3252	-1.10375	0.354736	-3.11148	0.00186152	0.0124044
mtDNA/m.3243	MIR503HG	185.072	-1.10003	0.335769	-3.27616	0.00105228	0.0100105
Glio	CYP4X1	77.4926	-1.09968	0.345002	-3.18744	0.00143536	0.0100317
ALS/sc	TP53INP2	31.6018	-1.09459	0.336525	-3.25261	0.00114349	0.0101317
MS/CD19	PDE4D	518.806	-1.0901	0.380957	-2.86148	0.00421669	0.0134376
mtDNA/m.3243	NPAS3	26.165	-1.08861	0.333044	-3.26867	0.00108055	0.0102161
ALS/mn	UBL7	369.751	-1.08784	0.336184	-3.23586	0.00121275	0.0132283
Glio	MSC	41.1915	-1.07795	0.338735	-3.18229	0.00146117	0.0101802
Glio	CRYGN	35.6998	-1.07121	0.351799	-3.04496	0.00232712	0.0149197
ASD/pb	CAPS	390.58	-1.06682	0.331941	-3.21388	0.00130952	0.0101749
Gliob/ec	NECTIN3	213.256	-1.06586	0.30442	-3.50128	0.00046303	0.0101552
MS/CD4	IFT88	70.8725	-1.06017	0.348519	-3.04192	0.00235076	0.0116328
mtDNA/m.3243	LRCH2	65.2372	-1.05048	0.32506	-3.23166	0.00123071	0.0112626
mtDNA/m.3243	MAP2	85.9147	-1.04577	0.319362	-3.27455	0.00105832	0.0100535
MS/CD4	PGM3	149.165	-1.03926	0.348618	-2.98108	0.00287233	0.0137186
Glio	LOC107985031	19.562	-1.03234	0.328386	-3.14369	0.00166833	0.0113483
ALS/sc	MEIS3	18.0387	-1.03171	0.328509	-3.14059	0.00168605	0.0136959
Gliob/ec	ZNF689	257.922	-1.02872	0.302147	-3.4047	0.000662376	0.0132491
Glio	LOC107984128	62.3775	-1.02632	0.328431	-3.12491	0.00177859	0.0119737
Glio	SPRY4-AS1	18.1389	-1.02381	0.335737	-3.04943	0.00229279	0.0147545
Glio	LOC102724557	34.5122	-1.01892	0.327754	-3.10878	0.00187859	0.0125049
Glio	CT75	42.9864	-1.00968	0.31908	-3.16435	0.0015543	0.010711
Glio	KPNA1	1365.9	-0.999992	0.239665	-4.17246	3.01322e-05	0.000385329
Glio	TTC9	191.842	-0.999977	0.277423	-3.60451	0.000312737	0.00281462
Glio	PGAM4	89.7795	-0.999901	0.233542	-4.28147	1.85662e-05	0.000252854
ALS/crispr	ZCCHC3	609.611	-0.999712	0.126588	-7.89738	2.84835e-15	4.18949e-13
Glio	OACYLP	52.3181	-0.999154	0.312862	-3.19359	0.00140514	0.00984584
Glio	VDAC1	1629.16	-0.998909	0.259529	-3.84894	0.000118632	0.00123785
ALS/crispr	ITPR2	126.063	-0.998805	0.254434	-3.9256	8.65127e-05	0.00229391
ASD/nsc	ITPRIPL2	71.5324	-0.998762	0.208294	-4.79496	1.62705e-06	9.76926e-05
E/pf	ZNF582-DT	56.7593	-0.998577	0.263095	-3.7955	0.000147345	0.00452107
Glio	OSCP1	132.047	-0.998567	0.225529	-4.42767	9.52576e-06	0.000142156
Glio	LOC147004	44.2438	-0.998501	0.313889	-3.18107	0.00146733	0.0102085
E/pf	FBXW10B	31.2104	-0.998374	0.274328	-3.63935	0.000273332	0.00699779
Glio	SLC25A12	659.509	-0.998325	0.236783	-4.21619	2.48462e-05	0.000325637
Gliob/ec	PARP9	1292.02	-0.998314	0.184035	-5.42458	5.80905e-08	7.54439e-06
ASD/pb	PFDN6	1384.41	-0.998154	0.297485	-3.35531	0.000792766	0.00695193
Glio	ZMIZ1	1458.19	-0.997839	0.284213	-3.51088	0.00044662	0.00380158
ASD/pb	ZNF335	1066.56	-0.996975	0.298612	-3.3387	0.000841722	0.00726258
Glio	ANK1	287.033	-0.996969	0.308363	-3.23311	0.00122452	0.0087731
Glio	SLC39A3	254.664	-0.996909	0.273654	-3.64295	0.000269528	0.00248672
Glio	LOC400867	30.3281	-0.996802	0.315289	-3.16155	0.00156931	0.0108006
Glio	EIF3J	674.851	-0.996776	0.278046	-3.58493	0.00033717	0.003002
ASD/pb	SUMO3	3129.35	-0.996665	0.280148	-3.55764	0.0003742	0.00391243
Glio	TDRD6	164.736	-0.996313	0.207989	-4.79022	1.66596e-06	3.11426e-05
Glio	GNG4	430.696	-0.996056	0.318534	-3.127	0.001766	0.0118974
Glio	LOC105372480	12.164	-0.995956	0.327104	-3.04477	0.00232858	0.0149266
Glio	BORCS8	56.2707	-0.995832	0.288118	-3.45633	0.000547578	0.00450078
Glio	NKRF	293.971	-0.99539	0.214966	-4.63045	3.64869e-06	6.18094e-05
Glio	NCKIPSD	301.362	-0.995065	0.279622	-3.55861	0.000372825	0.00326638
MS/CD19	LOC124906083	66.8593	-0.994802	0.275568	-3.61001	0.000306189	0.00131225
ASD/nsc	CRISPLD1	851.257	-0.994654	0.214691	-4.63296	3.60475e-06	0.00018432
Glio	IPW	552.953	-0.99398	0.284068	-3.49909	0.000466856	0.00394023
MS/bl	MYCN	594.761	-0.993946	0.210566	-4.72035	2.3544e-06	0.000221481
Glio	PLEKHB2	1736.05	-0.99263	0.21621	-4.59105	4.41021e-06	7.26026e-05
ASD/pb	PNMA8B	6413.41	-0.99198	0.272967	-3.63407	0.00027899	0.0031172
Glio	STAU2	959.346	-0.991031	0.237634	-4.17041	3.0405e-05	0.000388163
Glio	LOC105377785	104.773	-0.990991	0.234687	-4.22261	2.41494e-05	0.000317712
Glio	PTGDR2	26.56	-0.990715	0.310355	-3.19221	0.00141191	0.00988597
Glio	EMBP1	37.5447	-0.990294	0.272079	-3.63973	0.000272925	0.00251251
Glio	EIF5B	912.571	-0.989604	0.285522	-3.46594	0.000528373	0.0043682
Glio	DLG5-AS1	34.8392	-0.989164	0.244398	-4.04735	5.17998e-05	0.000613093
ALS/mn	ATP6V1G2	482.383	-0.989061	0.306242	-3.22968	0.00123931	0.0134493
ALS/crispr	PXDC1	105.529	-0.988411	0.277142	-3.56644	0.000361862	0.00781412
Glio	SNX25	538.331	-0.987365	0.217785	-4.53367	5.79671e-06	9.23407e-05
Glio	LOC124901096	85.3863	-0.987353	0.214683	-4.59913	4.24257e-06	7.05155e-05
ASD/nsc	SDC2	3019.01	-0.986091	0.231432	-4.26083	2.03668e-05	0.000735701
Glio	LOC105369743	34.3791	-0.984912	0.282949	-3.48088	0.000499774	0.00416431
Glio	DCTN3	228.72	-0.984548	0.253593	-3.88239	0.000103434	0.00109954
ASD/pb	PGP	2089.56	-0.983936	0.281004	-3.5015	0.000462654	0.00460264
Glio	LOC124904867	335.31	-0.983773	0.298894	-3.29138	0.000996977	0.00742547
ALS/mn	TUBB	15722.7	-0.982214	0.293827	-3.34283	0.000829294	0.0102845
Glio	INTS4P2	117.407	-0.982134	0.222584	-4.41243	1.02219e-05	0.000151246
Glio	PRKACA	309.233	-0.981207	0.263505	-3.72368	0.000196342	0.00191244
Glio	ANO7	77.7619	-0.98011	0.25109	-3.90341	9.48455e-05	0.00102432
Glio	CHRD	226.296	-0.977676	0.316703	-3.08704	0.00202158	0.0132796
MS/CD19	PNPLA7	137.041	-0.976845	0.280838	-3.47832	0.000504562	0.00205784
MS/bl	HSD17B3	1456.84	-0.976036	0.260982	-3.73986	0.000184126	0.00559482
ASD/pb	S100A1	3297.6	-0.975501	0.286615	-3.40352	0.000665242	0.00606994
Glio	B3GNT4	36.7728	-0.974896	0.278193	-3.50438	0.000457665	0.00387645
MS/CD19	MICA	258.878	-0.974318	0.184702	-5.27507	1.32703e-07	1.10147e-06
ASD/nsc	RPL39L	2171.19	-0.974301	0.232745	-4.18614	2.83739e-05	0.000941426
MS/CD4	N4BP2L1	207.043	-0.974114	0.281237	-3.46368	0.000532845	0.00333463
MS/bl	LOC124904660	336.676	-0.973925	0.201479	-4.83388	1.33898e-06	0.000142781
Glio	LOC107984431	34.552	-0.973139	0.30474	-3.19334	0.00140637	0.00985079
ALS/mn	SERF1A	575.657	-0.972452	0.278599	-3.49051	0.000482104	0.00721879
MS/CD19	THBS3	47.4141	-0.971913	0.315151	-3.08396	0.00204265	0.00711986
ASD/pb	AKT1	1706.33	-0.971758	0.306647	-3.16898	0.00152975	0.0114761
Glio	C6orf136	76.3664	-0.971009	0.310805	-3.12417	0.00178305	0.0119974
MS/CD19	LOC124904929	58.365	-0.968341	0.294463	-3.2885	0.00100721	0.00379857
MS/CD4	ZFP62	270.303	-0.967613	0.200743	-4.82017	1.43435e-06	1.82914e-05
MS/CD19	LOC105374341	86.248	-0.965975	0.303227	-3.18565	0.0014443	0.00522601
MS/CD19	HLA-DRA	12755.2	-0.965671	0.143737	-6.71834	1.83802e-11	2.69167e-10
MS/CD19	TSNARE1	173.345	-0.96548	0.233835	-4.1289	3.64501e-05	0.000192483
MS/CD19	RASA3	571.303	-0.965381	0.186874	-5.16595	2.39226e-07	1.90805e-06
Glio	LOC101928380	28.7513	-0.965055	0.303115	-3.18379	0.00145362	0.0101406
MS/CD19	KANSL1L	218.564	-0.964865	0.231076	-4.17553	2.97287e-05	0.000160405
Glio	ATP5IF1	259.09	-0.964734	0.261495	-3.6893	0.000224876	0.00213821
Glio	OVCH1	73.6994	-0.962792	0.232931	-4.13338	3.57474e-05	0.000443818
ALS/mn	BOP1	436.488	-0.961897	0.296299	-3.24638	0.00116884	0.0129275
ALS/mn	SERF1B	608.947	-0.961124	0.274753	-3.49815	0.000468506	0.00709573
MS/CD19	LOC124902217	42.9064	-0.958198	0.294973	-3.24843	0.00116044	0.00429865
ASD/pb	SEZ6L2	6048.87	-0.958147	0.272766	-3.51271	0.00044356	0.00445307
MS/CD19	EVL	1976.38	-0.957043	0.0762777	-12.5468	4.13786e-36	6.41187e-34
MS/CD4	TGFBR2	946.418	-0.953478	0.174681	-5.45841	4.80426e-08	8.39566e-07
Glio	NUDT15	196.651	-0.953025	0.203905	-4.67386	2.95588e-06	5.13811e-05
MS/CD4	STAG3L1	342.024	-0.952267	0.242621	-3.92491	8.67629e-05	0.000692227
MS/CD4	FBXL4	254.647	-0.950066	0.215387	-4.41097	1.02907e-05	0.00010647
MS/CD19	LOC124904792	83.9756	-0.94577	0.230612	-4.10114	4.1112e-05	0.000214768
MS/CD19	GPR155-DT	32.7602	-0.944671	0.32497	-2.90695	0.00364974	0.011844
MS/CD19	CHST15	427.413	-0.942253	0.238416	-3.95213	7.74584e-05	0.000380584
MS/CD4	ANKMY1	200.189	-0.937934	0.253907	-3.69401	0.000220748	0.00155837
ASD/nsc	TRAF1	22.3733	-0.936895	0.262738	-3.56589	0.000362619	0.00668962
Glio	LOC105377572	87.7385	-0.936582	0.265795	-3.5237	0.000425563	0.00364864
Glio	PSMB3	421.358	-0.935832	0.287191	-3.25857	0.00111975	0.00815023
MS/CD4	MAML2	990.166	-0.934904	0.234723	-3.98301	6.80482e-05	0.000561917
MS/CD4	ZHX2	270.202	-0.929495	0.26341	-3.5287	0.000417599	0.00270519
Glio	NKIRAS1	368.493	-0.928657	0.202394	-4.58836	4.46742e-06	7.33526e-05
ASD/nsc	ROR1	101.388	-0.928624	0.276849	-3.35427	0.000795755	0.0116711
Glio	ITGB1BP1	558.312	-0.925143	0.212831	-4.34684	1.38112e-05	0.000195228
ASD/nsc	ADAM9	674.934	-0.923644	0.238808	-3.86772	0.000109856	0.00269773
MS/CD4	PLCL2	590.513	-0.923374	0.207361	-4.45298	8.46856e-06	8.96756e-05
Glio	LOC124903953	107.745	-0.917209	0.276028	-3.32288	0.000890933	0.00673554
Glio	LRRC37A	419.305	-0.916715	0.207303	-4.42209	9.77499e-06	0.000145451
Glio	LOC107985541	102.008	-0.915757	0.29165	-3.13992	0.00168996	0.0114605
MS/CD4	PCGF3	391.99	-0.91251	0.177133	-5.15155	2.58344e-07	3.89127e-06
MS/CD4	APOL2	535.878	-0.908115	0.271393	-3.34613	0.000819487	0.00483753
Glio	LINC02680	66.0787	-0.905587	0.220843	-4.10059	4.12092e-05	0.00050258
MS/CD19	RASA4	731.327	0.903899	0.212424	4.25517	2.08893e-05	0.000115889
Glio	LOC124901245	201.561	0.909093	0.224331	4.05247	5.068e-05	0.000601506
Glio	LOC100130207	93.3563	0.912494	0.283318	3.22074	0.00127861	0.00910045
MS/bl	LOC105378925	669.224	0.918297	0.272801	3.36617	0.000762189	0.014979
ALS/sc	GOLIM4	15.6169	0.919768	0.242588	3.79148	0.000149755	0.00203454
Glio	HSD17B8	46.9453	0.927712	0.254729	3.64196	0.000270575	0.00249458
MS/CD4	KMT5A	257.436	0.931365	0.196042	4.75085	2.02564e-06	2.49534e-05
MS/CD19	UBL7	658.465	0.932206	0.125635	7.41994	1.17172e-13	2.20916e-12
MS/CD4	SDHB	178.658	0.932298	0.263128	3.54313	0.000395402	0.00258451
MS/CD19	IGHG3	3858.45	0.936498	0.314057	2.98194	0.00286428	0.00959391
MS/CD4	TRMT112	187.136	0.936599	0.297696	3.14616	0.00165432	0.00868197
MS/CD19	ANAPC15	102.227	0.938231	0.20857	4.49839	6.84689e-06	4.18847e-05
MS/CD19	MRPL23	516.334	0.940797	0.125861	7.47486	7.72853e-14	1.49116e-12
ALS/sc	HELLS	24.1767	0.94364	0.288413	3.27184	0.00106851	0.00964022
ASD/pb	HERC4	1199.57	0.943858	0.304452	3.10018	0.001934	0.0136269
MS/CD4	ACAT1	226.005	0.946068	0.250108	3.78263	0.000155178	0.00114571
ALS/sc	GMPS	51.0417	0.946259	0.259778	3.64257	0.00026993	0.00330878
MS/CD4	PLEKHJ1	117.623	0.94729	0.271344	3.49111	0.000481025	0.00304414
ALS/sc	CHCHD5	9.13824	0.94748	0.287688	3.29343	0.000989726	0.0091161
MS/CD19	EBNA1BP2	1227.52	0.94968	0.132018	7.19355	6.31295e-13	1.10691e-11
MS/CD4	PRKACA	293.011	0.949831	0.232385	4.08732	4.36382e-05	0.000381957
ASD/pb	GNAQ	5875.08	0.951449	0.280329	3.39404	0.000688698	0.0062232
Glio	DISC1	72.2581	0.952573	0.271177	3.51273	0.000443525	0.00378043
MS/CD4	TRAK1	326.041	0.953096	0.268595	3.54845	0.000387509	0.00254439
MS/CD4	PTDSS1	493.225	0.953597	0.193665	4.92396	8.4811e-07	1.1343e-05
ASD/nsc	NRTN	94.7863	0.956457	0.237799	4.02212	5.76767e-05	0.00164342
Glio	TAS2R19	70.0456	0.956651	0.314112	3.04557	0.0023224	0.0148945
ASD/pb	DENND4A	938.915	0.959029	0.30729	3.12092	0.00180286	0.0129919
ALS/sc	PNRC1	17.4636	0.959436	0.241092	3.97954	6.90488e-05	0.00108014
Glio	HEY2-AS1	157.725	0.959971	0.312059	3.07625	0.00209625	0.0136824
MS/CD4	DNAJA2	632.131	0.960969	0.226453	4.24356	2.19997e-05	0.000209457
MS/CD4	PATL1	483.618	0.96124	0.206857	4.64689	3.36984e-06	3.91361e-05
MS/CD4	AP2A1	184.997	0.961833	0.234392	4.10353	4.06889e-05	0.000359085
MS/CD4	CS	656.796	0.961938	0.219718	4.37807	1.19737e-05	0.000122087
mtDNA/m.3243	CARD8-AS1	28.6506	0.962193	0.279631	3.44094	0.000579701	0.00633231
MS/CD19	STOML2	611.713	0.962206	0.108033	8.9066	5.262e-19	1.7535e-17
MS/bl	LRGUK	791.992	0.962849	0.21149	4.55269	5.29648e-06	0.000418069
MS/CD4	SLC39A6	268.507	0.964704	0.206707	4.66702	3.05604e-06	3.5882e-05
MS/CD4	RNF187	269.078	0.965097	0.244439	3.94821	7.87368e-05	0.000636197
MS/CD4	METTL8	213.347	0.965607	0.249776	3.86589	0.000110686	0.000856161
MS/CD4	NUDT21	613.118	0.96647	0.17637	5.47977	4.25877e-08	7.55537e-07
MS/CD4	GPATCH4	559.051	0.966599	0.194203	4.97725	6.44925e-07	8.86146e-06
MS/CD4	HNRNPK	3022.47	0.966821	0.151739	6.37161	1.87048e-10	4.90313e-09
ALS/sc	TCF4	49.5181	0.966982	0.227242	4.25529	2.08778e-05	0.000401381
MS/CD4	GORASP2	361.877	0.967071	0.213012	4.53999	5.62568e-06	6.20661e-05
MS/bl	SEC14L6	378.076	0.967178	0.264715	3.65366	0.000258533	0.0070959
MS/CD19	LRP8	581.546	0.967484	0.157828	6.12997	8.78947e-10	1.01783e-08
MS/CD19	ATP5MJ	755.807	0.967905	0.0846001	11.4409	2.6103e-30	2.58868e-28
MS/CD19	TUBB	8931.22	0.969057	0.117639	8.23753	1.75801e-16	4.64411e-15
Glio	LINC01238	64.4988	0.969363	0.286784	3.38012	0.000724545	0.00567006
MS/CD19	H4C6	527.053	0.96957	0.173655	5.58333	2.35957e-08	2.21091e-07
ASD/pb	NOTCH2NLB	714.889	0.969599	0.312279	3.10491	0.00190334	0.0134962
MS/CD4	RPA1	459.894	0.969797	0.194203	4.99374	5.92215e-07	8.19049e-06
MS/CD4	XRCC5	2402.99	0.970006	0.139393	6.95876	3.43272e-12	1.19706e-10
MS/CD4	MAGT1	222.831	0.97017	0.253503	3.82705	0.000129687	0.000982896
Glio	LOC124901969	37.7436	0.970584	0.276798	3.50648	0.000454082	0.00385041
MS/CD4	ERAL1	119.007	0.970762	0.300184	3.23389	0.00122116	0.00673999
MS/CD4	CYRIB	498.076	0.970902	0.206633	4.69867	2.61858e-06	3.13627e-05
MS/CD19	CKAP2	1035.58	0.9712	0.113768	8.53664	1.38182e-17	4.04887e-16
MS/CD4	CHAMP1	312.112	0.971224	0.232974	4.16881	3.06197e-05	0.000279377
MS/CD4	NFKB2	1218.89	0.971384	0.200996	4.83286	1.34587e-06	1.72825e-05
MS/CD19	PMVK	314.016	0.971498	0.165802	5.85939	4.64578e-09	4.86209e-08
MS/CD19	EEF2K	888.867	0.971711	0.130249	7.46039	8.62683e-14	1.65674e-12
MS/CD19	VARS1	1690.62	0.971998	0.114757	8.47002	2.45355e-17	7.0406e-16
MS/CD4	TNFSF8	458.968	0.972088	0.295087	3.29424	0.00098689	0.00562918
MS/CD19	DYNLL1	847.41	0.972236	0.104064	9.34272	9.38926e-21	3.79134e-19
MS/CD19	RASA4	1190.63	0.972638	0.214295	4.53879	5.65784e-06	3.51743e-05
MS/CD19	POP7	208.641	0.972907	0.167227	5.81789	5.95953e-09	6.12582e-08
ALS/mn	ZDHHC21	440.165	0.973005	0.296075	3.28634	0.00101497	0.0117427
ASD/pb	MBD5	612.966	0.973085	0.311321	3.12567	0.00177403	0.0128354
Glio	EEF2K	412.703	0.97375	0.240192	4.05404	5.03402e-05	0.000598543
ALS/sc	CZIB	24.0287	0.974154	0.299602	3.2515	0.00114799	0.010166
ALS/sc	AASS	57.5504	0.974961	0.285622	3.41346	0.000641427	0.00658928
MS/CD4	TOMM22	211.359	0.975515	0.261909	3.72463	0.000195604	0.00140532
MS/CD4	EIPR1	110.086	0.976158	0.304379	3.20705	0.00134105	0.00728474
MS/CD4	RAB1B	313.71	0.976442	0.226618	4.30877	1.64168e-05	0.00016122
MS/CD19	SEC14L1	1163.01	0.97669	0.143201	6.82042	9.07756e-12	1.3782e-10
MS/CD19	COX6B1	1247.9	0.976878	0.106928	9.13586	6.4889e-20	2.40477e-18
MS/CD19	EVC2	60.8908	0.976889	0.332072	2.94179	0.00326316	0.0107456
MS/CD19	PGAM5	664.446	0.977174	0.109937	8.88847	6.19566e-19	2.05085e-17
mtDNA/m.3243	LOC107985694	21.3779	0.977392	0.254417	3.8417	0.000122188	0.00184534
MS/CD19	OLA1	811.466	0.977726	0.136571	7.15908	8.12182e-13	1.40519e-11
MS/CD4	MZT2B	236.449	0.977878	0.213302	4.58449	4.55107e-06	5.13837e-05
MS/CD19	NRAV	80.5848	0.978426	0.24848	3.93764	8.2287e-05	0.000402236
Glio	PRIM2	124.797	0.979493	0.31646	3.09516	0.00196709	0.0129937
MS/CD4	RTRAF	499.159	0.979802	0.182019	5.38295	7.32734e-08	1.23578e-06
MS/CD19	ACAT1	502.296	0.980253	0.110194	8.89573	5.80386e-19	1.92631e-17
MS/CD19	TCF4	6985.22	0.980497	0.160926	6.09286	1.10911e-09	1.26953e-08
ALS/sc	RUNX1T1	72.456	0.981229	0.216646	4.52918	5.92126e-06	0.000140926
MS/CD4	MTPN	550.041	0.981662	0.179227	5.4772	4.32103e-08	7.65004e-07
ALS/sc	SLC16A1	65.3645	0.981932	0.28426	3.45435	0.000551621	0.00591758
MS/CD19	RPS19BP1	712.605	0.983259	0.108544	9.05858	1.32157e-19	4.72298e-18
Glio	LINC01572	132.482	0.983658	0.266174	3.69555	0.000219411	0.00209676
ALS/sc	AMZ2P1	22.6856	0.983795	0.281615	3.4934	0.000476906	0.0052901
MS/CD19	UCK2	258.955	0.983824	0.162433	6.05682	1.38842e-09	1.56469e-08
MS/CD4	NUDT4P2	189.834	0.983873	0.296129	3.32244	0.000892329	0.00518455
MS/CD19	ST14	625.405	0.983879	0.204405	4.81338	1.48401e-06	1.03351e-05
mtDNA/m.3243	DDR1	596.807	0.984323	0.118564	8.30202	1.02353e-16	3.00555e-14
MS/CD19	PARVB	866.809	0.984336	0.116435	8.45394	2.81626e-17	8.05345e-16
MS/CD19	SCD	1863.48	0.984379	0.159443	6.17387	6.66374e-10	7.85985e-09
ALS/mn	SON	2252.04	0.984966	0.287335	3.42793	0.000608198	0.00836725
MS/CD19	WDR12	385.414	0.985781	0.135306	7.28558	3.20289e-13	5.79207e-12
MS/CD19	GGCT	320.565	0.985966	0.161624	6.10036	1.05833e-09	1.21477e-08
MS/CD4	RCC1L	154.752	0.986188	0.282426	3.49185	0.000479696	0.00303668
MS/CD19	TIMM13	374.18	0.986292	0.151105	6.52719	6.70149e-11	9.13917e-10
MS/CD4	EIF4G2	3595.8	0.986987	0.151392	6.5194	7.0587e-11	1.95915e-09
MS/CD19	NDUFB1	435.31	0.987134	0.152175	6.48682	8.76694e-11	1.17555e-09
MS/CD19	CHCHD1	228.689	0.987311	0.13943	7.08107	1.4305e-12	2.40776e-11
MS/CD19	UBE2E3	273.963	0.987316	0.145996	6.76261	1.3553e-11	2.0133e-10
ALS/sc	NASP	141.518	0.987525	0.170231	5.80109	6.58856e-09	3.94902e-07
MS/CD19	REXO2	385.012	0.987719	0.131843	7.49162	6.80311e-14	1.32083e-12
MS/CD19	CDC7	239.719	0.988743	0.148175	6.67283	2.50925e-11	3.59814e-10
MS/CD4	QARS1	542.824	0.989257	0.173458	5.70315	1.17612e-08	2.31124e-07
MS/CD4	USP12	404.591	0.989485	0.237063	4.17392	2.99399e-05	0.000274244
MS/CD19	TMED2	1893	0.990122	0.112592	8.7939	1.44458e-18	4.62136e-17
MS/CD19	CTSW	41.4936	0.990271	0.339193	2.91949	0.00350608	0.0114293
MS/CD4	MLH1	351.227	0.990325	0.219491	4.51192	6.42434e-06	7.00018e-05
MS/CD19	USP5	763.523	0.990381	0.116457	8.50424	1.82782e-17	5.27951e-16
MS/CD4	NDUFA11	149.414	0.990723	0.309126	3.20492	0.00135099	0.00732756
MS/CD19	NSDHL	206.502	0.991205	0.178909	5.54027	3.02002e-08	2.78761e-07
MS/CD4	SEC24D	209.3	0.991824	0.235217	4.21663	2.47985e-05	0.000232503
MS/CD19	COMT	367.943	0.992164	0.126205	7.86152	3.79512e-15	8.62442e-14
ASD/pb	DNM3	3300.13	0.992179	0.300263	3.30436	0.00095192	0.00798404
MS/CD19	ICMT	354.963	0.992293	0.138245	7.17778	7.08541e-13	1.23449e-11
ALS/sc	LINC01551	44.346	0.992864	0.288146	3.4457	0.000569592	0.0060614
Glio	SORD	225.501	0.993103	0.232399	4.27327	1.92628e-05	0.000261308
MS/CD19	PLIN3	501.145	0.993231	0.130754	7.59619	3.04976e-14	6.22326e-13
MS/CD4	SRP72	751.329	0.993439	0.207071	4.79758	1.60598e-06	2.01882e-05
ALS/sc	NUP54	35.0112	0.993639	0.287366	3.45775	0.000544705	0.00587323
ASD/pb	KATNAL1	884.487	0.993865	0.317937	3.12598	0.00177211	0.0128325
MS/CD19	POLE	1360.08	0.994204	0.0996617	9.97579	1.94547e-23	1.01759e-21
MS/CD19	AARS1	2190.3	0.994335	0.113719	8.74381	2.25382e-18	7.14565e-17
MS/CD19	YARS1	933.951	0.994344	0.0917759	10.8345	2.36313e-27	1.74995e-25
ALS/sc	DTYMK	21.4762	0.99464	0.301181	3.30246	0.0009584	0.00891317
MS/CD19	LSM11	120.563	0.99483	0.175045	5.68327	1.32141e-08	1.27876e-07
ALS/sc	CALU	124.686	0.99539	0.221877	4.48623	7.24942e-06	0.000165761
MS/CD4	NDUFS5	431.65	0.995688	0.21948	4.53657	5.71752e-06	6.29424e-05
MS/CD4	PTBP1	1112.04	0.996241	0.14228	7.00196	2.52401e-12	8.98413e-11
MS/CD19	CENPP	154.043	0.996301	0.186575	5.33995	9.29712e-08	7.95114e-07
MS/CD19	FAAP24	61.455	0.996459	0.278492	3.57805	0.000346169	0.00146635
MS/bl	APOBEC3F	511.783	0.996545	0.252603	3.94511	7.97633e-05	0.00313
MS/CD4	MYL12B	687.202	0.996665	0.239538	4.16078	3.17163e-05	0.000288303
MS/CD4	GBAP1	75.2215	0.997163	0.310053	3.2161	0.00129944	0.00711013
MS/CD19	LOC105378925	773.418	0.997504	0.179432	5.55922	2.7098e-08	2.52098e-07
MS/CD19	PPP5C	541.6	0.997598	0.094427	10.5648	4.34116e-26	2.90893e-24
MS/CD19	LDAF1	143.194	0.997605	0.272562	3.6601	0.000252118	0.00110282
ALS/sc	TRA2A	42.9167	0.99802	0.119157	8.37567	5.49109e-17	2.03457e-14
MS/CD19	CKLF	45.5094	0.998645	0.275626	3.62319	0.00029099	0.00125339
MS/CD19	PSMA5	1176.12	0.998738	0.120087	8.31679	9.03804e-17	2.45972e-15
MS/CD4	IARS1	959.019	0.998877	0.18384	5.43339	5.52928e-08	9.55566e-07
ALS/sc	TMEM106C	61.751	0.998933	0.316611	3.15508	0.00160454	0.0131915
MS/CD19	NOMO3	1840.83	0.999066	0.134435	7.43157	1.07315e-13	2.04038e-12
MS/CD19	NDUFA1	668.381	0.999105	0.123615	8.08236	6.35227e-16	1.5765e-14
MS/CD4	TMEM109	237.583	0.999775	0.265278	3.76877	0.000164052	0.00120291
mtDNA/m.3243	DAB2IP	1793.83	0.999835	0.265443	3.76666	0.000165446	0.00237501
MS/CD19	TET1	64.1613	1.00042	0.342854	2.91792	0.00352374	0.0114787
ASD/pb	HIBCH	479.449	1.00311	0.323272	3.10299	0.00191575	0.0135385
ALS/sc	CCDC77	15.7199	1.01449	0.320376	3.16656	0.00154252	0.012837
MS/CD19	LINC01160	96.6856	1.02409	0.353944	2.89336	0.00381144	0.0123091
Glio	LOC100132249	257.001	1.04133	0.34096	3.05412	0.00225719	0.0145551
Glio	MMS22L	255.76	1.04744	0.336233	3.11524	0.00183796	0.0122935
Glio	KRT33B	23.9067	1.04913	0.343699	3.05247	0.00226967	0.0146281
ALS/sc	LRIG1	21.1083	1.05188	0.337404	3.11757	0.00182349	0.0145942
ASD/nsc	TMIE	9.01255	1.05382	0.321373	3.27912	0.00104133	0.0141206
MS/CD4	CDKN2AIPNL	71.6805	1.0577	0.358265	2.9523	0.00315419	0.0148481
MS/CD19	SNORD134	25.734	1.05822	0.373057	2.83662	0.00455938	0.0144129
ASD/pb	PPARGC1A	687.259	1.06429	0.340842	3.12253	0.00179301	0.0129409
MS/bl	CCDC102A	398.206	1.06952	0.314134	3.40468	0.000662423	0.0135791
MS/CD4	PGM1	128.88	1.07343	0.354374	3.02908	0.00245296	0.0120502
ASD/pb	ARAP2	1615.23	1.07687	0.339572	3.17126	0.00151779	0.0114135
MS/CD4	ALG5	126.359	1.07738	0.360911	2.98516	0.00283427	0.0135656
ASD/pb	GTF2H2C	733.082	1.08203	0.344101	3.14451	0.00166363	0.0122764
MS/CD19	RUSC2	24.304	1.0835	0.373995	2.89709	0.00376641	0.0121843
MS/bl	ANXA2	6411.09	1.08378	0.30922	3.50486	0.000456842	0.0106059
MS/CD4	LXN	63.201	1.09002	0.366427	2.97472	0.00293254	0.0139635
ALS/mn	HOXB3	1226.71	1.09151	0.331365	3.29399	0.00098777	0.0116147
ALS/sc	ZCCHC9	11.0773	1.09324	0.340046	3.21497	0.00130459	0.0112473
ALS/sc	ASCL1	22.8079	1.09655	0.337584	3.24822	0.0011613	0.0102672
MS/CD19	TRIM47	34.9441	1.09844	0.382195	2.87404	0.00405261	0.0129949
Glio	EFHB	38.9794	1.10662	0.363063	3.048	0.0023037	0.0148147
ASD/pb	TGFBR1	504.651	1.10667	0.346827	3.19083	0.00141864	0.0108097
Glio	LINC02367	55.6569	1.11662	0.358172	3.11754	0.00182366	0.0122143
MS/CD4	RASGEF1B	132.446	1.11921	0.368872	3.03415	0.00241217	0.0118903
ALS/mn	MPHOSPH9	167.155	1.12355	0.337089	3.3331	0.00085884	0.0104641
ALS/mn	ACAP2	266.248	1.12491	0.351741	3.19812	0.00138329	0.0144893
MS/CD4	RPUSD1	67.63	1.12611	0.375997	2.99499	0.00274452	0.0132265
ALS/sc	CASP6	12.7541	1.13607	0.364952	3.11291	0.0018525	0.0147916
MS/CD4	SFT2D1	65.3304	1.14985	0.383863	2.99546	0.00274029	0.0132093
ALS/mn	NOTCH2NLB	160.78	1.15129	0.357574	3.21973	0.00128313	0.0137216
MS/CD4	PALB2	132.271	1.15188	0.376373	3.06048	0.00220984	0.011036
ASD/pb	ANKRD18A	328.438	1.15653	0.372882	3.10161	0.00192471	0.0135866
MS/CD19	MROCKI	36.6407	1.16051	0.394727	2.94003	0.00328176	0.0108013
Gliob/ec	MFSD12	477.523	1.18143	0.348799	3.38712	0.000706298	0.0137484
MS/bl	TNFRSF10C	218.832	1.18164	0.335352	3.52357	0.000425772	0.0100892
mtDNA/m.3243	CXCL14	28.4926	1.18422	0.372218	3.18153	0.00146502	0.012944
ALS/mn	SMG1	1162.63	1.18728	0.35519	3.34266	0.000829806	0.0102845
MS/CD4	TBC1D10B	59.8668	1.19381	0.399682	2.98691	0.00281814	0.0135139
ALS/mn	LRP6	441.665	1.1954	0.365774	3.26813	0.00108261	0.0122389
mtDNA/m.3243	TMC4	16.2366	1.21056	0.370458	3.26773	0.00108413	0.0102451
mtDNA/m.3243	TNXB	1053.01	1.22141	0.387854	3.14913	0.00163756	0.0141125
ALS/sc	LOC124906092	13.2856	1.22321	0.379244	3.22539	0.00125802	0.01095
ALS/mn	ZNF789	116.077	1.23864	0.385733	3.21112	0.00132217	0.0139974
MS/CD4	NFKBID	142.448	1.24868	0.421341	2.96358	0.00304087	0.0143948
mtDNA/m.3243	FRMD3	65.7448	1.25579	0.387259	3.24275	0.00118381	0.0109691
MS/CD4	BAG1	257.816	1.26571	0.414188	3.0559	0.00224389	0.0111831
ALS/sc	PLS3	52.992	1.27021	0.403526	3.14778	0.00164518	0.0134578
MS/CD4	SEPTIN8	153.136	1.2807	0.415496	3.08233	0.00205385	0.010389
Glio	LOC107985713	24.4009	1.28941	0.419908	3.07069	0.00213562	0.0138892
E/nc	UBE2Q2P1	625.617	1.29269	0.361739	3.57355	0.000352173	0.0114789
ALS/sc	RPL22L1	4.89439	1.29467	0.400638	3.23152	0.00123135	0.0107582
Glio	HLA-DPB1	265.596	1.30869	0.421954	3.1015	0.0019254	0.0127605
ASD/pb	GPR63	258.428	1.31086	0.412876	3.17495	0.00149864	0.0112931
ASD/pb	PTPN20	148.374	1.31556	0.422185	3.11608	0.00183274	0.0131321
MS/CD4	C9orf64	78.8256	1.32715	0.431295	3.07712	0.00209008	0.0105382
MS/CD4	AGRN	46.4356	1.33035	0.443962	2.99655	0.00273054	0.0131685
ALS/mn	WHRN	204.421	1.33228	0.414574	3.2136	0.00131081	0.0138956
MS/bl	LOC105375237	63.3156	1.33353	0.381932	3.49154	0.000480239	0.0109711
MS/CD4	DCLRE1A	90.3565	1.3381	0.44236	3.02491	0.00248709	0.0121915
ALS/sc	HYAL2	16.3011	1.35954	0.428236	3.17474	0.00149969	0.0125318
ASD/pb	KIF27	272.782	1.37651	0.444013	3.10016	0.00193419	0.0136269
MS/CD19	TRG-AS1	58.1427	1.37944	0.469136	2.94038	0.00327809	0.0107919
Gliob/ec	CD276	1079.71	1.38305	0.39796	3.47535	0.000510185	0.010918
MS/bl	AIM2	70.9028	1.39855	0.414565	3.37352	0.00074213	0.0147127
MS/CD4	LOC124904619	58.8041	1.41155	0.473167	2.9832	0.00285254	0.0136338
ALS/sc	CENPO	8.41392	1.41196	0.439799	3.21046	0.00132521	0.011401
ALS/sc	CENPU	21.2169	1.43854	0.447072	3.21769	0.00129228	0.0111885
Glio	SUSD3	25.1643	1.43998	0.470552	3.0602	0.00221189	0.0143116
ALS/mn	ANKRD20A4-ANKRD20A20P	80.4067	1.44473	0.452075	3.19577	0.0013946	0.0145692
MS/CD4	CPPED1	100.184	1.44609	0.467301	3.09455	0.00197114	0.0100459
MS/CD19	C17orf99	19.3966	1.44723	0.500433	2.89196	0.00382844	0.012356
MS/bl	VENTX	191.204	1.44885	0.416917	3.47515	0.000510566	0.0115118
ALS/sc	SNORA79	0.812163	1.46205	0.453745	3.22219	0.00127214	0.0110377
MS/bl	MCOLN3	51.1497	1.46326	0.422521	3.46316	0.000533867	0.0118877
ASD/pb	LOC107986298	473.74	1.47915	0.462313	3.19945	0.00137691	0.0105549
Glio	PINCR	9.99106	1.49026	0.469661	3.17306	0.00150839	0.0104538
ASD/pb	C4orf19	124.472	1.50113	0.481889	3.1151	0.00183883	0.0131422
Glio	LINC02144	8.33995	1.51023	0.495547	3.0476	0.00230679	0.014827
ASD/pb	LOC105376065	1153.01	1.52686	0.487192	3.13399	0.00172445	0.0125962
MS/CD19	IFNG	22.7275	1.53788	0.531289	2.89463	0.00379609	0.0122643
mtDNA/m.3243	PDE2A	10.9058	1.53834	0.485968	3.16551	0.00154811	0.0135041
MS/CD4	MRPL17	155.585	1.54732	0.501544	3.08513	0.00203467	0.0102997
ASD/pb	LOC124901245	120.683	1.55147	0.48421	3.20413	0.0013547	0.0104391
ASD/pb	TET1	101.774	1.56691	0.502134	3.1205	0.00180542	0.0130044
ALS/sc	LINC02249	1.96274	1.58677	0.501878	3.16166	0.0015687	0.0129883
E/nc	MYBPH	92.5792	1.60802	0.464223	3.46389	0.000532416	0.0147555
E/nc	ABHD11	114.349	1.61862	0.462505	3.49968	0.000465821	0.0136406
ASD/pb	METTL25	117.06	1.64521	0.520356	3.1617	0.00156849	0.0117318
ALS/mn	LOC729218	141.769	1.65561	0.502973	3.29165	0.000996013	0.0116597
MS/bl	LOC105376223	10.8566	1.65891	0.48	3.45606	0.000548138	0.0120802
MS/CD19	ARHGAP23	30.7562	1.66088	0.581437	2.85652	0.0042832	0.013639
MS/CD4	LRRC32	40.964	1.66977	0.554208	3.01289	0.00258771	0.0125743
MS/CD19	GPR150	13.3741	1.70559	0.578297	2.94934	0.00318457	0.0105287
mtDNA/m.3243	LERFS	4.94427	1.72677	0.530765	3.25336	0.0011405	0.0106418
ASD/pb	HSD3BP4	307.887	1.73657	0.553868	3.13535	0.0017165	0.0125633
ASD/pb	LOC107984089	80.0395	1.74802	0.56782	3.07847	0.00208064	0.0143383
mtDNA/m.3243	LOC105376095	9.68267	1.75763	0.539441	3.25823	0.00112108	0.0105048
E/nc	TMPRSS9	99.097	1.76175	0.506685	3.477	0.000507051	0.014351
MS/CD19	CENPS	16.0083	1.76887	0.61287	2.88621	0.00389914	0.0125531
Gliob/ec	LOC112268133	552.779	1.7693	0.519695	3.40451	0.000662832	0.0132491
E/na	ZNF517	293.808	1.77128	0.434126	4.08011	4.50151e-05	0.0108939
ALS/sc	ZNF816	3.36645	1.77749	0.549784	3.23308	0.00122465	0.0107159
ASD/pb	LOC105373218	143.899	1.78174	0.580452	3.06958	0.00214361	0.014692
MS/CD19	PLAAT3	19.2839	1.78541	0.614672	2.90466	0.0036765	0.0119193
MS/CD4	ZNRF1	76.966	1.79403	0.600596	2.98708	0.00281655	0.0135095
MS/CD4	DBN1	26.66	1.80276	0.585027	3.0815	0.00205961	0.010413
mtDNA/m.3243	LOC101928387	5.87012	1.80496	0.562921	3.20641	0.00134404	0.0120782
ALS/mn	EVC	51.4441	1.81241	0.54288	3.33851	0.000842304	0.0103422
MS/CD4	RNFT2	50.1596	1.8495	0.612433	3.01992	0.00252846	0.0123554
MS/bl	GUCY2D	54.3574	1.85316	0.538767	3.43962	0.000582523	0.0125401
ALS/sc	ESCO2	8.35197	1.85484	0.577957	3.20931	0.00133052	0.0114346
ASD/pb	LOC105374505	306.177	1.88162	0.59479	3.1635	0.00155885	0.0116631
Glio	KIF18A	107.351	1.8839	0.594391	3.16946	0.0015272	0.0105626
MS/bl	FAM166C	52.8588	1.93201	0.562267	3.43612	0.000590112	0.0126165
ALS/sc	ANKFN1	2.99052	1.9488	0.607778	3.20643	0.00134394	0.0114911
MS/CD4	SPINDOC	58.7113	1.9904	0.643182	3.09462	0.00197069	0.0100459
MS/bl	FGB	18.8126	2.00619	0.582133	3.44627	0.000568384	0.0123538
ALS/sc	DSCC1	2.16471	2.04189	0.64983	3.14219	0.00167692	0.0136421
Gliob/ec	TOP1MT	196.69	2.15411	0.622397	3.46099	0.000538193	0.0113884
ALS/sc	LOC124900253	1.85148	2.26461	0.702617	3.22311	0.00126806	0.011014
MS/CD4	HPDL	17.124	2.27078	0.73906	3.07253	0.00212254	0.0106781
ASD/pb	LOC105374795	69.1661	2.28215	0.72245	3.1589	0.00158367	0.0118313
ALS/mn	ZC3HAV1L	22.5689	2.28603	0.70012	3.26519	0.0010939	0.0123138
mtDNA/m.3243	BCRP3	5.42108	2.29292	0.708483	3.23637	0.0012106	0.0111141
ASD/pb	VEPH1	35.6756	2.29747	0.717521	3.20196	0.00136496	0.010499
ALS/mn	LINC00999	27.7911	2.30945	0.694045	3.32753	0.000876208	0.0105861
ALS/mn	ZNF221	24.2833	2.32319	0.71222	3.2619	0.00110668	0.0124155
Gliob/ec	RAB7B	40.0314	2.33655	0.687123	3.40048	0.000672681	0.0133481
Gliob/ec	GOLGA2P10	347.905	2.35672	0.67932	3.46923	0.000521946	0.0111213
ALS/sc	COL5A1	1.96786	2.45156	0.769315	3.18668	0.00143917	0.0121632
ALS/sc	MIR210HG	1.08813	2.46622	0.781803	3.15453	0.00160758	0.0132032
Gliob/ec	HECW2	647.069	2.46661	0.712413	3.46234	0.000535505	0.011351
MS/bl	LOC102724892	13.8339	2.55761	0.734177	3.48365	0.000494625	0.0112622
E/nc	KRT17P1	192.737	2.56145	0.735893	3.48073	0.000500043	0.0142297
E/nopc	LOC124903018	31.4937	2.67602	0.710556	3.76609	0.000165822	0.0142749
MS/CD19	KRT19P2	6.82397	2.68188	0.912297	2.9397	0.00328532	0.0108099
ASD/pb	LOC105375894	39.6607	2.73836	0.860883	3.18088	0.00146828	0.0111074
Gliob/ec	LOC107985134	32.1571	2.75214	0.786622	3.49868	0.000467566	0.0102017
E/nopc	CR1	77.7984	2.76457	0.71743	3.85343	0.000116474	0.0116398
MS/CD4	TIE1	21.7266	2.77352	0.909355	3.04998	0.00228855	0.0113721
E/dc	HAP1	38.3903	2.82788	0.705895	4.0061	6.17296e-05	0.0103104
Gliob/ec	LSP1P5	8.63184	2.87271	0.831821	3.45352	0.000553319	0.0115885
E/pf	HEPHL1	17.182	2.91396	0.856758	3.40115	0.000671037	0.0127596
MS/CD4	KCNQ3	20.2725	3.0729	1.03673	2.96405	0.0030362	0.0143794
Gliob/ec	PFKFB1	7.87805	3.14674	0.909624	3.45938	0.000541414	0.011427
MS/CD4	PRRG4	19.1103	3.15804	1.04553	3.02053	0.00252333	0.012334
Gliob/ec	PIF1	22.3257	3.17114	0.9048	3.5048	0.000456953	0.0100834
mtDNA/m.3243	ABCG1	8.52154	3.22263	1.00888	3.19427	0.00140184	0.0124754
MS/CD4	TGM2	10.2757	3.24195	1.05093	3.08484	0.00203659	0.0103069
MS/CD4	MZB1	7.36214	3.28019	1.0718	3.06045	0.00221004	0.011036
ASD/pb	LOC107984315	20.6283	3.34651	1.07997	3.09871	0.00194365	0.013682
E/dc	PYCR1	50.6497	3.3712	0.848454	3.97334	7.08705e-05	0.0113845
MS/CD4	LOC105376231	9.09772	3.39012	1.14325	2.96533	0.00302363	0.0143333
Gliob/ec	GRIK4	66.3467	3.49604	0.9974	3.50515	0.000456342	0.0100823
Gliob/ec	NEUROD2	17.7863	3.61768	1.05013	3.44498	0.000571095	0.0118797
Gliob/ec	TSPAN11	77.2742	3.63793	1.03929	3.50039	0.000464578	0.0101726
MS/CD4	LINC01480	8.99034	3.75649	1.24355	3.02078	0.00252128	0.0123323
mtDNA/m.3243	KRTAP4-9	1.80671	3.80064	1.16813	3.2536	0.00113954	0.0106379
MS/CD19	CA5A	3.4896	4.04202	1.3727	2.94457	0.00323403	0.0106596
E/dc	ADAMTSL4	20.9677	4.06078	1.02817	3.94953	7.83056e-05	0.0116797
Gliob/ec	LINC02827	13.791	4.13087	1.19274	3.46335	0.000533486	0.0113278
Gliob/ec	HNF4G	8.28028	4.16305	1.20357	3.45892	0.000542343	0.0114367
E/pf	SLCO4A1	24.3156	4.16467	1.20478	3.45679	0.000546643	0.0110589
E/na	ACR	16.7773	4.17825	1.0466	3.99223	6.54557e-05	0.0131609
MS/CD4	TNFSF9	5.63281	4.26036	1.38362	3.07915	0.00207592	0.0104798
MS/CD4	IL1B	7.04488	4.33411	1.41118	3.07128	0.00213144	0.0107053
MS/bl	IGHV3-71	4.06742	4.73395	1.38834	3.40978	0.000650152	0.0134076
Gliob/ec	LOC107986829	7.12866	4.90265	1.43549	3.41531	0.000637097	0.0128709
MS/CD4	SNORD13E	4.88186	5.13394	1.70308	3.01451	0.00257394	0.0125204
MS/CD4	NTNG1	5.00454	5.16831	1.70009	3.04002	0.0023656	0.0116977
E/pf	HLA-DRB1	786.209	5.19756	1.49652	3.47311	0.000514472	0.0105295
MS/bl	IGHV1-24	17.7604	5.6439	1.60347	3.5198	0.000431869	0.0101729
E/pf	HLA-DRA	2534.24	5.69792	1.63956	3.47528	0.000510316	0.0104789
E/pf	NUP210	438.991	5.84318	1.68809	3.46141	0.000537353	0.0109513
E/pf	RASSF6	26.358	5.88095	1.73134	3.39676	0.000681876	0.0129002
ASD/pb	SLC1A2-AS1	8.29819	6.201	1.9979	3.10377	0.00191074	0.013522
MS/bl	IGHV3-62	11.1679	6.23212	1.7901	3.48144	0.000498723	0.011318
ASD/pb	LOC105377507	8.55749	6.24672	1.97745	3.15899	0.00158319	0.0118313
E/pf	NLRP2	44.1793	6.64381	1.93539	3.4328	0.00059738	0.0117888
E/pf	DENND1C	100.271	6.81765	1.9716	3.45794	0.000544332	0.0110355
