# Supplementary material for: Transcriptome driven discovery of novel candidate genes for human neurological disorders in the telomer-to-telomer genome assembly era
Source: Hum Genomics. 2023 Oct 23;17:94. doi: 10.1186/s40246-023-00543-y (PMC10594789; doi:10.1186/s40246-023-00543-y)
Supplement: Supplementary file 5 — Additional file 5. Differential expression results for novel genes discovered in the analyses of neurological disorders. [file 40246_2023_543_MOESM5_ESM.xlsx]

## Sheet: AD_n
Additional File S5: Differential expression results for novel genes discovered in the analyses of neurological disorders.
Disorder:	Alzheimer’s disease
Study:	Alzheimer’s patient’s induced neurons
Symbol	baseMean	log2FoldChange	lfcSE	stat	pvalue	padj
LOC124906857	33.0626	1.02887	0.381522	2.69675	0.00700196	0.999288
LOC124907785	4.0063	1.5928	0.574966	2.77024	0.00560145	0.999288
LOC124907819	22.726	-1.14183	0.429531	-2.65833	0.00785289	0.999288

## Sheet: ALS_crispr
Disorder:	Amyotrophic lateral sclerosis
Study:	CRISPR/Cas9-mediated targeted gene correction in patient iPSCs
Symbol	baseMean	log2FoldChange	lfcSE	stat	pvalue	padj
LOC124906504	24.4799	3.92824	0.771912	5.08898	3.59999e-07	1.57661e-05
LOC124907796	96.8314	-1.19582	0.287359	-4.1614	3.16303e-05	0.000935765
LOC124908147	33.9576	-8.54463	1.50488	-5.67797	1.36305e-08	7.31265e-07

## Sheet: ALS_mn
Disorder:	Amyotrophic lateral sclerosis
Study:	Patient iPC-derived motor neurons harboring SOD1 mutations
Symbol	baseMean	log2FoldChange	lfcSE	stat	pvalue	padj
LOC124905808	49.9857	-4.74258	0.849276	-5.58427	2.34685e-08	5.23149e-06
LOC124905809	136.784	-5.14716	0.715489	-7.1939	6.29663e-13	5.86216e-10
LOC124905729	265.498	1.3516	0.341032	3.96326	7.39319e-05	0.00203854
LOC124906439	169.354	2.61843	0.48044	5.45007	5.03497e-08	1.04853e-05
LOC124906509	201.45	1.77246	0.399399	4.43782	9.08765e-06	0.000489218
LOC124906539	47.3545	2.78068	0.707938	3.92786	8.57052e-05	0.00228745
LOC124906656	179.696	1.78216	0.449151	3.96784	7.25284e-05	0.0020175
LOC124906686	8.79505	-19.5217	4.41432	-4.42235	9.76332e-06	0.000504981
LOC124907244	23.5387	-5.93141	1.21729	-4.87262	1.1013e-06	0.000118574
LOC124907457	26.775	-3.18734	0.807357	-3.94787	7.88507e-05	0.0021406
LOC124907707	47.8098	-5.13451	0.759603	-6.75947	1.38499e-11	9.13345e-09
LOC124907829	195.299	1.26956	0.352268	3.60397	0.000313396	0.00540908
LOC124907841	202.644	-1.31785	0.392547	-3.35719	0.000787396	0.00992207
LOC124907926	589.3	1.39149	0.389445	3.57302	0.000352892	0.00588537
LOC124907953	218.294	2.05293	0.582189	3.52622	0.000421533	0.00652161
LOC124908081	63.2507	-1.83671	0.463325	-3.96419	7.36443e-05	0.00203415
LOC124908366	15.828	-4.29735	1.07576	-3.9947	6.47764e-05	0.00187083
LOC124908367	7.59239	-6.71608	1.81721	-3.69583	0.000219174	0.00431988
LOC124908492	17.0192	-7.87622	1.64096	-4.79977	1.58849e-06	0.000154283
LOC124908491	14.55	-7.65187	1.66937	-4.5837	4.56818e-06	0.000303784

## Sheet: ALS_sc
Disorder:	Amyotrophic lateral sclerosis
Study:	Single-cell SOD1 E100G ALS iPSC-derived motor neurons
Symbol	baseMean	log2FoldChange	lfcSE	stat	pvalue	padj
LOC124906239	1.00559	-2.18739	0.561572	-3.89511	9.81523e-05	0.0014429
LOC124906327	4.58507	-1.95309	0.540457	-3.61377	0.000301775	0.0036157
LOC124906397	1.19202	-2.00152	0.531553	-3.76542	0.000166271	0.00223288
LOC124906432	5.22263	1.69809	0.511256	3.32142	0.000895613	0.00845955
LOC124906555	1.22472	-3.1393	0.860734	-3.64724	0.000265075	0.00326439
LOC124906647	6.37537	-5.42127	0.582114	-9.31308	1.24178e-20	7.49806e-18
LOC124906730	5.84919	-2.90363	0.705198	-4.11747	3.83051e-05	0.00067294
LOC124906869	5.82127	-1.46679	0.409546	-3.58149	0.000341635	0.00400696
LOC124906874	6.24708	-1.719	0.429835	-3.9992	6.35556e-05	0.00101415
LOC124906883	5.51452	-1.69167	0.42686	-3.96306	7.39939e-05	0.00114343
LOC124906894	2.93243	-1.21779	0.231552	-5.25923	1.44662e-07	5.66929e-06
LOC124906939	2.10743	-2.48103	0.746112	-3.32528	0.000883311	0.00839141
LOC124907018	2.77509	-2.8047	0.83522	-3.35804	0.000784986	0.00770636
LOC124907368	5.47827	-2.27941	0.612542	-3.72123	0.000198253	0.0025795
LOC124907457	7.07611	-1.00478	0.0951012	-10.5654	4.31185e-26	5.02115e-23
LOC124907541	4.67342	-2.84641	0.508541	-5.59721	2.17831e-08	1.08271e-06
LOC124907654	1.41523	-1.2501	0.154493	-8.09162	5.8877e-16	1.65495e-13
LOC124907526	2.56481	1.73084	0.388208	4.45853	8.25225e-06	0.000184297
LOC124907518	3.8964	-1.80796	0.551044	-3.28098	0.00103447	0.009427
LOC124907782	9.20576	-1.75878	0.455109	-3.86452	0.000111308	0.00160588
LOC124907796	14.4498	-1.64244	0.42983	-3.82113	0.000132842	0.00185263

## Sheet: ASD_nsc
Disorder:	Autism spectrum disorder
Study:	NSCs derived from patient fibroblasts
Symbol	baseMean	log2FoldChange	lfcSE	stat	pvalue	padj
LOC124905695	4.76797	-1.31188	0.378509	-3.46592	0.000528411	0.0086953
LOC124905808	863.433	-4.55595	0.603028	-7.55513	4.18444e-14	2.53283e-11
LOC124905809	879.065	-4.57601	0.603872	-7.57778	3.51519e-14	2.24932e-11
LOC124905718	1.61601	-3.03493	0.876409	-3.46291	0.000534359	0.0087674
LOC124905745	5.88173	-1.44825	0.350077	-4.13695	3.51956e-05	0.00111491
LOC124905988	5.89048	-1.90655	0.463436	-4.11395	3.88948e-05	0.00120817
LOC124906258	5.05596	-1.85195	0.422507	-4.38325	1.16924e-05	0.000477851
LOC124906393	13.9909	1.2467	0.278583	4.47517	7.63516e-06	0.000340631
LOC124906471	56.9743	1.04605	0.23964	4.36507	1.27084e-05	0.000510984
LOC124906496	4.26152	-2.27476	0.642454	-3.54073	0.000399021	0.00711503
LOC124906577	4.04271	-2.26249	0.564106	-4.01075	6.05265e-05	0.00170498
LOC124906666	5.30209	-1.91401	0.485312	-3.94388	8.01735e-05	0.00210995
LOC124906740	26.6969	-1.266	0.289918	-4.36675	1.26109e-05	0.000507973
LOC124906831	12.2712	-1.19256	0.267713	-4.45463	8.40378e-06	0.000365458
LOC124906891	6.495	-2.49441	0.60355	-4.13289	3.58225e-05	0.00113157
LOC124907244	32.4883	-3.72612	0.813187	-4.58212	4.60293e-06	0.000223133
LOC124907457	75.6554	-5.36265	0.654408	-8.19467	2.51288e-16	2.96202e-13
LOC124907385	3.0829	3.13404	0.603893	5.18972	2.10607e-07	1.75998e-05
LOC124907392	24.068	-1.43323	0.336162	-4.26351	2.01239e-05	0.000728101
LOC124907396	7.73537	-4.03983	0.867508	-4.65683	3.21123e-06	0.000168632
LOC124907540	35.465	-1.02044	0.262495	-3.88744	0.000101306	0.00252939
LOC124907707	270.376	-4.63361	0.588984	-7.86713	3.6286e-15	3.69391e-12
LOC124907517	11.4014	-1.66893	0.452821	-3.68563	0.000228136	0.00470472
LOC124907963	75.1095	-3.25173	0.51071	-6.36707	1.92672e-10	4.5422e-08
LOC124907964	74.7638	-3.23674	0.496474	-6.51945	7.05672e-11	2.00054e-08
LOC124907965	78.6498	-3.20281	0.501835	-6.38219	1.74572e-10	4.2497e-08
LOC124908366	63.913	-3.82565	0.577067	-6.62947	3.36896e-11	9.92778e-09
LOC124908490	3.79672	-4.59744	1.26189	-3.64331	0.000269157	0.005344

## Sheet: ASD_pb
Disorder:	Autism spectrum disorder
Study:	Postmortem brains
Symbol	baseMean	log2FoldChange	lfcSE	stat	pvalue	padj
LOC124905703	71.1255	1.97973	0.550994	3.59302	0.000326872	0.00350623
LOC124905717	177.053	2.43694	0.450683	5.40721	6.40145e-08	4.09923e-06
LOC124905679	96.3424	3.98799	0.618836	6.44434	1.16104e-10	1.87768e-08
RALGPS2-AS1	58.8463	2.59639	0.6606	3.93036	8.48202e-05	0.00122252
LOC124905753	323.563	2.01954	0.514775	3.92314	8.74022e-05	0.00125431
LOC124906011	240.01	2.18862	0.667256	3.28003	0.00103795	0.00855513
LOC124906045	77.8141	3.13752	0.773499	4.05627	4.98627e-05	0.000806401
LOC124906044	77.8206	3.12361	0.786784	3.9701	7.18434e-05	0.00107391
LOC124906203	109.013	3.88109	0.644837	6.01871	1.75817e-09	2.0441e-07
LOC124906257	103.612	2.59302	0.570754	4.54314	5.54227e-06	0.000141327
LOC124906324	224.107	1.5063	0.448743	3.3567	0.000788783	0.00692663
LOC124906207	1517.19	-1.06951	0.292745	-3.6534	0.000258795	0.00293973
LOC124906398	64.7539	3.12558	0.678309	4.6079	4.06756e-06	0.000111787
LOC124906426	26.5621	6.44886	1.95307	3.30191	0.000960292	0.00804089
LOC124906400	77.0708	5.17321	1.02955	5.02474	5.04122e-07	2.15203e-05
LOC124906429	87.1039	3.284	0.715273	4.59125	4.40602e-06	0.000119015
LOC124906432	17.8152	7.30207	1.75331	4.16474	3.11713e-05	0.000564552
LOC124906439	1206.47	1.71098	0.306566	5.5811	2.38999e-08	1.79991e-06
LOC124906442	43.5905	2.74924	0.756757	3.63292	0.000280229	0.00312867
LOC124906494	159.607	2.16948	0.561063	3.86673	0.000110303	0.0015026
LOC124906495	99.9338	1.86348	0.510614	3.64949	0.000262765	0.00297011
LOC124906498	290.139	1.64303	0.483616	3.39738	0.000680343	0.00616832
LOC124906509	618.253	1.75804	0.540757	3.25107	0.0011497	0.00923455
LOC124906510	701.174	2.96216	0.393397	7.52969	5.08611e-14	2.17487e-11
LOC124906582	119.501	-1.80278	0.528311	-3.41235	0.000644058	0.00592595
LOC124906560	56.8244	4.42866	0.790593	5.60169	2.12267e-08	1.63271e-06
LOC124906577	457.351	1.98544	0.471767	4.20852	2.57044e-05	0.000478949
LOC124906656	839.82	-1.25368	0.36647	-3.42096	0.000624006	0.00578363
LOC124906662	55.035	3.4726	0.863951	4.01944	5.83356e-05	0.000918151
LOC124906666	132.681	3.01552	0.639316	4.71679	2.39599e-06	7.24802e-05
LOC124906609	77.6545	3.02376	0.661282	4.57258	4.81754e-06	0.000127136
LOC124906610	42.69	3.28598	0.758961	4.32958	1.49397e-05	0.000311756
LOC124906622	30.1857	6.59543	1.5974	4.12884	3.64601e-05	0.000637017
LOC124906791	55.7385	2.74668	0.708605	3.87618	0.000106111	0.00146289
LOC124906730	111.683	2.94757	0.665762	4.42736	9.53938e-06	0.000218393
LOC124906740	571.071	1.9608	0.585203	3.35062	0.000806295	0.0070339
LOC124906790	97.1685	4.30817	0.659214	6.53532	6.34754e-11	1.11987e-08
LOC124906831	250.881	2.75797	0.5808	4.74857	2.0486e-06	6.41244e-05
LOC124906863	75.4289	3.54874	0.746694	4.7526	2.00814e-06	6.31713e-05
LOC124906865	388.812	2.07304	0.468421	4.42559	9.61807e-06	0.000219995
LOC124906864	323.35	1.39267	0.366967	3.79508	0.000147595	0.00188445
LOC124906870	63.7022	2.79366	0.778633	3.58791	0.000333343	0.003559
LOC124906871	349.023	2.76232	0.532136	5.191	2.09173e-07	1.07606e-05
LOC124906876	23.3102	4.12775	1.09851	3.7576	0.000171553	0.00213523
LOC124906881	34.2526	3.37074	0.803135	4.19697	2.70505e-05	0.000499237
LOC124906879	23.9335	3.80855	1.05337	3.6156	0.000299656	0.00327678
LOC124906912	75.4195	1.7262	0.524459	3.2914	0.000996896	0.00830331
LOC124906943	88.9842	2.21524	0.643115	3.44454	0.000572024	0.0053978
LOC124906965	53.5258	3.3076	0.671696	4.92425	8.46829e-07	3.26677e-05
LOC124906956	50.3158	3.3368	0.697907	4.78115	1.74291e-06	5.62639e-05
LOC124906995	516.03	3.42617	0.636637	5.38167	7.37964e-08	4.59706e-06
LOC124906992	245.19	2.46634	0.438077	5.62992	1.80293e-08	1.43489e-06
LOC124907012	95.4986	1.94179	0.497899	3.89996	9.62094e-05	0.00135771
LOC124907244	421.131	-4.45245	1.24133	-3.58683	0.000334723	0.00357071
LOC124907245	96.8312	-3.49041	0.816199	-4.27642	1.8992e-05	0.000379074
LOC124907243	44.8501	7.17849	1.53449	4.67809	2.89553e-06	8.47462e-05
LOC124907109	383.461	1.20731	0.373793	3.2299	0.00123835	0.0097389
LOC124907360	37.3894	3.63883	0.807591	4.50578	6.61289e-06	0.000163726
LOC124907362	113.419	4.23712	0.625775	6.771	1.27898e-11	2.62336e-09
LOC124907474	182.183	-1.58488	0.469426	-3.37622	0.000734901	0.00655384
LOC124907457	384.82	4.87759	0.691282	7.05586	1.71534e-12	4.60388e-10
LOC124907535	153.353	3.54295	0.490156	7.22821	4.89415e-13	1.58301e-10
LOC124907493	53.241	3.99416	0.765112	5.22036	1.78576e-07	9.57947e-06
LOC124907517	309.896	2.22308	0.474761	4.68253	2.83353e-06	8.31439e-05
LOC124907829	2051.32	1.86925	0.371404	5.03292	4.83055e-07	2.08325e-05
LOC124907834	3499.78	-1.15376	0.333269	-3.46195	0.000536282	0.00513078
LOC124907836	1423.38	1.34674	0.294683	4.57014	4.87388e-06	0.00012822
LOC124907841	534.372	-1.71501	0.355802	-4.82013	1.43467e-06	4.89786e-05
LOC124907963	44.4371	5.51934	1.06457	5.18458	2.16502e-07	1.09902e-05
LOC124907964	45.7579	7.20496	1.55184	4.64285	3.43641e-06	9.82313e-05
LOC124907965	35.5406	6.83748	1.56197	4.37746	1.20072e-05	0.000261597
LOC124907926	909.139	1.21	0.314961	3.84173	0.000122168	0.00162607
LOC124908037	32.9797	6.75314	1.57119	4.29811	1.72261e-05	0.00034895
LOC124908082	20.201	7.48283	1.73737	4.30699	1.65491e-05	0.000337797
LOC124908084	22.4498	3.52333	0.993537	3.54625	0.000390754	0.00404196
LOC124908083	22.359	3.51664	0.997746	3.52458	0.000424152	0.00429794
LOC124908102	1322.65	-1.10926	0.309529	-3.58369	0.000338768	0.00360319
LOC124908367	401.242	-2.07486	0.347642	-5.96838	2.39618e-09	2.67492e-07
LOC124908454	131.88	3.71191	0.693913	5.34925	8.83176e-08	5.31933e-06
LOC124908491	443.327	-1.70439	0.41949	-4.06302	4.84421e-05	0.000790521
LOC124908412	224.403	3.00095	0.428123	7.00955	2.39078e-12	6.0317e-10

## Sheet: E_dc
Disorder:	Epilepsy
Study:	Dentate granule cells from hippocampi from patients with mesial temporal lobe epilepsy with and without hippocampal sclerosis
Symbol	baseMean	log2FoldChange	lfcSE	stat	pvalue	padj
LOC124906386	296.022	-2.17937	0.51884	-4.20048	2.66354e-05	0.00656264
LOC124906965	231.669	-1.96391	0.448704	-4.37685	1.20407e-05	0.00398268

## Sheet: E_na
Disorder:	Epilepsy
Study:	Patient derived neuronal astrocytes
Symbol	baseMean	log2FoldChange	lfcSE	stat	pvalue	padj
LOC124906111	248.936	-4.10712	0.781483	-5.25555	1.4758e-07	0.000227494
LOC124906791	169.653	2.51839	0.588856	4.27675	1.89641e-05	0.00607106
LOC124906821	565.881	-2.069	0.408441	-5.0656	4.07125e-07	0.000470688
LOC124907243	42.3325	-8.29515	1.32326	-6.26873	3.64008e-10	3.36671e-06

## Sheet: E_nc
Disorder:	Epilepsy
Study:	Patient derived neuronal cells
Symbol	baseMean	log2FoldChange	lfcSE	stat	pvalue	padj
LOC124905687	2479.38	2.6952	0.578513	4.65885	3.17985e-06	0.000445532
LOC124906322	194.934	1.53861	0.361772	4.25299	2.10935e-05	0.00160597
LOC124906398	139.571	2.00767	0.488893	4.10655	4.01605e-05	0.00253515
LOC124906399	62.0993	3.73178	0.845858	4.41183	1.02502e-05	0.000970929
LOC124906791	341.686	2.72437	0.511734	5.32379	1.01628e-07	4.10088e-05
LOC124906821	1256.27	-2.25029	0.537879	-4.18363	2.86893e-05	0.00201685
LOC124906869	1659.15	1.28527	0.340858	3.77069	0.000162799	0.00680049
LOC124907653	134.294	3.14991	0.605077	5.2058	1.9316e-07	6.49532e-05
LOC124907825	1195.16	1.42004	0.366605	3.87349	0.000107289	0.00515397
LOC124907796	78.8752	-1.82182	0.483321	-3.76938	0.000163656	0.00682217
LOC124908492	112.955	2.23854	0.608558	3.67843	0.000234677	0.00872576

## Sheet: E_nopc
Disorder:	Epilepsy
Study:	Patient derived neuronal oligodendroglial progenitor cells
Symbol	baseMean	log2FoldChange	lfcSE	stat	pvalue	padj
LOC124906791	225.478	2.98993	0.602155	4.96538	6.8567e-07	0.000543452

[truncated: 7 more sheets: E_pf, Glio, Gliob_ec, MS_bl, MS_CD4, MS_CD19, mtDNA_m.3243]
