# Supplementary material for: Transcriptome driven discovery of novel candidate genes for human neurological disorders in the telomer-to-telomer genome assembly era
Source: Hum Genomics. 2023 Oct 23;17:94. doi: 10.1186/s40246-023-00543-y (PMC10594789; doi:10.1186/s40246-023-00543-y)
Supplement: Supplementary file 6 — Additional file 6. Complete results of differential expression analysis with the T2T-CHM13v2.0 assembly including genes, which were only discovered using the GRCh38.p14 assembly. [file 40246_2023_543_MOESM6_ESM.xlsx]

## Sheet: AD_n
Additional File S6: Complete results of differential expression analysis with the T2T-CHM13v2.0 assembly including genes, which were only discovered using the GRCh38.p14 assembly.
Disorder:	Alzheimer’s disease
Study:	Alzheimer’s patient’s induced neurons
	baseMean	log2FoldChange	lfcSE	stat	pvalue	padj	group
ABCA13	37.2624	2.09008	0.697958	2.99456	0.00274838	0.999288	both
ABHD11-AS1	4.01618	2.15307	0.789215	2.72811	0.0063698	0.999288	both
ADAMTSL5	31.6526	-1.69338	0.654703	-2.58648	0.00969622	0.999288	T2T-CHM13v2.0_only
ALKAL2	15.5214	1.54987	0.524532	2.95477	0.00312907	0.999288	T2T-CHM13v2.0_only
ANGPT2	27.7545	1.44785	0.515057	2.81104	0.00493809	0.999288	both
ART3	81.6917	3.12105	0.858049	3.63738	0.000275427	0.749902	both
B4GALNT2	2.64807	2.82187	1.07241	2.63134	0.00850497	0.999288	T2T-CHM13v2.0_only
BARHL1	42.0344	3.83547	0.972985	3.94196	8.08178e-05	0.476757	both
BCL11A	31.313	2.02585	0.648814	3.12239	0.00179386	0.999288	both
BCO1	6.38795	2.39577	0.68138	3.51605	0.00043802	0.931473	both
BMP4	103.511	2.01849	0.64398	3.13441	0.00172203	0.999288	both
C6orf141	10.7058	3.32614	0.925549	3.59369	0.000326029	0.800247	both
CABLES1	84.3601	1.47265	0.46987	3.13416	0.00172346	0.999288	both
CCKAR	2.17655	3.22917	1.0787	2.99358	0.00275723	0.999288	both
CDC20B	20.9875	4.78459	1.19747	3.99558	6.45367e-05	0.456855	both
CEACAM1	34.752	1.99275	0.780207	2.55414	0.0106452	0.999288	GRCh38.p14_only
CFI	3.22425	3.85194	1.39344	2.76435	0.00570371	0.999288	both
CHI3L1	3.86851	2.8902	1.07807	2.68089	0.00734261	0.999288	T2T-CHM13v2.0_only
COL11A2	349.844	1.66372	0.593391	2.80375	0.00505114	0.999288	both
COL25A1-DT	2.17697	2.53859	0.887351	2.86086	0.00422491	0.999288	both
CSMD2	208.549	-1.48701	0.427707	-3.4767	0.000507625	0.931473	both
CYP2D6	40.2283	0.217252	0.379151	0.572995	0.566648	0.999288	GRCh38.p14_only
CYSLTR2	3.48295	3.98099	1.26401	3.1495	0.0016355	0.999288	both
DCDC2	16.7038	2.68286	0.858633	3.12458	0.00178062	0.999288	both
DCT	228.985	1.88185	0.699736	2.68937	0.00715873	0.999288	both
DDX43	22.5309	-4.51482	1.12624	-4.00875	6.10401e-05	0.456855	both
DMRTA2	17.8338	2.42031	0.799229	3.0283	0.00245932	0.999288	both
DOCK8	54.4363	2.48047	0.717476	3.45722	0.000545789	0.931473	both
EHF	4.69623	2.82432	0.90534	3.11962	0.00181085	0.999288	both
EMILIN2	211.502	2.00324	0.675461	2.96574	0.00301957	0.999288	both
F2	26.3343	1.58526	0.60233	2.63189	0.00849125	0.999288	both
FADS3	428.217	-1.28281	0.446717	-2.87164	0.00408352	0.999288	T2T-CHM13v2.0_only
FAM90A8	2.02386	-3.26261	1.20124	-2.71603	0.00660703	0.999288	T2T-CHM13v2.0_only
FOXI3	103.217	2.45097	0.842062	2.91067	0.00360651	0.999288	both
FXYD3	40.7761	2.40224	0.821092	2.92567	0.0034372	0.999288	both
FYB2	20.6616	4.68616	1.1407	4.10817	3.98815e-05	0.456855	both
GATA6-AS1	7.2171	3.58259	1.3137	2.72711	0.00638926	0.999288	both
GDF10	61.7217	1.99996	0.51978	3.8477	0.000119231	0.527524	both
GJA4	7.86217	3.11294	0.998042	3.11904	0.0018144	0.999288	both
GLIS1	37.9908	-1.29745	0.565821	-2.29304	0.021846	0.999288	GRCh38.p14_only
GSTA1	6.87313	2.10813	0.796698	2.64609	0.00814289	0.999288	both
H1-2	305.755	-1.70913	0.494849	-3.45385	0.000552647	0.931473	both
H3Y1	14.3388	-3.62079	1.33029	-2.72181	0.00649245	0.999288	both
HDC	9.26334	2.10154	0.724925	2.89898	0.00374385	0.999288	both
HLA-DQB1	40.9581	-0.237602	0.821204	-0.289334	0.772326	0.999288	GRCh38.p14_only
HNF4G	10.1582	1.9838	0.747145	2.65517	0.00792686	0.999288	both
HNRNPCL2	2.54295	0.347595	0.53517	0.649505	0.516012	0.999288	GRCh38.p14_only
HOXC5	15.8687	-3.45185	1.03526	-3.33428	0.00085519	0.999288	both
HOXD8	38.4651	-2.47852	0.85815	-2.88822	0.00387432	0.999288	both
HSD17B2	60.8402	3.25832	1.13377	2.87387	0.00405469	0.999288	both
HTR1E	9.82514	3.77894	1.11708	3.38286	0.00071735	0.999288	both
IFIT3	56.9423	2.71278	0.75704	3.58341	0.000339136	0.800247	both
IGFBP6	13.7226	2.17364	0.802123	2.70986	0.00673121	0.999288	both
IL11	83.3467	-1.42525	0.552447	-2.57988	0.0098834	0.999288	T2T-CHM13v2.0_only
IL13RA1	180.725	1.02168	0.350959	2.91112	0.00360141	0.999288	both
ITGA2	171.63	1.49396	0.506789	2.9479	0.00319942	0.999288	both
KLF9	258.474	-1.71993	0.622436	-2.76323	0.00572322	0.999288	both
KRT7	28.2099	-2.84434	1.01261	-2.80891	0.00497097	0.999288	both
LDHC	3.64528	3.00275	1.00094	2.99991	0.00270059	0.999288	both
LINC00458	2.61	4.67663	1.40274	3.33392	0.00085632	0.999288	both
LINC00640	3.09217	-2.9003	1.0371	-2.79656	0.00516498	0.999288	both
LINC01013	1.61027	2.76775	1.05105	2.63333	0.00845524	0.999288	both
LINC01181	3.61335	1.71573	0.608722	2.81858	0.00482363	0.999288	both
LINC01589	3.47064	-3.63815	1.15722	-3.14388	0.00166724	0.999288	both
LINC01830	8.05475	3.93283	1.51963	2.58802	0.0096528	0.999288	both
LINC02765	9.79151	1.32916	0.486822	2.73028	0.00632814	0.999288	both
LOC101060632	8.4714	-2.28734	0.860067	-2.65949	0.00782601	0.999288	T2T-CHM13v2.0_only
LOC101927898	4.6286	-1.23992	0.482967	-2.5673	0.0102495	0.999288	GRCh38.p14_only
LOC101928217	3.03871	2.09948	0.744916	2.81841	0.00482615	0.999288	T2T-CHM13v2.0_only
LOC101928658	6.05273	1.76794	0.56106	3.15107	0.00162675	0.999288	both
LOC101928849	2.65792	3.95221	1.48021	2.67003	0.00758445	0.999288	T2T-CHM13v2.0_only
LOC102724680	3.9895	2.69347	0.898044	2.99927	0.00270632	0.999288	both
LOC105369313	9.18226	-2.08303	0.741404	-2.80957	0.00496073	0.999288	both
LOC105369616	6.96519	1.60953	0.621972	2.58778	0.00965962	0.999288	both
LOC105369682	5.28039	1.74801	0.659021	2.65244	0.00799133	0.999288	both
LOC105369795	4.59515	2.52514	1.03498	2.4398	0.0146952	0.999288	GRCh38.p14_only
LOC105370689	6.0817	1.72435	0.634617	2.71714	0.00658479	0.999288	T2T-CHM13v2.0_only
LOC105371103	3.52688	1.1065	0.627273	1.76399	0.0777341	0.999288	GRCh38.p14_only
LOC105372824	7.7415	1.35616	0.552936	2.45265	0.0141809	0.999288	GRCh38.p14_only
LOC105374042	15.3451	2.8674	0.741657	3.86621	0.00011054	0.527524	both
LOC105374246	1.28447	2.38507	0.911563	2.61646	0.00888477	0.999288	both
LOC105374497	10.8789	2.95566	1.03501	2.85567	0.00429457	0.999288	both
LOC105374906	4.58207	-2.64172	0.833146	-3.17077	0.00152036	0.999288	both
LOC105375150	2.74449	3.26215	1.20067	2.71693	0.00658909	0.999288	both
LOC105375156	4.29012	1.47264	0.560249	2.62855	0.00857497	0.999288	T2T-CHM13v2.0_only
LOC105375202	4.56958	2.01164	0.903009	2.2277	0.0259002	0.999288	GRCh38.p14_only
LOC105376212	3.12533	3.8075	1.20573	3.15784	0.00158945	0.999288	both
LOC105376506	3.11087	3.79515	1.20289	3.15503	0.00160484	0.999288	both
LOC105376567	4.92375	2.78943	1.07869	2.58594	0.00971144	0.999288	both
LOC105378333	2.40868	2.67505	1.01501	2.63549	0.00840166	0.999288	T2T-CHM13v2.0_only
LOC105379241	4.75729	-1.5547	0.593386	-2.62006	0.00879154	0.999288	T2T-CHM13v2.0_only
LOC107985177	16.6085	1.67499	0.537374	3.11698	0.00182711	0.999288	both
LOC107986193	9.90009	1.18271	0.457432	2.58554	0.00972273	0.999288	T2T-CHM13v2.0_only
LOC107986249	0.552838	-2.73701	2.66362	-1.02755	0.304161	0.999288	GRCh38.p14_only
LOC107986298	4.07295	0.32345	0.625903	0.516774	0.605314	0.999288	GRCh38.p14_only
LOC107986606	16.282	1.71701	0.622377	2.7588	0.00580141	0.999288	both
LOC124900232	13.757	-2.20544	0.901636	-2.44604	0.0144435	0.999288	GRCh38.p14_only
LOC124900783	13.0825	0.658057	1.21914	0.539772	0.589354	0.999288	GRCh38.p14_only
LOC124901401	3.04926	1.83508	0.646393	2.83895	0.00452625	0.999288	both
LOC124901674	2.36558	2.94615	1.09228	2.69723	0.00699184	0.999288	both
LOC124902388	6.68259	2.21343	0.806712	2.74377	0.00607386	0.999288	both
LOC124905373	6.1963	2.46742	0.862439	2.86098	0.00422337	0.999288	both
LOC124905374	8.22087	2.47992	0.949788	2.61103	0.00902704	0.999288	T2T-CHM13v2.0_only
LOC124906206	22.0624	2.48718	0.783601	3.17404	0.00150334	0.999288	both
LOC124906307	15.0749	1.27996	0.480967	2.66123	0.00778558	0.999288	both
LOC124906857	33.0626	1.02887	0.381522	2.69675	0.00700196	0.999288	T2T-CHM13v2.0_only
LOC124907785	4.0063	1.5928	0.574966	2.77024	0.00560145	0.999288	T2T-CHM13v2.0_only
LOC124907819	22.726	-1.14183	0.429531	-2.65833	0.00785289	0.999288	T2T-CHM13v2.0_only
LOC440982	16.6578	1.9613	0.737047	2.66103	0.00779028	0.999288	both
LOC646214	102.932	-1.04506	0.451002	-2.3172	0.0204929	0.999288	GRCh38.p14_only
LRRC17	81.6012	1.27666	0.363928	3.508	0.000451486	0.931473	both
MAOB	139.611	1.61002	0.47594	3.38283	0.000717433	0.999288	both
MAP1LC3C	236.054	2.04077	0.706013	2.89056	0.00384551	0.999288	both
MEOX1	53.2734	1.95477	0.729589	2.67927	0.00737827	0.999288	both
MIR137HG	6.20335	-1.77955	0.596157	-2.98504	0.0028354	0.999288	both
MUC19	24.3171	2.31827	0.794772	2.91691	0.00353522	0.999288	both
MYBPHL	8.6359	2.15744	0.845417	2.55193	0.0107128	0.999288	GRCh38.p14_only
NFIA-AS2	4.28761	3.23709	0.949957	3.40762	0.000655316	0.999288	both
NMRK2	17.3572	2.02793	0.785398	2.58204	0.00982177	0.999288	both
NOS2	211.516	2.44499	0.841555	2.90532	0.00366872	0.999288	both
NPAS1	56.3499	-1.19604	0.420806	-2.84227	0.00447932	0.999288	both
OC90	16.5167	3.40657	0.919736	3.70385	0.000212349	0.683282	both
OLIG3	59.2885	2.12158	0.750412	2.82722	0.00469547	0.999288	both
OR2L1P	2.09425	3.12439	1.11579	2.80016	0.00510771	0.999288	both
OR7D2	12.4402	-2.15335	0.57743	-3.72921	0.000192084	0.683282	both
OSR1	6.52533	1.40996	0.538181	2.61986	0.00879656	0.999288	T2T-CHM13v2.0_only
OTX1	133.261	2.86652	1.06157	2.70027	0.00692831	0.999288	both
OTX2	311.515	2.93338	0.93567	3.13505	0.00171822	0.999288	both
OTX2-AS1	10.8426	3.25429	1.14406	2.84451	0.00444802	0.999288	both
OXTR	253.096	-2.0548	0.690617	-2.9753	0.002927	0.999288	both
PAPSS2	317.079	2.1922	0.661822	3.31237	0.000925103	0.999288	both
PGM5	100.676	1.79919	0.577732	3.11424	0.00184422	0.999288	both
PIFO	120.31	1.25042	0.48194	2.59456	0.00947134	0.999288	both
PIK3R5	29.4245	-1.72512	0.664508	-2.59609	0.0094292	0.999288	both
PLA2R1	18.9854	1.58771	0.608387	2.60971	0.00906186	0.999288	both
PLSCR4	9.29789	1.17258	0.44807	2.61697	0.00887153	0.999288	both
PLXDC2	446.842	2.04017	0.631985	3.2282	0.00124571	0.999288	both
PRSS33	14.0705	1.791	0.651364	2.74961	0.00596664	0.999288	both
PTGS2	10.8726	-2.0742	0.767095	-2.70397	0.00685173	0.999288	both
PTH1R	84.1181	-1.90417	0.628265	-3.03083	0.00243882	0.999288	both
RAB38	274.816	1.75407	0.544618	3.22073	0.00127864	0.999288	both
RAET1L	3.06747	-1.73245	0.645176	-2.68523	0.00724799	0.999288	T2T-CHM13v2.0_only
RSPO2	136.118	4.22078	1.04094	4.05476	5.01861e-05	0.456855	both
SCGN	19.316	2.6585	0.726374	3.65996	0.000252253	0.744042	both
SEC14L6	54.8906	1.31824	0.429655	3.06813	0.002154	0.999288	both
SERPINB9P1	0.501998	1.09399	1.62653	0.672591	0.501207	0.999288	GRCh38.p14_only
SGPP2	216.706	1.80133	0.678628	2.65436	0.00794581	0.999288	both
SH2B3	469.128	-1.15234	0.373659	-3.08393	0.00204287	0.999288	both
SIX2	12.5581	-1.78221	0.681412	-2.61547	0.00891051	0.999288	both
SLC24A5	3.23838	2.88702	0.986682	2.92599	0.00343367	0.999288	both
SLC39A2	4.17416	2.3805	0.837166	2.84352	0.00446189	0.999288	both
SLC5A4	7.81586	1.51509	0.578189	2.62041	0.00878237	0.999288	T2T-CHM13v2.0_only
SLCO4C1	31.4869	1.74612	0.663751	2.63068	0.00852135	0.999288	both
SMYD1	11.1162	3.88312	1.14624	3.38771	0.000704777	0.999288	both
SPAG17	28.396	1.21947	0.46755	2.6082	0.00910184	0.999288	T2T-CHM13v2.0_only
SPATA6L	34.7361	1.28056	0.421672	3.03686	0.00239057	0.999288	both
SPSB3	2.2977	2.35094	0.791689	2.96953	0.00298255	0.999288	T2T-CHM13v2.0_only
SULT1A1	97.3261	1.79207	0.645887	2.77459	0.0055271	0.999288	both
SULT1A2	16.8715	1.17146	0.578172	2.02615	0.0427495	0.999288	GRCh38.p14_only
SULT1C2	27.0405	2.66854	0.800708	3.33272	0.000859999	0.999288	both
SYT10	11.4417	2.29491	0.84609	2.71237	0.00668031	0.999288	both
TARID	3.48262	2.86414	0.990269	2.89229	0.00382448	0.999288	both
TCN1	19.9761	2.96159	0.966261	3.065	0.00217667	0.999288	both
TFF3	12.3202	1.8006	0.635284	2.83432	0.00459238	0.999288	both
TFPI2-DT	3.20124	2.53703	0.879706	2.88395	0.00392723	0.999288	both
TLX2	31.4573	2.83985	0.936992	3.03082	0.00243893	0.999288	both
TMEM61	2.52107	3.87972	1.43198	2.70934	0.00674182	0.999288	both
TNS4	2.68816	-2.72557	1.03845	-2.62465	0.00867375	0.999288	T2T-CHM13v2.0_only
TRI-TAT2-2	2.53722	2.23798	0.82356	2.71744	0.0065789	0.999288	both
TRIM7	14.9637	-1.29431	0.485932	-2.66357	0.00773163	0.999288	both
TRL-CAG2-1	6.46882	4.20036	1.63461	2.56964	0.0101804	0.999288	GRCh38.p14_only
TSPEAR-AS1	121.334	-1.57421	0.587066	-2.68149	0.00732955	0.999288	both
TSPEAR-AS2	63.1446	-1.75033	0.641339	-2.72917	0.00634935	0.999288	both
TTR	77.2371	4.75753	1.05732	4.49961	6.80783e-06	0.240963	both
ULBP2	52.3076	-1.60511	0.589454	-2.72305	0.00646826	0.999288	both
UPK1B	6.76049	-2.73988	0.738944	-3.70783	0.000209045	0.683282	both
USH1C	55.7615	1.07765	0.721871	1.49286	0.135475	0.999288	GRCh38.p14_only
VTN	39.7169	1.93067	0.594131	3.24957	0.0011558	0.999288	both
WNT2B	667.919	2.45388	0.702215	3.49449	0.000474971	0.931473	both
WNT8B	87.3737	2.9738	1.08516	2.74042	0.00613607	0.999288	both
ZFHX4-AS1	32.4441	1.89204	0.615987	3.07155	0.00212947	0.999288	both
ZMIZ1-AS1	5.78334	1.3353	0.46598	2.86556	0.0041627	0.999288	both

## Sheet: ALS_crispr
Disorder:	Amyotrophic lateral sclerosis
Study:	CRISPR/Cas9-mediated targeted gene correction in patient iPSCs
	baseMean	log2FoldChange	lfcSE	stat	pvalue	padj	group
ACTA2	899.418	-1.21969	0.104938	-11.6229	3.15273e-31	1.96617e-28	both
ACTC1	2517.72	-1.36159	0.0776527	-17.5344	7.82667e-69	2.44051e-65	both
ADAMTS2	137.36	-1.33197	0.246482	-5.40391	6.52023e-08	3.19679e-06	both
ADAMTSL4	212.707	-1.48933	0.218524	-6.81542	9.39891e-12	8.93527e-10	both
ADGRV1	195.352	1.32007	0.221135	5.96951	2.37967e-09	1.45496e-07	both
ADM	130.439	-1.51172	0.251627	-6.00777	1.88097e-09	1.17776e-07	both
ALPK2	217.865	-1.05017	0.195254	-5.37846	7.51253e-08	3.62625e-06	both
ANKRD1	1650.5	-1.23901	0.0982554	-12.6101	1.85713e-36	1.44773e-33	both
ARSJ	368.747	-1.17889	0.152571	-7.72683	1.1026e-14	1.48195e-12	both
ASIC2	88.8579	-1.3355	0.300122	-4.44985	8.59295e-06	0.000290613	both
ATP1A2	89.5147	-1.08676	0.300564	-3.61572	0.000299509	0.00671892	T2T-CHM13v2.0_only
BGN	276.224	-1.27357	0.17474	-7.28836	3.13757e-13	3.60121e-11	both
BIRC5	50.6722	1.48665	0.40543	3.66685	0.000245558	0.00563015	both
BMP2	141.85	-1.25978	0.248425	-5.07106	3.95598e-07	1.72284e-05	both
BST1	51.5803	-1.62858	0.398235	-4.0895	4.32301e-05	0.00122769	both
C1QL3	88.2465	1.95408	0.321841	6.07158	1.2666e-09	8.19401e-08	both
C20orf96	466.136	-1.05426	0.136407	-7.72878	1.08578e-14	1.47204e-12	both
CAPN6	111.876	-1.42274	0.270305	-5.26346	1.4137e-07	6.521e-06	both
CAVIN1	898.801	-1.06637	0.107833	-9.88918	4.63829e-23	1.53863e-20	both
CCBE1	60.6101	-1.40861	0.383088	-3.67697	0.000236017	0.00545146	both
CCN1	1573.42	-1.24748	0.0892939	-13.9705	2.36075e-44	2.45376e-41	both
CCN2	4566.89	-1.28941	0.0755664	-17.0633	2.78258e-65	4.82036e-62	both
CD248	431.855	-1.28997	0.151147	-8.53454	1.4072e-17	2.7086e-15	both
CDH23	77.7843	-1.20983	0.321217	-3.7664	0.000165622	0.00399104	both
CENPBD1P	123.124	1.0147	0.262587	3.86424	0.000111436	0.00283425	both
CENPF	145.437	1.14497	0.240228	4.76617	1.87765e-06	7.15757e-05	both
CEP170P1	224.044	-0.173547	0.19281	-0.900093	0.368071	0.862556	GRCh38.p14_only
CLMP	132.756	-1.0001	0.247383	-4.0427	5.28388e-05	0.00147109	both
COL1A1	10142.6	-1.06349	0.0760218	-13.9893	1.81138e-44	2.01723e-41	both
COL1A2	6246.89	-1.09428	0.0648591	-16.8717	7.27353e-64	1.03092e-60	both
COL3A1	7528.47	-1.17207	0.0587812	-19.9395	1.85072e-88	1.44273e-84	both
COL4A1	7270.03	-1.37327	0.0612259	-22.4295	2.02735e-111	3.16084e-107	both
COL4A2	7148.98	-1.10353	0.0651529	-16.9375	2.37874e-64	3.7087e-61	both
COL6A2	764.892	-1.37581	0.122416	-11.2388	2.62998e-29	1.46443e-26	both
COL8A1	1303.18	-1.04743	0.0905237	-11.5707	5.79852e-31	3.4771e-28	both
CPXM1	1581.82	-1.04187	0.0952868	-10.9341	7.92155e-28	3.33797e-25	both
CRABP1	16552.1	1.04085	0.0547974	18.9945	1.89442e-80	9.84531e-77	both
CSNK2A3	166.142	-1.12688	0.225311	-5.00144	5.69037e-07	2.37851e-05	T2T-CHM13v2.0_only
CYBRD1	60.5887	-1.4385	0.37659	-3.81981	0.000133552	0.00331036	both
DCN	361.49	-2.08451	0.162085	-12.8606	7.49945e-38	6.15389e-35	both
DDC	110.37	1.01896	0.265917	3.83185	0.000127183	0.00317773	both
DDRGK1	386.567	-1.06039	0.150642	-7.03918	1.93371e-12	2.03706e-10	both
DES	838.185	-1.40034	0.124878	-11.2137	3.49217e-29	1.87746e-26	both
DHRS3	267.038	-1.37309	0.179778	-7.63771	2.21112e-14	2.92148e-12	both
DKK2	100.281	-2.11671	0.298358	-7.09454	1.29787e-12	1.39552e-10	both
DLK1	299.647	-2.04838	0.195123	-10.4979	8.83587e-26	3.444e-23	both
DNAJA4	61.9989	2.04659	0.397205	5.15246	2.57088e-07	1.14522e-05	both
DOK3	138.772	1.05952	0.281184	3.76805	0.000164526	0.00397079	both
DPP6	268.345	-1.48397	0.180623	-8.21582	2.10716e-16	3.53256e-14	both
EBF4	1148.16	-1.17978	0.106876	-11.0388	2.48272e-28	1.13847e-25	both
ECM1	156.698	-1.61604	0.2412	-6.69999	2.08431e-11	1.92287e-09	both
EDN1	285.158	-1.46327	0.173447	-8.43641	3.27222e-17	6.14664e-15	both
EHD2	165.178	-1.3853	0.223441	-6.19985	5.65183e-10	3.81462e-08	both
ELN	269.036	-1.35429	0.177494	-7.63004	2.34686e-14	3.07478e-12	both
EMP1	115.191	1.08048	0.285714	3.78168	0.000155772	0.00378883	both
ENPP2	143.668	1.00487	0.234976	4.27648	1.89868e-05	0.000594425	T2T-CHM13v2.0_only
EPAS1	60.0143	-2.76951	0.439236	-6.3053	2.87645e-10	2.09564e-08	both
ETS1	403.595	-1.13761	0.152751	-7.44748	9.51417e-14	1.15887e-11	both
FANCI	127.076	1.08234	0.258491	4.18714	2.8249e-05	0.000845355	both
FN1	7040.12	-1.03312	0.0590042	-17.5092	1.21848e-68	3.16621e-65	both
FOXA2	116.636	1.95584	0.280775	6.96586	3.26405e-12	3.37018e-10	both
FOXC1	109.477	-1.79747	0.283507	-6.34012	2.29588e-10	1.72092e-08	both
FOXC2	165.611	-1.37994	0.240166	-5.7458	9.14875e-09	5.09422e-07	both
FRAS1	901.831	1.38691	0.120864	11.4749	1.76285e-30	1.01795e-27	both
GADD45B	75.5395	-1.14863	0.321174	-3.57636	0.000348415	0.00758678	T2T-CHM13v2.0_only
GCNT4	50.0952	-1.57266	0.407345	-3.86076	0.000113037	0.00285633	both
GDF7	259.479	-1.95551	0.202181	-9.67208	3.96227e-22	1.21129e-19	both
GNAT3	40.6529	2.45098	0.485038	5.05317	4.34548e-07	1.87156e-05	both
GRM8	130.326	1.59275	0.253811	6.27536	3.48826e-10	2.47206e-08	both
HMCN1	474.687	-1.32457	0.138089	-9.59214	8.62776e-22	2.44574e-19	both
HOXC8	252.499	-1.26488	0.191754	-6.59636	4.21366e-11	3.62956e-09	both
HS6ST3	49.6608	1.44603	0.403334	3.5852	0.00033682	0.00738589	T2T-CHM13v2.0_only
HTR3A	330.875	1.03789	0.167075	6.21215	5.22633e-10	3.54277e-08	both
IGFBP7	182.651	-1.85459	0.224733	-8.25239	1.55257e-16	2.6311e-14	both
IL32	433.011	-1.06244	0.145776	-7.2882	3.14133e-13	3.60121e-11	both
ILDR2	71.5527	1.2075	0.336121	3.59245	0.000327588	0.0072343	T2T-CHM13v2.0_only
ITGA1	730.72	-1.40314	0.11529	-12.1705	4.46151e-34	3.16179e-31	both
ITGB3	300.287	-1.5573	0.173181	-8.99231	2.4208e-19	5.63325e-17	both
ITPR2	126.063	-0.998805	0.254434	-3.9256	8.65127e-05	0.00229391	GRCh38.p14_only
JPH2	250.029	-1.0656	0.192205	-5.54409	2.95482e-08	1.51541e-06	both
KCTD16	186.397	1.00975	0.211486	4.77455	1.80111e-06	6.91653e-05	T2T-CHM13v2.0_only
KIF18B	30.7743	1.88906	0.52669	3.58666	0.000334946	0.00735514	T2T-CHM13v2.0_only
KIF23	51.8687	1.49538	0.397532	3.76166	0.000168787	0.00404233	both
KIFC1	48.8957	1.73002	0.422711	4.09267	4.26441e-05	0.00121326	both
KRT19	91.7742	-1.1025	0.292882	-3.76433	0.000166994	0.00401172	both
LDLRAD4	98.0582	-1.10248	0.284922	-3.86941	0.000109098	0.00278388	both
LHX1	115.711	-1.08647	0.283255	-3.83567	0.000125222	0.00313377	both
LIMS2	103.786	-1.09416	0.278607	-3.92725	8.59212e-05	0.00228211	both
LINC00261	218.309	2.68261	0.221227	12.1261	7.68435e-34	5.20898e-31	both
LINC00682	253.998	1.16126	0.180727	6.42551	1.31426e-10	1.02968e-08	both
LINC02893	187.835	1.25057	0.208457	5.99918	1.98319e-09	1.23187e-07	both
LOC100505874	34.2122	-8.55539	1.50463	-5.68605	1.30012e-08	7.06278e-07	both
LOC105377177	24.2889	2.8154	0.663734	4.24175	2.21782e-05	0.000674036	both
LOC105377378	169.601	-1.48974	0.242264	-6.14924	7.78533e-10	5.16515e-08	both
LOC105377616	18.3498	-5.17608	1.17459	-4.40673	1.04942e-05	0.000350354	both
LOC105379377	72.4015	-1.69671	0.347045	-4.88902	1.01339e-06	4.03054e-05	both
LOC124906504	24.4799	3.92824	0.771912	5.08898	3.59999e-07	1.57661e-05	T2T-CHM13v2.0_only
LOC124907796	96.8314	-1.19582	0.287359	-4.1614	3.16303e-05	0.000935765	T2T-CHM13v2.0_only
LOC124908147	33.9576	-8.54463	1.50488	-5.67797	1.36305e-08	7.31265e-07	T2T-CHM13v2.0_only
LOC151760	157.06	-1.00693	0.232207	-4.33635	1.44871e-05	0.000470558	T2T-CHM13v2.0_only
LOX	246.027	-1.29648	0.187914	-6.89929	5.22644e-12	5.19015e-10	both
LRRC32	86.0238	-1.21233	0.311452	-3.89252	9.92084e-05	0.00257364	both
LRRC61	300.912	-3.75404	0.217757	-17.2396	1.33999e-66	2.61147e-63	both
LRRC7	128.125	1.20793	0.267188	4.52092	6.15709e-06	0.000213323	both
LUM	414.082	-1.35312	0.155792	-8.68544	3.77268e-18	7.73946e-16	both
MAGEH1	125.969	-5.64232	0.509307	-11.0784	1.5964e-28	7.54226e-26	both
MAP3K7CL	432.281	-1.1192	0.151251	-7.39961	1.3658e-13	1.65071e-11	both
MBTPS2	668.013	-1.04745	0.119297	-8.78015	1.63256e-18	3.48674e-16	both
MED18	115.762	1.03452	0.273706	3.77968	0.00015703	0.00381347	both
MID1IP1	987.138	-1.02463	0.106104	-9.6569	4.59569e-22	1.37791e-19	both
MIR7-3HG	60.8443	-1.50846	0.364582	-4.13749	3.51124e-05	0.00102516	both
MKI67	141.994	1.65555	0.244829	6.76207	1.36037e-11	1.27003e-09	both
MMEL1	16.0862	-4.9791	1.18942	-4.18615	2.83726e-05	0.000847427	both
MMRN1	31.4625	2.15065	0.537359	4.00227	6.27385e-05	0.0017041	both
MYBL2	76.6506	1.77256	0.334124	5.3051	1.12612e-07	5.33658e-06	both
MYBPC1	17.0825	-4.02617	0.936877	-4.29744	1.72783e-05	0.000545747	both
MYH3	106.064	-2.23874	0.294228	-7.60888	2.7649e-14	3.53341e-12	both
MYL1	31.6815	-5.38318	0.942113	-5.71394	1.10389e-08	6.06014e-07	both
MYL11	27.124	-4.11276	0.758227	-5.42418	5.82225e-08	2.87262e-06	both
MYL4	49.3923	-2.08992	0.420991	-4.96429	6.89518e-07	2.85912e-05	both
MYOCD	142.189	-1.58275	0.24716	-6.40375	1.51609e-10	1.17599e-08	both
NEXN	84.0869	-1.36762	0.309961	-4.41222	1.02317e-05	0.00034275	both
NHIP	49.7001	-3.10032	0.470119	-6.59476	4.25951e-11	3.64891e-09	both
NIBAN1	97.0704	-1.14918	0.285895	-4.01959	5.82986e-05	0.00160589	both
NKX2-2	49.3488	1.74889	0.417049	4.1935	2.74686e-05	0.00082517	both
NLRP2	545.674	-1.11596	0.132964	-8.39294	4.74151e-17	8.80058e-15	both
NNMT	106.94	-1.55322	0.28808	-5.39162	6.98241e-08	3.41263e-06	both
NPPB	1560.62	-1.60982	0.0875535	-18.3867	1.67838e-75	6.5419e-72	both
NRN1	59.1281	-1.84862	0.378057	-4.88978	1.00946e-06	4.0252e-05	both
NSFL1C	1032.63	-1.00121	0.0992123	-10.0916	6.01639e-24	2.13185e-21	T2T-CHM13v2.0_only
PAQR6	205.4	1.17231	0.209839	5.58672	2.31405e-08	1.21476e-06	both
PCDHGB7	196.536	1.34209	0.208006	6.45219	1.10247e-10	8.68181e-09	both
PDGFA	147.986	-1.54147	0.244704	-6.2993	2.98995e-10	2.16042e-08	both
PDGFRA	231.839	-1.10366	0.194332	-5.67922	1.35314e-08	7.31265e-07	both
PDGFRB	345.702	-1.15188	0.158134	-7.28417	3.23646e-13	3.68318e-11	both
PEAR1	183.094	-1.22467	0.215718	-5.67715	1.36957e-08	7.31265e-07	both
PEG13	57.3346	1.79411	0.386067	4.64716	3.36544e-06	0.000122309	both
PHOX2B	1393.94	1.28566	0.0892275	14.4088	4.55857e-47	5.46712e-44	both
POSTN	35.7244	1.84118	0.485033	3.796	0.000147049	0.00361046	both
PPIEL	116.202	-3.00769	0.306912	-9.79985	1.12752e-22	3.58759e-20	both
PXDC1	105.529	-0.988411	0.277142	-3.56644	0.000361862	0.00781412	GRCh38.p14_only
RFX4	58.9848	2.32494	0.404094	5.75346	8.74362e-09	4.88608e-07	both
RGS5	240.853	-1.1129	0.190452	-5.84345	5.11309e-09	2.94163e-07	both
RRAS	157.329	-1.0828	0.235766	-4.59271	4.37533e-06	0.000155389	both
RRM2	60.7922	1.93668	0.414588	4.67134	2.99243e-06	0.000109519	both
S100A11	282.821	-1.60466	0.182321	-8.80129	1.3525e-18	2.92873e-16	both
S100A16	73.8017	-1.40323	0.342035	-4.10258	4.08574e-05	0.00117529	both
S100A6	238.138	-1.06236	0.194693	-5.4566	4.85348e-08	2.42534e-06	both
SCN1A	79.6918	1.20242	0.330126	3.64231	0.000270207	0.00615006	T2T-CHM13v2.0_only
SERPINE1	1194.16	-1.50191	0.107902	-13.9193	4.83663e-44	4.71299e-41	both
SH3RF3	62.7953	-1.28307	0.355075	-3.61351	0.000302083	0.00676693	both
SHISA3	735.283	1.17346	0.143028	8.20444	2.31666e-16	3.84245e-14	both
SIM1	65.2883	1.64221	0.358048	4.58657	4.50591e-06	0.000159663	both
SIRPA	78.805	-1.17212	0.315164	-3.71908	0.000199949	0.00469489	both
SLC24A3	280.775	-1.23917	0.175075	-7.07792	1.46333e-12	1.55203e-10	both
SLC39A4	69.6359	2.25338	0.364409	6.18366	6.26312e-10	4.20898e-08	both
SLC39A8	75.5725	-1.19276	0.324841	-3.67183	0.00024082	0.00554598	both
SLC4A10	114.559	1.11387	0.267607	4.16234	3.15005e-05	0.000933696	both
SLC9A9	31.7478	1.87803	0.514985	3.64677	0.00026556	0.0060709	both
SLITRK4	108.173	1.72315	0.280378	6.14581	7.95547e-10	5.25566e-08	both
SNPH	632.165	-1.02338	0.129979	-7.87341	3.45096e-15	5.0129e-13	both
SNRNP25	234.01	1.69986	0.193009	8.80714	1.28378e-18	2.81908e-16	both
SOX14	365.27	-1.31834	0.16182	-8.14697	3.73168e-16	6.06048e-14	both
SOX2	162.553	1.19973	0.225406	5.32253	1.02333e-07	4.90916e-06	both
SOX21-AS1	133.265	-1.04524	0.245175	-4.26322	2.01504e-05	0.000623343	T2T-CHM13v2.0_only
SPRY1	99.9994	-1.0148	0.282103	-3.59728	0.000321563	0.00713155	T2T-CHM13v2.0_only
SPX	92.8659	-1.32868	0.297972	-4.45909	8.23091e-06	0.000279582	both
SRPX	64.078	-1.46374	0.354508	-4.12894	3.64441e-05	0.00105613	both
ST3GAL1	94.7234	-2.06517	0.324051	-6.37297	1.85405e-10	1.41698e-08	both
SVEP1	588.968	-1.24922	0.143955	-8.67783	4.034e-18	8.16807e-16	both
SYNPO2	110.438	-1.59648	0.27509	-5.80348	6.49536e-09	3.68251e-07	both
TAGLN	3630.34	-1.17346	0.0675018	-17.3842	1.08751e-67	2.4222e-64	both
TBX2	137.784	1.75937	0.290863	6.04881	1.45918e-09	9.28572e-08	both
TBX20	92.9469	1.67894	0.334303	5.02221	5.10794e-07	2.15821e-05	both
TCERG1L	146.524	-1.57394	0.241083	-6.52863	6.6376e-11	5.41816e-09	both
TGFBI	98.5599	-1.07974	0.284764	-3.79172	0.00014961	0.00365608	both
TGM2	157.368	-2.12152	0.247511	-8.57141	1.02229e-17	2.01754e-15	both
THSD4	76.4762	1.25003	0.330902	3.77764	0.000158319	0.00383535	both
TICRR	108.031	1.36651	0.277733	4.92024	8.64401e-07	3.49142e-05	both
TLL1	103.584	-1.28448	0.278203	-4.61707	3.89196e-06	0.000140138	both
TMEM74B	238.516	-1.01176	0.186101	-5.43659	5.43101e-08	2.69665e-06	T2T-CHM13v2.0_only
TNNI1	80.1748	-1.70744	0.324973	-5.25409	1.48756e-07	6.78147e-06	both
TNNT1	48.8294	-1.72111	0.413974	-4.15754	3.21693e-05	0.000948112	both
TNR	189.833	-1.0418	0.207356	-5.0242	5.05548e-07	2.14185e-05	both
TOP2A	174.731	1.2857	0.225098	5.71171	1.11848e-08	6.11866e-07	both
TP53I3	138.149	1.10882	0.242651	4.5696	4.88654e-06	0.000172757	both
TSPYL5	92.7613	1.06899	0.297876	3.5887	0.000332332	0.00731834	T2T-CHM13v2.0_only
TWIST1	44.0662	-1.7904	0.44272	-4.04408	5.25287e-05	0.00146507	both
UBE2C	40.9466	1.71583	0.448575	3.82507	0.000130733	0.00325082	T2T-CHM13v2.0_only
UNC5C	1253.14	1.16848	0.0931215	12.5479	4.08138e-36	3.03013e-33	both
VASN	163.453	-1.41827	0.227821	-6.22537	4.80432e-10	3.27336e-08	both
VGLL3	346.406	-1.2875	0.168786	-7.62799	2.38442e-14	3.09796e-12	both
WNK4	177.316	-1.14936	0.215973	-5.32175	1.02775e-07	4.91522e-06	both
XIRP1	43.5236	-1.8644	0.508168	-3.66887	0.000243624	0.00559403	both
ZBED10P	70.8338	-4.08026	0.467911	-8.72015	2.77829e-18	5.85356e-16	both
ZCCHC3	609.611	-0.999712	0.126588	-7.89738	2.84835e-15	4.18949e-13	GRCh38.p14_only
ZNF300P1	122.581	1.07283	0.256907	4.17595	2.96746e-05	0.000884622	both
ZNF835	35.6863	-5.13246	0.834638	-6.14933	7.7812e-10	5.16515e-08	both

## Sheet: ALS_mn
Disorder:	Amyotrophic lateral sclerosis
Study:	Patient iPC-derived motor neurons harboring SOD1 mutations
	baseMean	log2FoldChange	lfcSE	stat	pvalue	padj	group
AASS	165.522	2.30589	0.468593	4.92089	8.61513e-07	0.000104886	both
ACACB	65.379	1.96177	0.539056	3.63928	0.000273403	0.00496803	both
ACAP2	266.248	1.12491	0.351741	3.19812	0.00138329	0.0144893	GRCh38.p14_only
ACHE	1104.28	-1.4615	0.420061	-3.47925	0.000502811	0.00740967	both
ACKR1	281.445	1.86582	0.381173	4.89493	9.83427e-07	0.000112444	both
ACOT2	22.6514	4.31745	0.886443	4.87053	1.11301e-06	0.000119025	both
ACOT7	1867.02	-1.41849	0.355821	-3.98652	6.70484e-05	0.00191894	both
ACTL6B	556.398	-1.52623	0.350785	-4.3509	1.35582e-05	0.000654223	both
ACTR1A	2344.63	-1.09619	0.280586	-3.90679	9.35285e-05	0.00241621	both
ADAM9	1019.54	1.13379	0.307805	3.68346	0.000230089	0.0044356	both
ADAMTS16-DT	36.0507	2.15695	0.618377	3.48808	0.000486507	0.007263	both
ADAMTS18	18.0638	-3.04339	0.876253	-3.47319	0.000514311	0.00749197	both
ADAMTS9	53.952	2.29918	0.510667	4.50232	6.72171e-06	0.000389687	both
ADAMTSL1	203.6	2.05214	0.504357	4.06883	4.72505e-05	0.00151413	both
ADAP1	583.68	-1.63244	0.312108	-5.23039	1.69152e-07	2.87868e-05	both
ADCK2	161.823	-1.31353	0.370926	-3.54122	0.000398276	0.00630352	both
ADD3	1429.37	1.54546	0.306518	5.04198	4.60749e-07	6.3411e-05	both
ADGB	25.6248	2.82769	0.82157	3.44182	0.000577825	0.00810501	both
ADGRV1	538.994	2.14196	0.346136	6.18821	6.08522e-10	2.83267e-07	both
AEBP1	179.804	1.33539	0.340529	3.92151	8.79975e-05	0.00231736	both
AFDN	1100.98	1.07307	0.319633	3.35721	0.000787346	0.00992207	T2T-CHM13v2.0_only
AFF1	237.036	1.63411	0.366682	4.45648	8.33144e-06	0.000453133	both
AFG3L1P	94.308	1.65975	0.48601	3.41506	0.00063768	0.00864663	both
AGA-DT	24.4826	-2.44398	0.731569	-3.34074	0.000835564	0.0103046	GRCh38.p14_only
AGAP13P	43.8598	2.26188	0.574721	3.93562	8.29825e-05	0.00222227	T2T-CHM13v2.0_only
AGO2	511.451	1.3642	0.355861	3.83351	0.000126325	0.00291223	both
AGO3	276.434	1.41811	0.339998	4.17095	3.03334e-05	0.00114035	both
AGPAT4-IT1	23.6604	2.49061	0.719376	3.46218	0.000535819	0.00770363	both
AHCY	1034.14	-1.12463	0.312374	-3.60028	0.00031788	0.0054643	both
AHNAK	1458.95	1.597	0.351139	4.54805	5.41462e-06	0.000341423	both
AHSA2P	351.287	2.27149	0.508056	4.47095	7.78738e-06	0.000435515	both
AIP	291.969	-1.26909	0.349016	-3.6362	0.000276687	0.00498762	both
AKAP9	1239.91	1.72572	0.381095	4.52831	5.94568e-06	0.000364737	both
AKR1B1	841.699	-1.05233	0.302284	-3.48127	0.00049904	0.00736782	both
ALAS1	418.825	-1.22912	0.311866	-3.94118	8.10828e-05	0.0021862	both
ALDOC	616.198	-1.48236	0.303061	-4.8913	1.00174e-06	0.000112444	both
ALG10B	87.3496	1.6813	0.428388	3.9247	8.68364e-05	0.00230597	both
ALKBH7	258.848	-1.62365	0.352183	-4.61025	4.0219e-06	0.000276759	both
ALMS1	292.747	1.21113	0.29693	4.07885	4.52598e-05	0.00149235	both
AMPH	438.555	-1.09592	0.284034	-3.8584	0.000114133	0.00274109	both
ANAPC11	376.474	-1.26816	0.374556	-3.38576	0.000709804	0.00931633	both
ANKFN1	46.948	2.07033	0.530051	3.90591	9.38722e-05	0.00241621	both
ANKRD10	685.765	1.10751	0.36096	3.06823	0.00215328	0.0195885	GRCh38.p14_only
ANKRD20A2P	135.475	1.54646	0.435597	3.55021	0.000384927	0.00625045	T2T-CHM13v2.0_only
ANKRD20A4-ANKRD20A20P	80.4067	1.44473	0.452075	3.19577	0.0013946	0.0145692	GRCh38.p14_only
ANKRD36	337.703	2.01525	0.487465	4.13415	3.56276e-05	0.00127	both
ANKRD36B	275.219	1.86194	0.461722	4.03259	5.51648e-05	0.00167902	both
ANKRD36C	275.058	1.54699	0.436605	3.54324	0.000395244	0.00629576	both
ANLN	59.3279	1.61685	0.472691	3.42052	0.000625016	0.00851472	T2T-CHM13v2.0_only
ANXA2	9982.6	-1.38281	0.357614	-3.86678	0.000110284	0.00268942	both
ANXA2P2	418.099	-1.28943	0.334966	-3.84943	0.000118394	0.00280513	both
AP1S1	629.696	-1.44109	0.328037	-4.39306	1.11765e-05	0.000561558	both
AP2S1	552.743	-1.33437	0.334523	-3.98886	6.63906e-05	0.00190701	both
APBA2	737.831	-1.08773	0.2872	-3.78736	0.000152258	0.00335159	both
APBB1	2107.41	-1.06075	0.28998	-3.65803	0.00025416	0.0047339	both
APRT	278.675	-1.22894	0.349471	-3.51657	0.000437161	0.00671068	both
ARF3	2474.31	-0.795317	0.273196	-2.91116	0.0036009	0.0279507	GRCh38.p14_only
ARF5	1037.96	-1.15887	0.291868	-3.97052	7.17155e-05	0.00200892	both
ARGLU1	1029.87	1.14723	0.331177	3.46409	0.000532027	0.00768986	T2T-CHM13v2.0_only
ARHGAP42	86.7743	1.50541	0.421799	3.56903	0.000358309	0.00595633	both
ARHGDIG	522.84	-1.44196	0.382161	-3.77318	0.000161178	0.00347283	both
ARHGEF10	164.277	1.22363	0.34718	3.52448	0.00042432	0.00654553	both
ARL6IP4	657.844	-1.12727	0.306537	-3.67742	0.000235601	0.00453632	both
ARMC2	138.291	1.15805	0.388889	2.97784	0.00290287	0.0243733	GRCh38.p14_only
ARMC6	469.721	-1.19907	0.292472	-4.09979	4.13522e-05	0.00142279	both
ARMCX1	123.057	3.88189	0.471053	8.24089	1.70933e-16	3.00595e-13	both
ASPM	42.6908	2.58218	0.556195	4.64259	3.44068e-06	0.000254466	both
ASXL2	267.55	1.48786	0.334535	4.44754	8.68579e-06	0.000470788	both
ATAD2	62.8268	1.60077	0.471688	3.3937	0.000689562	0.00908718	T2T-CHM13v2.0_only
ATCAY	2008.45	-1.19416	0.346119	-3.45014	0.000560288	0.00795307	both
ATM	387.177	1.34156	0.33511	4.00333	6.24569e-05	0.00182855	both
ATOX1	277.771	-1.27443	0.357561	-3.56422	0.00036494	0.0060103	both
ATP11B	213.826	1.25836	0.398196	3.16015	0.0015769	0.0159371	GRCh38.p14_only
ATP1A3	3771.17	-1.13488	0.301352	-3.76595	0.000165919	0.00354386	both
ATP5F1C	1702.45	-1.23635	0.345265	-3.58086	0.000342459	0.00575762	both
ATP5F1D	474.229	-1.40877	0.341607	-4.12394	3.72441e-05	0.00131283	both
ATP5MC3	1746.52	-1.34767	0.29293	-4.60064	4.21201e-06	0.000286109	both
ATP5ME	456.258	-1.7449	0.32192	-5.4203	5.94998e-08	1.17713e-05	both
ATP5MF	480.3	-1.4897	0.32937	-4.52288	6.10028e-06	0.00036992	both
ATP5MG	1181.26	-1.30486	0.301441	-4.32875	1.49956e-05	0.000687928	both
ATP5MJ	716.781	-1.5534	0.350658	-4.42996	9.42508e-06	0.000503955	both
ATP5MK	706.189	-1.78122	0.390053	-4.56662	4.95646e-06	0.000320861	both
ATP5PB	1313.59	-1.08037	0.312647	-3.45557	0.000549121	0.00782262	both
ATP5PD	780.564	-1.41421	0.305036	-4.63619	3.54885e-06	0.000260035	both
ATP5PF	601.086	-1.18356	0.316704	-3.7371	0.000186153	0.00385634	both
ATP5PO	1214.69	-1.00734	0.294159	-3.42446	0.000616021	0.00843139	both
ATP6V0B	1663.53	-1.57942	0.318714	-4.95561	7.21037e-07	8.91551e-05	both
ATP6V0C	2122.39	-1.15569	0.311112	-3.7147	0.000203446	0.00411757	both
ATP6V0E2	1639.15	-1.25423	0.305735	-4.10236	4.08962e-05	0.00141016	both
ATP6V1E1	775.245	-1.14251	0.30097	-3.79611	0.000146987	0.00326705	both
ATP6V1F	928.364	-1.14241	0.299267	-3.81735	0.000134894	0.0030704	both
ATP6V1G2	482.383	-0.989061	0.306242	-3.22968	0.00123931	0.0134493	GRCh38.p14_only
ATXN1	913.749	1.57326	0.3845	4.09169	4.2824e-05	0.00145758	both
ATXN7	173.825	1.61206	0.414539	3.88881	0.000100739	0.00252678	both
ATXN7L1	182.035	1.29841	0.335721	3.86752	0.000109946	0.00268942	both
AURKAIP1	448.239	-1.2053	0.321018	-3.75462	0.000173603	0.0036782	both
B3GALT5	46.5736	1.91108	0.549459	3.47811	0.00050497	0.00742076	both
BAD	533.663	-1.27306	0.347517	-3.66329	0.000248994	0.0046928	both
BAG1	399.221	-1.24926	0.31852	-3.92206	8.77939e-05	0.00231586	both
BANF1	734.262	-1.11804	0.302754	-3.69291	0.000221703	0.00433733	both
BAZ2A	547.765	1.07958	0.296863	3.63661	0.000276254	0.00498762	both
BBLN	579.735	-1.30665	0.349786	-3.73557	0.000187288	0.00385964	both
BCO2	133.218	1.34296	0.397121	3.38175	0.000720263	0.00938414	T2T-CHM13v2.0_only
BCYRN1	105.569	-4.57814	0.520512	-8.79546	1.42459e-18	7.51569e-15	both
BEX1	1685.65	-1.33251	0.369263	-3.60858	0.000307878	0.00534883	both
BEX2	561.637	-1.35781	0.285475	-4.75631	1.97168e-06	0.00017146	both
BEX5	504.364	-1.42793	0.332495	-4.2946	1.75005e-05	0.000767281	both
BMP3	28.8211	2.48239	0.717548	3.45955	0.000541085	0.00774192	both
BMS1P1	72.3208	1.97324	0.473647	4.16606	3.09908e-05	0.00115955	both
BMS1P2	52.3594	2.67822	0.70325	3.80835	0.000139897	0.00315405	T2T-CHM13v2.0_only
BNC2	120.823	2.38204	0.4089	5.8255	5.69434e-09	1.70046e-06	both
BOLA2B	187.963	-1.6047	0.422754	-3.79583	0.000147151	0.00326705	both
BOLA3	105.241	-1.41435	0.416035	-3.3996	0.000674852	0.00899574	T2T-CHM13v2.0_only
BOP1	436.488	-0.961897	0.296299	-3.24638	0.00116884	0.0129275	GRCh38.p14_only
BPTF	916.782	1.18298	0.345136	3.42756	0.000609027	0.00836725	T2T-CHM13v2.0_only
BRSK1	1139.44	-1.09647	0.305968	-3.58361	0.000338882	0.0057241	both
BSG	3247.18	-1.12108	0.326831	-3.43014	0.000603263	0.00832419	both
BTAF1	566.125	1.30392	0.320169	4.07261	4.64883e-05	0.00151132	both
BTBD19	68.101	3.20464	0.553193	5.793	6.91417e-09	1.94523e-06	both
BTBD6	249.472	-1.18956	0.306375	-3.88269	0.000103306	0.00257951	both
BUB1B	49.268	2.00404	0.496874	4.03329	5.50013e-05	0.00167727	both
BZW2	763.181	-1.23644	0.367494	-3.36451	0.000766789	0.00977919	both
C12orf57	479.372	-1.6492	0.345715	-4.7704	1.83862e-06	0.000165824	both
C13orf46	8.38162	1.66628	1.26619	1.31599	0.188179	0.379596	GRCh38.p14_only
C1orf122	458.218	-1.10259	0.316242	-3.48653	0.000489335	0.00727202	both
C1QL3	142.565	1.63107	0.454573	3.58812	0.000333065	0.00564997	both
C1QTNF4	261.086	-2.22419	0.372109	-5.97724	2.26946e-09	8.3532e-07	both
C2orf50	160.566	1.73493	0.41566	4.17391	2.99415e-05	0.00113369	both
C4orf48	578.438	-2.11631	0.324788	-6.51598	7.22174e-11	4.23328e-08	both
C5orf38	13.4744	-4.6607	1.19809	-3.89009	0.000100205	0.00251773	both
C6orf118	135.829	1.78926	0.435309	4.11032	3.95109e-05	0.00137437	both
CA10	476.88	-1.87735	0.451962	-4.15377	3.27041e-05	0.00120095	both
CALB2	87.993	-2.17175	0.478335	-4.54022	5.61953e-06	0.00034981	both
CAMK1	219.151	-1.21238	0.331593	-3.65623	0.000255949	0.00476016	both
CAPNS1	2157.25	-1.15104	0.296534	-3.88165	0.000103748	0.00258587	both
CAPS2	78.0609	2.07059	0.439822	4.70779	2.50413e-06	0.000200166	both
CARD14	41.3391	2.37083	0.678869	3.49232	0.000478836	0.00721765	T2T-CHM13v2.0_only
CARD19	264.543	-1.26638	0.32964	-3.84172	0.000122176	0.00284784	both
CAT	57.1054	9.24422	1.28158	7.21317	5.46649e-13	5.40738e-10	both
CCDC124	513.883	-1.21422	0.289593	-4.19286	2.75459e-05	0.00105818	both
CCDC14	503.137	1.70057	0.427094	3.98172	6.84194e-05	0.00195112	both
CCDC162P	186.438	2.49036	0.396146	6.28645	3.24803e-10	1.55777e-07	both
CCDC167	230.378	-1.55656	0.388573	-4.00585	6.17951e-05	0.00181564	both
CCDC184	1208.84	-1.25168	0.330919	-3.78243	0.000155304	0.00337734	both
CCDC191	198.25	1.84466	0.373034	4.94503	7.61316e-07	9.34058e-05	both
CCDC39	201.568	1.2141	0.338829	3.58322	0.000339383	0.00572646	both
CCDC40	318.513	1.49469	0.373998	3.99651	6.42825e-05	0.00186203	both
CCDC57	232.375	1.87952	0.411618	4.56618	4.96689e-06	0.000320861	both
CCDC85B	169.62	-1.75886	0.368499	-4.77302	1.81479e-06	0.000165824	both
CCDC93	466.552	1.30791	0.363289	3.6002	0.000317977	0.0054643	both
CCN1	379.904	1.53654	0.387429	3.966	7.30874e-05	0.0020223	both
CCNL1	484.171	1.30192	0.337088	3.86226	0.000112345	0.00271735	both
CCT7	2160.16	-1.02794	0.295738	-3.47586	0.000509224	0.00747633	both
CD109	256.644	2.58197	0.37132	6.9535	3.56322e-12	2.68548e-09	both
CD2AP	111.007	1.38095	0.387674	3.56215	0.000367837	0.00604544	both
CD320	361.689	-1.4055	0.317702	-4.42396	9.6906e-06	0.000504981	both
CD46	672.549	1.22613	0.293717	4.17452	2.98613e-05	0.00113337	both
CDC34	675.88	-1.20754	0.306733	-3.93678	8.25819e-05	0.0022153	both
CDH7	343.655	1.96283	0.345045	5.68862	1.28074e-08	3.11849e-06	both
CDHR3	3157.91	1.5921	0.390603	4.07601	4.58152e-05	0.00149922	both
CDK5	359.343	-1.7665	0.286782	-6.15971	7.28761e-10	3.11732e-07	both
CDK6	329.91	1.50476	0.309909	4.85549	1.20087e-06	0.000125869	both
CDR1	170.833	2.29043	0.483986	4.73244	2.2184e-06	0.000185641	both
CEBPZOS	51.2013	5.84232	0.818474	7.13807	9.46531e-13	8.32264e-10	both
CECR2	53.7311	2.19666	0.629915	3.48723	0.000488047	0.00726653	both
CELSR1	1016	1.82462	0.381045	4.78847	1.68059e-06	0.000158326	both
CENPF	127.062	2.8715	0.442393	6.49083	8.53651e-11	4.82526e-08	both
CENPV	250.221	-1.1489	0.314711	-3.65063	0.000261593	0.00483237	both
CEP112	65.3797	1.60172	0.455897	3.51334	0.000442516	0.0067734	both
CEP126	395.941	1.64027	0.377725	4.3425	1.40873e-05	0.0006699	both
CEP83	143.103	1.39102	0.366117	3.79937	0.000145063	0.00323824	both
CEP97	361.625	1.0935	0.324876	3.36589	0.000762976	0.00975414	T2T-CHM13v2.0_only
CFAP100	79.4897	1.90626	0.485668	3.92503	8.67184e-05	0.00230597	both
CFAP157	135.655	1.9641	0.488154	4.02353	5.73318e-05	0.0017218	both
CFAP251	237.964	1.27135	0.341887	3.71862	0.000200317	0.00407509	both
CFAP43	486.988	2.40186	0.40501	5.93036	3.02269e-09	1.02775e-06	both
CFAP44	164.443	2.38444	0.422225	5.64732	1.6297e-08	3.84974e-06	both
CFAP46	385.417	1.80766	0.393436	4.59453	4.3372e-06	0.000293354	both
CFAP47	168.408	2.03279	0.436362	4.65849	3.1853e-06	0.000242374	both
CFAP54	170.158	1.72571	0.454638	3.79578	0.000147179	0.00326705	both
CFAP65	175.741	1.36086	0.365681	3.72143	0.000198096	0.00403618	both
CFAP69	155.434	1.48613	0.383987	3.87026	0.000108721	0.00266863	both
CFAP70	195.107	2.90715	0.537673	5.40691	6.41196e-08	1.22268e-05	both
CFAP91	306.067	1.97562	0.414039	4.77157	1.82797e-06	0.000165824	both
CFL1	7155.05	-1.13464	0.321466	-3.52958	0.000416218	0.00645199	both
CFLAR	259.466	2.33935	0.404489	5.78346	7.31779e-09	1.99687e-06	both
CHAC1	72.1667	-1.47403	0.432469	-3.40842	0.000653411	0.00878635	both
CHCHD10	47.979	-2.04133	0.512276	-3.98483	6.75288e-05	0.0019292	both
CHCHD6	362.973	-1.18227	0.349557	-3.3822	0.000719082	0.00938414	both
CHD2	820.902	1.25182	0.312005	4.01217	6.01624e-05	0.00178983	both
CHD6	491.6	1.32091	0.362576	3.64313	0.000269345	0.00493172	both
CHD7	416.4	1.61857	0.317397	5.09953	3.40504e-07	4.94418e-05	both
CHGA	809.743	-1.28309	0.359068	-3.57339	0.000352392	0.00588324	both
CHMP5	891.093	-1.13036	0.31204	-3.62249	0.000291784	0.00513689	both
CHST8	248.167	-2.27004	0.391398	-5.79982	6.63865e-09	1.91036e-06	both
CIAO2B	496.688	-1.41555	0.330326	-4.28531	1.82487e-05	0.000780598	both
CIAPIN1	627.479	-1.12126	0.300456	-3.73187	0.000190066	0.00390166	both
CIB2	466.645	-1.50171	0.342015	-4.39076	1.12955e-05	0.000562182	both
CISD1	384.453	-1.30723	0.34494	-3.78972	0.000150817	0.00332448	both
CKAP2L	26.2865	2.43707	0.670208	3.63628	0.000276599	0.00498762	both
CLIC1	777.438	-0.547999	0.273757	-2.00178	0.0453089	0.14938	GRCh38.p14_only
CLIP2	882.327	-1.00376	0.296807	-3.38186	0.00071998	0.00938414	both
CLPP	371.904	-1.62602	0.325026	-5.00276	5.65162e-07	7.39241e-05	both
CLTB	814.2	-1.40048	0.334133	-4.19138	2.77261e-05	0.00106252	both
CMSS1	162.9	-1.26853	0.37354	-3.39598	0.00068384	0.00905628	both
CNPPD1	584.704	-1.13055	0.30314	-3.72947	0.000191883	0.00393385	both
CNRIP1	315.94	-1.24776	0.321368	-3.88264	0.00010333	0.00257951	both
CNST	549.095	-1.29199	0.301101	-4.29086	1.77979e-05	0.000773416	both
CNTLN	71.4945	1.54037	0.447309	3.44364	0.000573929	0.00807429	T2T-CHM13v2.0_only
CNTNAP3	233.668	2.32363	0.330698	7.02642	2.11902e-12	1.67689e-09	both
CNTNAP3B	287.213	2.6887	0.319547	8.41413	3.95833e-17	1.25297e-13	both
CNTNAP3P2	267.357	2.69098	0.321269	8.3761	5.47112e-17	1.44319e-13	both
CNTRL	252.225	1.33745	0.332834	4.01836	5.86041e-05	0.00175336	both
COA3	437.417	-1.30019	0.35494	-3.66313	0.000249155	0.0046928	both
COL21A1	220.914	1.32455	0.348588	3.79977	0.000144829	0.00323759	both
COL26A1	316.449	-1.31299	0.341996	-3.83918	0.000123444	0.00286895	both
COL27A1	155.187	2.34968	0.500475	4.69491	2.66722e-06	0.000211094	both
COL4A5	515.354	1.55134	0.427892	3.62554	0.000288358	0.00510153	both
COL5A2	121.337	1.66954	0.423925	3.93829	8.20639e-05	0.00220514	both
COPE	1341.6	-1.34238	0.327971	-4.09299	4.25845e-05	0.00145255	both
COPG2IT1	138.399	2.12371	0.523049	4.06025	4.90195e-05	0.00154857	both
COPS4	555.028	-1.27729	0.311096	-4.10578	4.02949e-05	0.00139857	both
COPS9	405.046	-1.35228	0.366263	-3.69211	0.000222405	0.00434358	both
CORO1A	258.644	-1.82307	0.359936	-5.06497	4.08468e-07	5.82416e-05	both
COX14	162.176	-1.47649	0.394665	-3.74114	0.000183191	0.00383007	both
COX17	195.169	-1.11669	0.317573	-3.51632	0.00043757	0.00671068	both
COX4I1	1437.12	-1.20703	0.315918	-3.8207	0.000133075	0.00304361	both
COX5A	922.214	-1.23113	0.291058	-4.22985	2.33846e-05	0.000941751	both
COX5B	718.609	-1.44427	0.320245	-4.50989	6.48622e-06	0.000381626	both
COX6A1	1429.29	-1.42489	0.314514	-4.53045	5.88573e-06	0.000362465	both
COX6B1	944.381	-1.41251	0.321348	-4.39558	1.10479e-05	0.000558643	both
COX6C	973.978	-1.11512	0.298372	-3.73734	0.000185977	0.00385634	both
COX7A2	1274.33	-1.8632	0.323116	-5.76634	8.10117e-09	2.16171e-06	both
COX7B	937.87	-1.62127	0.349482	-4.63907	3.49984e-06	0.000257637	both
COX7C	1925.92	-1.58745	0.328407	-4.83379	1.33958e-06	0.000136784	both
COX8A	851.076	-1.22831	0.324618	-3.78386	0.000154414	0.00337734	both
CREB5	591.954	2.04089	0.428304	4.76506	1.88796e-06	0.000166931	both
CREBZF	678.206	1.43673	0.417169	3.44399	0.000573187	0.00807102	both
CRH	46.3142	-6.18585	1.00235	-6.17137	6.77014e-10	2.98452e-07	both
CRMP1	7125.21	-1.20626	0.294519	-4.09569	4.20921e-05	0.00143886	both
CRYBG3	48.3296	2.11883	0.552795	3.83294	0.000126621	0.00291283	both
CSAD	137.859	1.92287	0.477391	4.02787	5.62837e-05	0.00170325	both
CSPP1	409.36	1.38506	0.399692	3.46532	0.000529595	0.00767573	both
CST3	612.469	-1.22915	0.318266	-3.86201	0.000112458	0.00271735	both
CTDSP2	965.959	1.12131	0.317849	3.52782	0.000418995	0.00648868	both
CTSB	2566.64	-0.765979	0.285989	-2.67835	0.00739863	0.0456345	GRCh38.p14_only
CTU1	52.1977	-1.82912	0.48548	-3.76765	0.000164791	0.0035293	both
CUBN	138.395	2.19726	0.480435	4.57348	4.79681e-06	0.000313715	both
CUEDC2	659.097	-1.21654	0.308116	-3.94831	7.87037e-05	0.00214028	both
CUTA	961.835	-1.21325	0.288463	-4.2059	2.6005e-05	0.00102383	both
CYC1	602.124	-1.30178	0.34443	-3.77952	0.000157128	0.003402	both
CYP26B1	339.067	5.58882	1.49137	3.74743	0.000178653	0.00376002	both
CYP2D6	48.3	2.04109	0.748583	2.72661	0.00639884	0.0413872	GRCh38.p14_only
DACT3	343.944	-1.01903	0.301599	-3.37876	0.000728143	0.00944616	T2T-CHM13v2.0_only
DBI	359.696	-1.73655	0.375414	-4.62568	3.73364e-06	0.000264988	both
DCC	374.595	2.04467	0.382323	5.34801	8.89273e-08	1.61776e-05	both
DCDC1	106.772	1.90152	0.45741	4.15714	3.22261e-05	0.00119384	both
DCDC2	193.202	1.52182	0.434481	3.5026	0.000460735	0.00699665	both
DCHS2	242.428	2.02593	0.438248	4.6228	3.78592e-06	0.000267499	both
DCTN3	918.361	-1.41406	0.319279	-4.4289	9.47142e-06	0.000504728	both
DCTPP1	313.244	-1.54157	0.40922	-3.76709	0.000165161	0.00353244	both
DCXR	454.576	-1.35115	0.345389	-3.91197	9.15482e-05	0.00237141	both
DDR2	34.5024	2.23401	0.600271	3.72167	0.000197913	0.00403618	both
DDX17	4160.97	1.2471	0.304288	4.09842	4.15972e-05	0.00142811	both
DDX49	456.93	-1.31292	0.322062	-4.07662	4.56948e-05	0.00149922	both
DEAF1	748.769	-1.17036	0.273612	-4.27742	1.89068e-05	0.00079797	both
DENND11	331.036	1.59836	0.418943	3.81522	0.00013606	0.00308333	both
DENND4C	291.376	1.27549	0.297027	4.2942	1.75325e-05	0.000767281	both
DENND5B	535.169	1.14408	0.294017	3.89119	9.97538e-05	0.00251402	both
DGCR6	173.311	-1.634	0.35574	-4.59324	4.3642e-06	0.000293924	both
DGKH	238.602	2.0588	0.365984	5.62536	1.85116e-08	4.24614e-06	both
DIO3	773.149	-2.189	0.536657	-4.07895	4.52395e-05	0.00149235	both
DIP2A	335.8	1.53452	0.33517	4.57833	4.68713e-06	0.00031039	both
DIRAS1	287.825	-1.0754	0.300611	-3.57738	0.000347052	0.00581249	both
DKK2	119.882	-1.47528	0.428876	-3.43989	0.000581953	0.0081222	both
DLL3	79.9907	-2.14777	0.439524	-4.88658	1.02601e-06	0.000113296	both
DMAC1	418.9	-1.50239	0.315055	-4.76867	1.85448e-06	0.000165824	both
DMXL1	356.441	1.21505	0.313876	3.87114	0.00010833	0.00266646	both
DNAAF1	125.538	1.90263	0.469621	4.05143	5.09063e-05	0.0015829	both
DNAH1	207.625	1.90745	0.407911	4.67616	2.92303e-06	0.000226778	both
DNAH11	83.8762	2.28091	0.471835	4.83412	1.33737e-06	0.000136784	both
DNAH12	166.899	1.86826	0.415855	4.49258	7.03664e-06	0.00040351	both
DNAH2	54.0326	2.12081	0.552616	3.83777	0.000124157	0.00288127	both
DNAH5	111.945	1.39881	0.394644	3.54448	0.000393381	0.00629574	both
DNAH6	193.544	1.43434	0.352309	4.07127	4.67578e-05	0.00151132	both
DNAH7	291.893	1.68197	0.417869	4.02512	5.69466e-05	0.00171349	both
DNAH9	90.3555	-6.65745	0.818223	-8.13648	4.06945e-16	5.8552e-13	both
DNAI1	198.3	1.62061	0.419826	3.8602	0.000113296	0.00273345	both
DNAJC12	490.588	-1.87071	0.345838	-5.40922	6.33e-08	1.22177e-05	both
DNAJC15	255.377	2.02479	0.522058	3.87848	0.000105112	0.00261573	both
DNHD1	54.377	1.96373	0.49432	3.9726	7.10928e-05	0.00199856	both
DOCK1	246.931	1.69947	0.38863	4.37298	1.22563e-05	0.000602424	both
DOCK5	114.571	2.28505	0.3966	5.76161	8.33161e-09	2.16171e-06	both
DONSON	220.477	1.04858	0.311226	3.3692	0.000753861	0.00968454	T2T-CHM13v2.0_only
DPM3	95.0513	-1.77418	0.521787	-3.4002	0.000673357	0.00899344	both
DPP3	542.673	-1.15181	0.278532	-4.13529	3.54503e-05	0.00126653	both
DPY19L2P2	150.507	1.38232	0.37661	3.67042	0.000242148	0.0046398	both
DPY19L3	373.262	1.31964	0.327302	4.03189	5.53311e-05	0.00168085	both
DRAP1	626.127	-1.50231	0.305806	-4.91262	8.9867e-07	0.000107752	both
DSC2	130.051	1.42099	0.414572	3.4276	0.000608947	0.00836725	both
DSP	309.505	1.89824	0.368103	5.15682	2.51179e-07	3.85962e-05	both
DTD1	712.446	-1.19135	0.293246	-4.06263	4.85225e-05	0.00154142	both
DTHD1	350.633	1.98079	0.413094	4.795	1.62671e-06	0.000155751	both
DUSP2	30.6395	-2.29754	0.645469	-3.55949	0.000371569	0.00609411	both
DYNC2H1	542.497	1.47269	0.321814	4.57622	4.73457e-06	0.00031093	both
DYNC2I1	299.572	1.32484	0.30837	4.29627	1.73694e-05	0.000767281	both
DYNLL1	2826.05	-1.16158	0.301376	-3.85426	0.000116079	0.00277847	both
DYNLRB1	1025.63	-1.13218	0.302743	-3.73974	0.00018421	0.00384122	both
DYNLT1	1110.4	-1.15922	0.303595	-3.81832	0.000134362	0.00306861	both
DZIP1L	126.055	2.19337	0.570106	3.84729	0.000119429	0.00281203	both
ECEL1	2010.21	-1.90245	0.431641	-4.40749	1.04574e-05	0.000535954	both
ECSIT	296.222	-1.29277	0.339587	-3.80689	0.000140726	0.00316823	both
EDF1	1281.86	-1.2334	0.305374	-4.03899	5.36817e-05	0.00164019	both
EEF1A2	3379.86	-1.54025	0.304515	-5.05803	4.23609e-07	5.93315e-05	both
EEF1B2	1461.61	-1.41183	0.304892	-4.63058	3.64642e-06	0.00026114	both
EFCAB14	326.438	1.30989	0.302697	4.3274	1.50881e-05	0.000690171	both
EFHC1	840.635	1.30635	0.290121	4.50278	6.70689e-06	0.000389687	both
EGR1	777.394	2.64627	0.322175	8.21377	2.14344e-16	3.39242e-13	both
EHD1	609.301	-1.09194	0.280247	-3.89633	9.76606e-05	0.00248991	both
EIF2AK2	421.012	1.12645	0.309866	3.63529	0.000277667	0.00499776	both
EIF3K	767.753	-1.31202	0.321403	-4.08216	4.46191e-05	0.00148644	both
EIF5A	2176.1	-1.11831	0.295	-3.79087	0.00015012	0.00331837	both
EIF6	716.199	-1.33501	0.323711	-4.12407	3.72228e-05	0.00131283	both
ELAVL2	1637.87	-1.06829	0.259506	-4.11663	3.84456e-05	0.00134619	both
ELK4	106.395	2.12256	0.442614	4.79551	1.62261e-06	0.000155751	both
ELOB	1478.1	-1.43069	0.364709	-3.92282	8.75203e-05	0.00231586	both
EMP1	279.633	1.47185	0.380677	3.8664	0.000110452	0.00268942	both
ENC1	1296.85	1.49266	0.375329	3.97694	6.98065e-05	0.00197998	both
ENHO	230.915	-1.38323	0.342043	-4.04403	5.25409e-05	0.00161156	both
ENO1	7675.49	-1.1777	0.294945	-3.99295	6.52569e-05	0.00188128	both
ENOSF1	103.57	1.46622	0.464959	3.15343	0.00161362	0.016156	GRCh38.p14_only
EOLA1-DT	66.6788	2.22073	0.5942	3.73734	0.000185978	0.00385634	both
EOLA2-DT	57.0641	2.45105	0.592966	4.13353	3.57228e-05	0.00127053	both
EP300	627.893	1.0558	0.311143	3.39329	0.000690582	0.00909304	T2T-CHM13v2.0_only
EPHA4	601.926	1.52853	0.446027	3.42699	0.000610308	0.00837032	both
EPHB1	622.549	-1.50685	0.417939	-3.60543	0.000311637	0.00538458	both
EPPK1	691.146	1.29279	0.341782	3.78248	0.000155271	0.00337734	both
ERMP1	161.802	1.14422	0.340659	3.35884	0.000782715	0.00990251	T2T-CHM13v2.0_only
ERV3-1	199.502	1.61383	0.38136	4.23177	2.31863e-05	0.000936148	both
ETFB	411.552	-1.42073	0.364841	-3.89411	9.85587e-05	0.00249982	both
ETNK2	432.636	-1.33601	0.307667	-4.34238	1.40947e-05	0.0006699	both
EVC	51.4441	1.81241	0.54288	3.33851	0.000842304	0.0103422	GRCh38.p14_only
F12	93.1593	-1.67097	0.425935	-3.92307	8.74287e-05	0.00231586	both
F5	3006.55	2.26463	0.3898	5.80973	6.25755e-09	1.83404e-06	both
FABP6	16.2381	-3.22387	0.911008	-3.53879	0.000401964	0.00631654	both
FAM111A	124.553	1.94469	0.416633	4.66763	3.04689e-06	0.000235235	both
FAM131C	64.6041	-1.60817	0.467266	-3.44166	0.000578161	0.00810501	T2T-CHM13v2.0_only
FAM157A	238.124	1.89452	0.46256	4.09573	4.20845e-05	0.00143886	both
FAM157B	51.2489	1.98222	0.562666	3.52291	0.000426843	0.00657804	T2T-CHM13v2.0_only
FAM227A	302.502	2.09817	0.356409	5.88696	3.93359e-09	1.24514e-06	both
FAM241B	354.962	-1.13364	0.333402	-3.40024	0.000673272	0.00899344	T2T-CHM13v2.0_only
FAM83H	123.261	2.13343	0.544673	3.9169	8.96937e-05	0.00234374	both
FAM89B	497.494	-1.29807	0.319542	-4.06227	4.85985e-05	0.00154142	both
FAR1	596.997	1.02878	0.290596	3.54024	0.00039976	0.00630808	both
FAR2	396.979	-1.1803	0.342326	-3.44789	0.000564986	0.00801257	T2T-CHM13v2.0_only
FAT1	1561.24	1.30283	0.318903	4.08535	4.40098e-05	0.00148644	both
FAT3	1049.43	2.33273	0.280205	8.32508	8.42752e-17	1.66728e-13	both
FAT4	124.017	1.53092	0.378064	4.04937	5.13553e-05	0.00158488	both
FAU	1515.92	-1.58492	0.33479	-4.73407	2.20059e-06	0.000185641	both
FBLL1	279.653	-1.65528	0.359311	-4.60682	4.08881e-06	0.000278938	both
FBN1	459.287	1.18472	0.310383	3.81695	0.00013511	0.0030704	both
FBXL7	163.511	1.48616	0.407121	3.65041	0.000261823	0.00483237	both
FEZ1	1671.54	-1.32591	0.267322	-4.95998	7.05e-07	8.78585e-05	both
FGF13	1539.54	-1.26145	0.331564	-3.80454	0.000142069	0.00318621	both
FHIP1A	103.48	1.93115	0.455833	4.23652	2.27011e-05	0.000923808	both
FIBP	724.928	-1.205	0.31415	-3.83574	0.000125187	0.00289668	both
FIS1	694.416	-1.54574	0.31806	-4.85992	1.17433e-06	0.000124473	both
FKBP1B	376.854	-1.47355	0.30326	-4.85902	1.17969e-06	0.000124473	both
FKBP8	1767.79	-1.11787	0.302963	-3.68979	0.000224439	0.00435852	both
FLAD1	242.807	-1.33951	0.356231	-3.76022	0.000169765	0.00361139	both
FLNB	1955.59	1.24423	0.367651	3.38426	0.000713713	0.00934321	both
FLNB-AS1	26.4328	3.29713	0.761222	4.33136	1.48191e-05	0.000687808	both
FLOT1	1723.59	-1.03039	0.304521	-3.38366	0.000715274	0.0093559	both
FLYWCH2	259.872	-1.1496	0.317225	-3.62393	0.000290165	0.00511715	both
FMNL2	1636.06	1.15393	0.264954	4.35522	1.32935e-05	0.000643415	both
FNBP4	458.877	1.28458	0.33688	3.81315	0.000137205	0.00309778	both
FNDC3B	529.771	1.28276	0.34979	3.66725	0.000245177	0.00465836	both
FOS	1061.76	2.19417	0.300301	7.30656	2.74069e-13	3.33668e-10	both
FOSB	111.635	4.47406	1.31092	3.41291	0.000642742	0.00867236	both
FOXM1	47.1841	2.21887	0.531761	4.17268	3.01043e-05	0.00113714	both
FRAS1	366.364	1.87158	0.337362	5.54771	2.89436e-08	6.2752e-06	both
FREM2	380.052	2.47661	0.447437	5.5351	3.11058e-08	6.65285e-06	both
FRMD4B	405.276	1.26578	0.323418	3.91376	9.08703e-05	0.00235771	both
FRYL	380.357	1.13173	0.323725	3.49596	0.000472359	0.00714725	both
FSD1	577.619	-1.41868	0.315086	-4.50253	6.71497e-06	0.000389687	both
FTL	3116.73	-1.2957	0.315711	-4.10405	4.05973e-05	0.00140598	both
FZD3	1044.45	1.11675	0.315951	3.53456	0.000408456	0.0063943	both
G6PD	334.608	-1.09344	0.314357	-3.47834	0.000504529	0.00742076	both
GABARAP	2471.4	-1.09169	0.268418	-4.06711	4.7599e-05	0.00151885	both
GABPB2	58.8751	1.85222	0.511609	3.62037	0.000294178	0.00516754	both
GADD45G	329.582	-1.57683	0.468072	-3.36878	0.000755026	0.00969086	both
GADD45GIP1	379.371	-1.65158	0.351858	-4.69387	2.68085e-06	0.000211094	both
GALNT14	287.424	-2.07909	0.523584	-3.97087	7.16092e-05	0.00200892	T2T-CHM13v2.0_only
GALNT9	330.155	-1.68097	0.471363	-3.5662	0.000362197	0.00598381	both
GAP43	12492.7	-1.46063	0.427057	-3.42023	0.000625679	0.00851472	both
GAPDH	12900.1	-1.17535	0.320208	-3.67059	0.000241989	0.0046398	both
GATAD1	267.192	1.38642	0.3234	4.28701	1.81091e-05	0.000780598	both
GBX1	39.045	-4.8045	0.85337	-5.63003	1.80174e-08	4.19355e-06	both
GCC2	305.552	1.1553	0.3125	3.69695	0.000218207	0.00431695	both
GDAP1L1	1044.57	-1.51866	0.327895	-4.63154	3.62965e-06	0.00026114	both
GDI2	2375.61	-1.01699	0.266576	-3.81501	0.000136176	0.00308333	both
GET3	530.631	-1.26932	0.350098	-3.62562	0.000288267	0.00510153	both
GFRA2	283.89	-1.7542	0.470667	-3.72704	0.00019374	0.00396679	both
GFUS	324.008	-1.2706	0.315515	-4.02706	5.6479e-05	0.00170464	both
GIPR	149.002	2.47361	0.567023	4.36245	1.28612e-05	0.000628254	both
GK5	172.594	1.47561	0.415871	3.54824	0.000387821	0.00626266	both
GLI3	39.6654	2.24022	0.590666	3.7927	0.000149018	0.00329862	both
GLIS3	367.761	1.68166	0.304369	5.52506	3.29372e-08	6.95063e-06	both
GLRX	362.049	-2.19622	0.415129	-5.29044	1.22022e-07	2.14583e-05	both
GLRX3	720.015	-1.05813	0.315096	-3.35811	0.000784788	0.00991288	T2T-CHM13v2.0_only
GNB2	2377.3	-1.11983	0.296049	-3.7826	0.0001552	0.00337734	both
GOLGA2P5	29.8641	2.29963	0.663673	3.46501	0.00053021	0.0076776	both
GOLGA6L4	200.935	1.5961	0.469347	3.40068	0.000672184	0.00899295	T2T-CHM13v2.0_only
GOLGA6L9	228.983	1.77267	0.442819	4.00315	6.25037e-05	0.00182855	both
GOLGB1	1003.6	1.48141	0.377856	3.92056	8.83448e-05	0.00231879	both
GOLIM4	783.757	1.87158	0.31216	5.9956	2.02736e-09	7.63976e-07	both
GPI	1838.68	-0.698926	0.290803	-2.40343	0.0162419	0.0765964	GRCh38.p14_only
GPR135	87.6653	1.45742	0.434444	3.35469	0.000794549	0.00999456	both
GPRIN1	882.5	-1.36002	0.353697	-3.84516	0.000120475	0.00282066	both
GPRIN3	164.441	1.38156	0.380852	3.62756	0.000286112	0.00508226	both
GPX1	968.818	-1.64323	0.36381	-4.51671	6.28079e-06	0.00037797	both
GPX3	371.037	-1.57662	0.387492	-4.06877	4.72624e-05	0.00151413	both
GRIN2A	762.45	1.50319	0.345894	4.34582	1.38754e-05	0.000663463	both
GRWD1	211.091	-1.13102	0.328651	-3.44139	0.000578728	0.00810578	both
GSTM3	384.988	-1.41236	0.366607	-3.85251	0.000116913	0.00278253	both
GSTP1	1505.74	-1.12165	0.331949	-3.37898	0.000727553	0.00944616	both
GTF2A2	465.896	-1.17293	0.336746	-3.48312	0.00049561	0.00733086	both
GUCY1A2	252.042	1.27057	0.358377	3.54535	0.000392093	0.00628739	both
GUK1	1128.3	-1.2218	0.316182	-3.86422	0.000111444	0.00270941	both
GUSBP15	113.955	0.628093	0.381919	1.64457	0.100058	0.25355	GRCh38.p14_only
GUSBP16	127.189	1.8649	0.39047	4.77603	1.78788e-06	0.000164516	T2T-CHM13v2.0_only
GXYLT1	105.079	1.40379	0.416929	3.36698	0.000759955	0.00972337	T2T-CHM13v2.0_only
H2AW	193.799	-1.63462	0.345201	-4.73527	2.18765e-06	0.000185641	both
HAGH	445.965	-1.19262	0.287422	-4.14939	3.3336e-05	0.00121289	both
HBEGF	177.957	-1.27202	0.340615	-3.73448	0.000188106	0.00387146	both
HDAC5	878.775	-1.10994	0.302845	-3.66504	0.000247301	0.00468186	both
HDDC2	323.17	-1.23965	0.33423	-3.70898	0.000208098	0.00417071	both
HDHD5	253.468	-1.2267	0.34648	-3.54046	0.000399423	0.00630808	both
HECW2	430.219	1.7634	0.328291	5.37145	7.81058e-08	1.45433e-05	both
HEG1	491.774	2.20366	0.413855	5.32472	1.0111e-07	1.81849e-05	both
HELZ	449.405	1.24156	0.341017	3.64076	0.000271833	0.00495442	both
HERC2P2	728.235	1.56509	0.457053	3.42431	0.000616359	0.00843139	both
HIF3A	43.2585	2.3621	0.582314	4.05641	4.98337e-05	0.00156492	both
HINT1	1667.75	-1.31707	0.338991	-3.88526	0.00010222	0.00255986	both
HIPK1	988.302	1.1328	0.271265	4.17601	2.96667e-05	0.00112869	both
HIPK2	1367.29	1.19315	0.314547	3.79325	0.000148687	0.0032959	both
HIPK3	643.704	1.00628	0.26955	3.73318	0.000189075	0.00388635	T2T-CHM13v2.0_only
HMOX2	408.428	-1.19012	0.330649	-3.59934	0.000319022	0.00546886	both
HOMER3	171.953	-1.20108	0.353427	-3.39838	0.000677857	0.00900793	T2T-CHM13v2.0_only
HOXA-AS3	133.674	1.97993	0.514611	3.84744	0.00011936	0.00281203	both
HOXA3	582.129	1.46421	0.280096	5.22752	1.71796e-07	2.89257e-05	both
HOXB-AS2	274.978	2.60656	0.502409	5.18812	2.12425e-07	3.36206e-05	both
HOXB3	1226.71	1.09151	0.331365	3.29399	0.00098777	0.0116147	GRCh38.p14_only
HRH3	78.105	-1.53585	0.426829	-3.59829	0.000320316	0.00546886	both
HS3ST3B1	148.784	1.59417	0.41394	3.8512	0.00011754	0.00279326	both
HS6ST1	1546.82	-1.17882	0.341118	-3.45576	0.000548735	0.00782262	both
HSPG2	239.436	1.73193	0.424147	4.08333	4.43956e-05	0.00148644	both
HTATSF1P2	47.335	2.19805	0.622331	3.53197	0.000412478	0.00642549	both
HTR1E	105.367	-1.43678	0.424347	-3.38585	0.000709584	0.00931633	both
HYDIN	783.142	2.03471	0.323299	6.29358	3.10229e-10	1.53437e-07	both
HYDIN2	171.819	1.73056	0.365752	4.73151	2.22858e-06	0.000185641	both
IAH1	101.533	-2.12172	0.393488	-5.39207	6.96516e-08	1.31235e-05	both
ID1	59.7261	-1.78346	0.483518	-3.68852	0.000225566	0.00436609	both
IER5L	341.216	-2.05495	0.579762	-3.54447	0.000393409	0.00629574	both
IFI27L1	147.898	-1.29601	0.376654	-3.44086	0.000579871	0.00810743	both
IFI27L2	235.445	-1.42716	0.38117	-3.74416	0.000181001	0.00379934	both
IGFBP5	7949.12	1.64052	0.311313	5.2697	1.3665e-07	2.37667e-05	both
IGSF9B	1352.29	1.80425	0.336955	5.35457	8.5762e-08	1.57832e-05	both
IMP3	260.398	-1.25533	0.368599	-3.40567	0.000660016	0.00886011	both
INAFM1	246.785	-1.89148	0.395572	-4.78162	1.73888e-06	0.000160943	T2T-CHM13v2.0_only
INTS3	996.773	1.14625	0.331851	3.4541	0.000552142	0.00785153	both
INTS6L	243.167	1.3153	0.354919	3.70592	0.000210621	0.00420262	both
INTU	244.846	1.31272	0.360669	3.63969	0.000272968	0.00496582	both
IQANK1	160.616	2.719	0.614485	4.42485	9.65114e-06	0.000504981	both
IQGAP2	380.817	1.51344	0.373357	4.0536	5.04364e-05	0.00157758	both
IRS1	966.561	1.66309	0.299356	5.55558	2.76687e-08	6.08212e-06	both
IRX1	91.3001	-2.80873	0.465903	-6.02857	1.65414e-09	6.38537e-07	both
IRX2	21.0908	-4.3152	0.982567	-4.39176	1.12435e-05	0.000562182	both
ISCA1	558.33	-1.10078	0.300505	-3.66309	0.000249192	0.0046928	both
ITGAV	2988.43	1.11509	0.300092	3.71582	0.000202546	0.00410986	both
ITGB8	2225.17	1.48258	0.440712	3.36406	0.000768037	0.00978722	T2T-CHM13v2.0_only
ITPR2	96.2546	2.01698	0.559964	3.60198	0.000315798	0.00543866	both
ITSN1	1411.27	1.25009	0.297159	4.2068	2.59017e-05	0.00102231	both
JPT1	2251.78	-1.23689	0.303224	-4.07914	4.52033e-05	0.00149235	both
KANK1	263.261	1.6302	0.344111	4.73741	2.16464e-06	0.000185641	both
KCNAB2	224.576	-1.36378	0.396868	-3.43636	0.000589581	0.00818535	T2T-CHM13v2.0_only
KCNF1	59.3426	-1.67188	0.487469	-3.42973	0.000604185	0.00832965	both
KCNIP1	165.784	-1.20754	0.342572	-3.52492	0.000423615	0.00654553	both
KCNN3	260.981	2.00717	0.338547	5.92878	3.05202e-09	1.02775e-06	both
KDR	164.647	2.75255	0.65572	4.19776	2.69567e-05	0.00104314	both
KIAA1671	307.675	1.2742	0.320206	3.97931	6.91165e-05	0.00196746	both
KIAA1958	357.767	1.50758	0.386362	3.90198	9.54072e-05	0.00244734	both
KIF11	60.7883	2.01406	0.520612	3.86864	0.000109443	0.00268136	both
KIF14	22.265	2.73132	0.745669	3.66291	0.000249361	0.0046928	both
KIF23	40.5007	2.05882	0.593782	3.46729	0.000525732	0.00763372	both
KIF27	205.501	1.1907	0.381627	3.12007	0.00180809	0.0174492	GRCh38.p14_only
KLHDC3	1012.45	-1.15354	0.29635	-3.89249	9.922e-05	0.00251144	both
KMT2C	542.812	1.54589	0.378435	4.08496	4.40841e-05	0.00148644	both
KMT2D	690.493	1.24345	0.338183	3.67685	0.000236133	0.00454104	both
KNL1	29.9484	2.37923	0.64205	3.70567	0.000210834	0.00420262	both
KRBA2	170.476	1.45059	0.407774	3.55734	0.000374636	0.00611905	both
KREMEN1	657.328	1.38922	0.391473	3.54869	0.00038715	0.00626266	both
L3HYPDH	189.962	1.41098	0.375469	3.75793	0.000171326	0.0036397	both
LAGE3	115.42	-1.63794	0.412672	-3.9691	7.21452e-05	0.00201739	both
LAMA5	1152.85	1.29801	0.307219	4.22503	2.38904e-05	0.000959678	both
LAMB1	658.969	1.34795	0.27142	4.96628	6.82491e-07	8.64143e-05	both
LAMTOR1	450.807	-1.13081	0.334006	-3.3856	0.000710222	0.00931633	both
LAMTOR4	394.354	-1.36371	0.348395	-3.91425	9.0685e-05	0.00235677	both
LAMTOR5	484.495	-1.13978	0.327226	-3.48316	0.000495529	0.00733086	both
LARP6	226.618	-1.26544	0.372866	-3.39382	0.00068926	0.00908718	both
LATS2	100.899	1.42374	0.405233	3.51339	0.000442424	0.0067734	both
LBH	1769.94	-1.24553	0.318124	-3.91523	9.03187e-05	0.00235111	both
LCMT1	390.51	-1.16955	0.301594	-3.8779	0.000105364	0.00261789	both
LIN7B	138.088	-1.22674	0.351332	-3.49169	0.000479973	0.00721879	T2T-CHM13v2.0_only
LINC00265	124.662	1.89742	0.440848	4.30402	1.67726e-05	0.000749885	both
LINC00472	54.7374	2.11362	0.521691	4.05148	5.08948e-05	0.0015829	both
LINC00963	74.8983	-0.993838	0.53072	-1.87262	0.0611206	0.18342	GRCh38.p14_only
LINC00999	27.7911	2.30945	0.694045	3.32753	0.000876208	0.0105861	GRCh38.p14_only
LINC01000	414.89	2.22686	0.488527	4.55831	5.15665e-06	0.00032909	both
LINC01001	295.946	1.63468	0.452765	3.61043	0.000305685	0.00531658	both
LINC01854	11.8068	-7.33115	1.70731	-4.29398	1.75495e-05	0.000767281	both
LINC02519	68.6903	2.45815	0.637866	3.85371	0.000116341	0.00277847	T2T-CHM13v2.0_only
LIPG	110.905	1.51655	0.4266	3.55497	0.000378029	0.00615186	both
LMLN	215.961	1.3217	0.364279	3.62826	0.000285336	0.00507805	both
LOC100129034	243.296	1.45903	0.329104	4.43334	9.27851e-06	0.0004978	both
LOC100132062	348.429	1.58433	0.412211	3.84349	0.000121297	0.00283151	both
LOC100288069	477.29	1.91357	0.432868	4.42067	9.83946e-06	0.000507261	both
LOC100506124	24.0226	2.34855	0.696953	3.36974	0.000752388	0.00967854	T2T-CHM13v2.0_only
LOC100506730	59.2747	1.61899	0.463766	3.49096	0.000481293	0.00721879	both
LOC101929819	99.5535	1.71402	0.471294	3.63685	0.000275998	0.00498762	both
LOC102724983	54.0223	2.53361	0.611795	4.14127	3.45382e-05	0.00124664	both
LOC102724983	40.3832	2.70101	0.622447	4.33935	1.42907e-05	0.000675159	both
LOC105369391	18.0707	2.93911	0.871256	3.37342	0.000742412	0.00958414	T2T-CHM13v2.0_only
LOC105370213	11.6126	6.94578	1.50371	4.61908	3.85446e-06	0.000270383	both
LOC105370871	28.7976	2.76311	0.746912	3.69938	0.000216124	0.00428647	both
LOC105371414	27.5426	2.69374	0.75707	3.55811	0.000373539	0.00610986	T2T-CHM13v2.0_only
LOC105371466	31.3765	2.9122	0.748286	3.89183	9.94926e-05	0.00251144	both
LOC105372426	28.3916	1.71062	0.611969	2.79527	0.0051856	0.0357615	GRCh38.p14_only
LOC105372952	56.068	2.59968	0.576246	4.51141	6.43969e-06	0.000381626	both
LOC105375112	182.744	2.07684	0.548557	3.786	0.000153094	0.00336531	T2T-CHM13v2.0_only
LOC105375235	22.5675	3.0562	0.865531	3.53101	0.000413971	0.00643091	T2T-CHM13v2.0_only
LOC105376781	55.9466	2.11199	0.595601	3.54598	0.000391159	0.00628179	both
LOC105378808	58.9502	2.85412	0.605619	4.71272	2.44429e-06	0.000196374	both
LOC105379028	64.099	2.09189	0.600401	3.48415	0.000493698	0.00732311	both
LOC105379481	480.651	-4.69701	0.477397	-9.83881	7.66113e-23	1.21253e-18	T2T-CHM13v2.0_only
LOC107983974	87.2526	2.31725	0.600495	3.8589	0.000113897	0.00273959	both
LOC107984597	17.5926	5.01091	1.16673	4.29484	1.74823e-05	0.000767281	both
LOC107984974	1819.89	-1.63097	0.395608	-4.12271	3.74447e-05	0.00131697	both
LOC107985177	63.8332	2.32864	0.58093	4.00847	6.11134e-05	0.00180793	both
LOC107985770	245.036	1.89015	0.375064	5.03953	4.6667e-07	6.36591e-05	both
LOC107986412	75.1665	3.13839	0.652842	4.80727	1.53008e-06	0.000151354	both
LOC122539214	47.6136	2.29215	0.56435	4.06157	4.8743e-05	0.00154291	both
LOC124900458	35.781	3.39596	0.695286	4.88427	1.03812e-06	0.000113312	both
LOC124900602	45.8648	3.16853	0.660914	4.79416	1.63358e-06	0.000155751	both
LOC124900660	44.9726	2.23557	0.58112	3.847	0.000119574	0.00281203	both
LOC124900940	24.3377	2.51382	0.729452	3.44618	0.000568578	0.0080419	both
LOC124901232	35.9277	3.28535	0.758293	4.33257	1.4738e-05	0.000686054	both
LOC124901290	141.199	2.18553	1.26858	1.72281	0.0849232	0.229248	GRCh38.p14_only
LOC124901474	58.1049	2.2061	0.780104	2.82796	0.00468463	0.0332781	GRCh38.p14_only
LOC124901475	75.7188	3.4162	0.663476	5.14894	2.61965e-07	3.91735e-05	both
LOC124902486	97.3841	3.2648	0.627913	5.19944	1.99888e-07	3.24527e-05	both
LOC124903015	49.7908	2.34393	0.640776	3.65795	0.000254238	0.0047339	T2T-CHM13v2.0_only
LOC124903176	39.0554	2.57472	0.729184	3.53097	0.000414045	0.00643091	both
LOC124903923	7.66797	2.54148	1.34061	1.89576	0.0579913	0.177199	GRCh38.p14_only
LOC124904143	22.234	-3.26987	0.933412	-3.50314	0.000459813	0.00699084	T2T-CHM13v2.0_only
LOC124904395	422.447	-1.48847	0.440665	-3.37778	0.000730744	0.00945665	T2T-CHM13v2.0_only
LOC124905010	193.23	2.23056	0.591965	3.76806	0.000164524	0.00352911	both
LOC124905573	59.0923	-5.28662	0.894928	-5.90731	3.4773e-09	1.12317e-06	both
LOC124905729	265.498	1.3516	0.341032	3.96326	7.39319e-05	0.00203854	T2T-CHM13v2.0_only
LOC124905808	49.9857	-4.74258	0.849276	-5.58427	2.34685e-08	5.23149e-06	T2T-CHM13v2.0_only
LOC124905809	136.784	-5.14716	0.715489	-7.1939	6.29663e-13	5.86216e-10	T2T-CHM13v2.0_only
LOC124906078	15.457	4.07234	1.0003	4.07111	4.67899e-05	0.00151132	both
LOC124906089	119.528	1.66565	0.451589	3.68841	0.000225656	0.00436609	both
LOC124906265	54.0419	2.49386	0.610598	4.08429	4.42122e-05	0.00148644	both
LOC124906439	169.354	2.61843	0.48044	5.45007	5.03497e-08	1.04853e-05	T2T-CHM13v2.0_only
LOC124906509	201.45	1.77246	0.399399	4.43782	9.08765e-06	0.000489218	T2T-CHM13v2.0_only
LOC124906539	47.3545	2.78068	0.707938	3.92786	8.57052e-05	0.00228745	T2T-CHM13v2.0_only
LOC124906656	179.696	1.78216	0.449151	3.96784	7.25284e-05	0.0020175	T2T-CHM13v2.0_only
LOC124906686	8.79505	-19.5217	4.41432	-4.42235	9.76332e-06	0.000504981	T2T-CHM13v2.0_only
LOC124907244	23.5387	-5.93141	1.21729	-4.87262	1.1013e-06	0.000118574	T2T-CHM13v2.0_only
LOC124907457	26.775	-3.18734	0.807357	-3.94787	7.88507e-05	0.0021406	T2T-CHM13v2.0_only
LOC124907707	47.8098	-5.13451	0.759603	-6.75947	1.38499e-11	9.13345e-09	T2T-CHM13v2.0_only
LOC124907829	195.299	1.26956	0.352268	3.60397	0.000313396	0.00540908	T2T-CHM13v2.0_only
LOC124907841	202.644	-1.31785	0.392547	-3.35719	0.000787396	0.00992207	T2T-CHM13v2.0_only
LOC124907926	589.3	1.39149	0.389445	3.57302	0.000352892	0.00588537	T2T-CHM13v2.0_only
LOC124907953	218.294	2.05293	0.582189	3.52622	0.000421533	0.00652161	T2T-CHM13v2.0_only
LOC124908081	63.2507	-1.83671	0.463325	-3.96419	7.36443e-05	0.00203415	T2T-CHM13v2.0_only
LOC124908366	15.828	-4.29735	1.07576	-3.9947	6.47764e-05	0.00187083	T2T-CHM13v2.0_only
LOC124908367	7.59239	-6.71608	1.81721	-3.69583	0.000219174	0.00431988	T2T-CHM13v2.0_only
LOC124908491	14.55	-7.65187	1.66937	-4.5837	4.56818e-06	0.000303784	T2T-CHM13v2.0_only
LOC124908492	17.0192	-7.87622	1.64096	-4.79977	1.58849e-06	0.000154283	T2T-CHM13v2.0_only
LOC729218	141.769	1.65561	0.502973	3.29165	0.000996013	0.0116597	GRCh38.p14_only
LPP	276.464	1.68348	0.412355	4.0826	4.4535e-05	0.00148644	both
LRAT	99.6361	2.83322	0.603553	4.69424	2.67605e-06	0.000211094	both
LRATD2	1371.85	1.54538	0.351234	4.39985	1.08328e-05	0.000551287	both
LRBA	452.187	1.41983	0.34281	4.14174	3.44678e-05	0.00124664	both
LRGUK	79.304	1.94956	0.422099	4.61873	3.86091e-06	0.000270383	both
LRP2	871.536	1.75455	0.384359	4.56488	4.99787e-06	0.00032155	both
LRP2BP	101.125	1.12527	0.427766	2.63057	0.00852427	0.0501057	GRCh38.p14_only
LRP3	611.857	-1.20337	0.272072	-4.42298	9.73509e-06	0.000504981	both
LRP6	441.665	1.1954	0.365774	3.26813	0.00108261	0.0122389	GRCh38.p14_only
LRRC2	52.5191	1.87043	0.518472	3.60757	0.000309073	0.0053637	both
LRRC20	255.314	-1.1669	0.333833	-3.49547	0.000473222	0.00715347	both
LRRC37A4P	488.063	1.56632	0.383672	4.08245	4.45629e-05	0.00148644	both
LRRC58	223.104	1.19786	0.331155	3.61722	0.00029778	0.00522501	both
LRRC61	32.1523	8.40893	1.3292	6.3263	2.51116e-10	1.28207e-07	both
LRRC7	300.829	1.33481	0.395154	3.37795	0.000730281	0.00945665	both
LRRC7-AS1	26.7576	3.25611	0.945051	3.44543	0.000570158	0.00804986	both
LRRN3	385.277	-1.79873	0.381335	-4.71693	2.39434e-06	0.000193861	both
LSM10	275.53	-1.16026	0.344754	-3.36549	0.00076409	0.0097605	T2T-CHM13v2.0_only
LSM3	332.126	-1.41599	0.349477	-4.05173	5.08404e-05	0.0015829	both
LSM7	425.798	-1.72713	0.343601	-5.02655	4.99378e-07	6.69801e-05	both
LY6H	942.944	-1.6382	0.31851	-5.14332	2.69925e-07	3.95565e-05	both
LYPD1	770.992	-1.2792	0.286957	-4.45781	8.27996e-06	0.000453133	both
LYRM4	284.696	-1.66618	0.34553	-4.8221	1.42057e-06	0.000143206	both
LZTS1	1252.5	-1.31809	0.386186	-3.41311	0.000642264	0.00867236	both
MACF1	2699.52	1.19595	0.323834	3.69309	0.000221544	0.00433733	both
MACROD1	114.04	-1.45586	0.403623	-3.60698	0.00030978	0.00537009	both
MAF	456.976	1.50404	0.412341	3.64755	0.00026475	0.00487232	both
MAGI2-AS3	400.57	1.36845	0.361758	3.78277	0.000155091	0.00337734	both
MAML2	329.677	1.83862	0.311086	5.91032	3.4145e-09	1.12317e-06	both
MAML3	198.93	1.36421	0.375442	3.63361	0.00027948	0.00501512	both
MAN1A2	538.603	1.26885	0.315954	4.01594	5.92094e-05	0.00176813	both
MANEAL	621.226	-1.35066	0.31338	-4.30999	1.63258e-05	0.00073406	both
MAPK15	497.329	2.31405	0.527001	4.39097	1.12845e-05	0.000562182	both
MAPK8IP1	1719.85	-1.20061	0.35522	-3.3799	0.000725117	0.00942235	T2T-CHM13v2.0_only
MARCHF2	263.658	-1.08276	0.311723	-3.47347	0.000513774	0.00749197	both
MBD6	189.597	1.53241	0.40871	3.74938	0.000177272	0.00373594	both
MC4R	201.784	-1.98063	0.404873	-4.89199	9.98231e-07	0.000112444	both
MCCC2	194.518	1.44351	0.325206	4.43876	9.0477e-06	0.00048873	both
MCM8	59.9029	1.79605	0.503274	3.56873	0.000358721	0.00595633	both
MCRIP1	1256.8	-1.44012	0.307084	-4.68966	2.73655e-06	0.000214413	both
MDH2	1220.76	-1.18997	0.286581	-4.15228	3.29184e-05	0.0012043	both
MDM4	240.106	1.78634	0.450159	3.96824	7.24069e-05	0.0020175	both
MED12L	118.492	1.54751	0.409381	3.78011	0.000156758	0.00339864	both
MED14	447.352	1.02562	0.305754	3.3544	0.000795373	0.00999456	T2T-CHM13v2.0_only
MED31	65.9898	-1.64877	0.460462	-3.58069	0.000342685	0.00575762	both
MEGF10	146.262	1.77456	0.372351	4.76583	1.8808e-06	0.000166931	both
METTL26	232.291	-1.30528	0.365974	-3.56659	0.000361658	0.00598381	both
MFSD4B	90.1663	1.47924	0.412168	3.58891	0.000332059	0.00563894	both
MGA	258.433	1.15638	0.334007	3.46214	0.000535901	0.00770363	both
MGST3	886.719	-1.04004	0.29301	-3.5495	0.00038596	0.00625239	both
MICOS13	270.406	-1.61294	0.377879	-4.26839	1.96888e-05	0.000824376	both
MIEN1	322.195	-1.29542	0.35322	-3.66747	0.000244965	0.00465836	both
MINDY2	354.084	1.46585	0.289707	5.05978	4.19739e-07	5.93144e-05	both
MIPOL1	159.276	2.25996	0.502624	4.49632	6.91396e-06	0.000397917	both
MIR1244-2	737.241	-1.26357	0.297555	-4.24652	2.17114e-05	0.000899994	both
MIR34AHG	58.142	1.94578	0.565477	3.44095	0.000579682	0.00810743	both
MIR4458HG	14.5273	7.26986	1.45165	5.008	5.49981e-07	7.31475e-05	both
MIR663A	11.5904	-4.85461	1.39714	-3.47469	0.00051145	0.00748126	T2T-CHM13v2.0_only
MIR9-3HG	77.8445	1.86968	0.517228	3.6148	0.000300577	0.00525661	both
MKI67	134.065	3.34447	0.400526	8.35019	6.8154e-17	1.54096e-13	both
MLLT11	4613.82	-1.15992	0.332469	-3.48882	0.000485167	0.00725093	both
MLLT6	523.998	1.13636	0.332211	3.42059	0.00062485	0.00851472	both
MLX	203.996	-1.26776	0.329369	-3.84906	0.000118574	0.00280518	both
MMP24	730.38	-1.61511	0.325482	-4.96221	6.96973e-07	8.75476e-05	both
MOB1B	704.589	1.82458	0.348462	5.2361	1.64002e-07	2.82137e-05	both
MPDZ	767.255	1.88978	0.328584	5.75128	8.85721e-09	2.25192e-06	both
MPHOSPH9	167.155	1.12355	0.337089	3.3331	0.00085884	0.0104641	GRCh38.p14_only
MPPED2	530.146	-1.36008	0.389605	-3.49092	0.000481362	0.00721879	both
MRPL1	220.622	-1.29086	0.380345	-3.39391	0.000689034	0.00908718	both
MRPL12	341.435	-1.42242	0.349623	-4.06845	4.73266e-05	0.00151413	both
MRPL13	282.39	-1.36014	0.384224	-3.53998	0.000400159	0.00630809	both
MRPL21	349.92	-1.63847	0.333694	-4.9101	9.10298e-07	0.000108325	both
MRPL27	288.62	-1.21247	0.35576	-3.40812	0.00065411	0.00878828	both
MRPL32	317.294	-1.19921	0.311238	-3.85302	0.000116668	0.00278088	both
MRPL33	257.432	-1.41349	0.390361	-3.62097	0.0002935	0.00516135	both
MRPL34	220.498	-1.40236	0.365759	-3.83411	0.000126019	0.00291169	both
MRPL36	125.498	-1.44323	0.390621	-3.6947	0.000220149	0.0043243	both
MRPL41	312.312	-1.42345	0.341785	-4.16474	3.11709e-05	0.00116354	both
MRPL47	376.683	-1.39386	0.356849	-3.90601	9.38324e-05	0.00241621	both
MRPL48	180.633	-1.157	0.330029	-3.50575	0.000455316	0.00693579	both
MRPL52	310.911	-1.22244	0.330872	-3.69462	0.000220218	0.0043243	both
MRPL54	171.875	-1.81325	0.395467	-4.58508	4.53807e-06	0.000303055	both
MRPL55	167.389	-1.30906	0.369897	-3.539	0.000401653	0.00631654	T2T-CHM13v2.0_only
MRPS11	312.916	-1.17375	0.304407	-3.85586	0.000115323	0.00276547	both
MRPS12	128.508	-1.60098	0.44733	-3.57896	0.000344961	0.00578358	both
MRPS23	366.796	-1.32738	0.356693	-3.72136	0.000198149	0.00403618	both
MRPS36	183.209	-1.15369	0.349486	-3.3011	0.000963064	0.0113919	GRCh38.p14_only
MSI2	849.798	1.42836	0.298423	4.78637	1.69827e-06	0.000159045	both
MSRB1	123.83	-1.63159	0.460587	-3.54241	0.000396487	0.00629576	both
MTCH1	2211.47	-1.03378	0.278779	-3.70824	0.000208707	0.00417071	T2T-CHM13v2.0_only
MTHFD2	397.41	-1.41298	0.340306	-4.15207	3.29476e-05	0.0012043	both
MTLN	52.471	-2.2329	0.531458	-4.20146	2.65196e-05	0.00103381	both
MTR	316.95	1.32195	0.384067	3.44199	0.000577461	0.00810501	both
MTX3	221.866	2.1415	0.402678	5.31816	1.04824e-07	1.8641e-05	both
MUC4	7.87979	-4.86384	4.3585	-1.11594	0.264447	0.46827	GRCh38.p14_only
MYG1	342.058	-1.2473	0.333802	-3.73666	0.000186484	0.00385815	both
MYL12B	1371.67	-1.08242	0.289467	-3.73936	0.00018449	0.003842	both
MYL6	6806.48	-1.5006	0.318167	-4.71638	2.40076e-06	0.000193861	both
MYL6B	690.661	-1.207	0.315266	-3.82851	0.000128924	0.00295294	both
MYO10	53.8205	2.23451	0.588	3.80019	0.000144586	0.00323672	both
MYO15B	60.6168	2.45289	0.626216	3.91701	8.96559e-05	0.00234374	both
MYO5C	70.1581	1.99472	0.460614	4.33057	1.48725e-05	0.000687928	both
MYSM1	318.609	1.5267	0.44287	3.44728	0.000566272	0.00802362	both
MZT2A	261.828	-1.8339	0.326489	-5.61704	1.94253e-08	4.39207e-06	both
MZT2B	498.905	-1.40902	0.316088	-4.45768	8.28515e-06	0.000453133	both
NAA10	431.239	-1.22965	0.325101	-3.78236	0.000155349	0.00337734	both
NAA38	265.235	-1.47451	0.391904	-3.76244	0.000168264	0.00358427	both
NABP2	363	-1.16339	0.333967	-3.48354	0.000494831	0.00733086	both
NADK2	554.522	1.36904	0.328308	4.17	3.04605e-05	0.00114241	both
NADK2-AS1	20.7262	4.15036	0.927929	4.47272	7.72316e-06	0.000433456	both
NAIP	448.191	1.3825	0.382372	3.6156	0.000299655	0.00524628	T2T-CHM13v2.0_only
NANS	178.755	-1.4053	0.371228	-3.78554	0.000153372	0.00336674	T2T-CHM13v2.0_only
NAV2	404.271	1.34045	0.30767	4.35676	1.32003e-05	0.000642834	both
NBEAL1	159.435	1.49099	0.414277	3.59901	0.000319429	0.00546886	T2T-CHM13v2.0_only
NBPF10	459.099	1.28801	0.325572	3.95614	7.61706e-05	0.00209145	T2T-CHM13v2.0_only
NBPF19	327.77	1.56545	0.32286	4.84869	1.24279e-06	0.000129406	both
NBPF26	486.997	1.3234	0.324133	4.08289	4.44786e-05	0.00148644	both
NCAM1	5570.49	1.18272	0.334683	3.53386	0.000409539	0.00639495	both
NCAPG	36.2833	2.12649	0.585202	3.63378	0.000279299	0.00501512	both
NDUFA1	499.314	-1.4787	0.34229	-4.32004	1.56004e-05	0.000709506	both
NDUFA11	728.422	-1.40548	0.387385	-3.62811	0.000285499	0.00507805	both
NDUFA12	428.226	-1.17955	0.324911	-3.63038	0.000283004	0.00506113	both
NDUFA13	1265.98	-1.49546	0.332501	-4.49763	6.87154e-06	0.000396919	both
NDUFA2	365.661	-1.53147	0.348524	-4.39416	1.11201e-05	0.000560505	T2T-CHM13v2.0_only
NDUFA3	362.991	-1.30361	0.376369	-3.46365	0.000532904	0.0076955	both
NDUFA4	1757.28	-1.50502	0.373622	-4.02818	5.62104e-05	0.00170325	both
NDUFA6	376.289	-1.07847	0.368928	-2.92326	0.00346387	0.0273756	GRCh38.p14_only
NDUFA7	223.643	-1.30003	0.38027	-3.41869	0.000629225	0.0085517	both
NDUFA8	335.292	-1.12235	0.333073	-3.36969	0.000752531	0.00967854	T2T-CHM13v2.0_only
NDUFAB1	538.26	-1.09195	0.314389	-3.47323	0.000514226	0.00749197	both
NDUFAF2	161.128	-1.60765	0.388228	-4.14101	3.45786e-05	0.00124664	both
NDUFAF8	161.003	-1.37082	0.399786	-3.42887	0.000606093	0.00834868	both
NDUFB1	364.331	-1.66655	0.389055	-4.2836	1.83897e-05	0.000782403	both
NDUFB10	406.164	-1.09242	0.354736	-3.07952	0.00207332	0.0190419	GRCh38.p14_only
NDUFB11	658.137	-1.18891	0.340267	-3.49404	0.000475776	0.00718521	both
NDUFB2	531.974	-1.42598	0.323545	-4.40736	1.04638e-05	0.000535954	both
NDUFB7	438.436	-1.82274	0.365043	-4.99323	5.9379e-07	7.70321e-05	both
NDUFB9	669.278	-1.22576	0.319761	-3.83335	0.000126411	0.00291223	both
NDUFS3	511.886	-1.07242	0.340923	-3.14563	0.00165727	0.0164553	GRCh38.p14_only
NDUFS5	1301.85	-1.45919	0.308526	-4.72956	2.25002e-06	0.000186445	both
NDUFS6	431.787	-1.33115	0.297424	-4.4756	7.61978e-06	0.000429175	both
NDUFS7	401.424	-1.14206	0.332291	-3.43693	0.000588348	0.00818535	T2T-CHM13v2.0_only
NDUFS8	557.887	-1.50733	0.35547	-4.24038	2.23138e-05	0.000914923	both
NDUFV2	703.849	-1.05929	0.303793	-3.48688	0.000488684	0.00726917	T2T-CHM13v2.0_only
NEDD8	324.353	-1.05574	0.31349	-3.36771	0.000757956	0.00971338	T2T-CHM13v2.0_only
NEK10	105.549	1.44337	0.414018	3.48624	0.000489868	0.00727311	both
NEK5	190.027	1.93022	0.430274	4.48604	7.2559e-06	0.00041161	both
NEK9	454.041	1.10344	0.30624	3.60319	0.000314336	0.00541938	both
NFAT5	606.457	1.7963	0.427898	4.19798	2.69309e-05	0.00104314	both
NFIA	385.946	1.74864	0.356692	4.90239	9.46765e-07	0.000110996	both
NFU1	410.303	-1.27455	0.379071	-3.3623	0.000772956	0.00982239	T2T-CHM13v2.0_only
NHLRC2	281.528	1.67691	0.391469	4.28362	1.83877e-05	0.000782403	both
NHP2	285.172	-1.22546	0.324067	-3.78151	0.00015588	0.00338425	both
NHS	124.387	2.1117	0.466602	4.52571	6.01945e-06	0.000366422	both
NKD1	563.429	2.39435	0.506914	4.72339	2.31941e-06	0.000190468	both
NKTR	922.755	1.9772	0.498484	3.96642	7.29599e-05	0.0020223	both
NKX6-2	549.295	-2.25523	0.43302	-5.20816	1.90724e-07	3.17746e-05	both
NLE1	206.116	-1.15242	0.330139	-3.4907	0.000481762	0.00721879	both
NLRP2	21.7777	7.85023	1.37087	5.72647	1.02539e-08	2.53576e-06	both
NME1	470.862	-1.66451	0.345423	-4.81875	1.44459e-06	0.000143796	both
NOM1	88.7096	1.47714	0.420542	3.51246	0.000443977	0.0067892	both
NOP10	405.746	-1.45131	0.363045	-3.9976	6.39879e-05	0.00186081	both
NOSIP	389.501	-1.35365	0.351921	-3.84647	0.000119833	0.00281395	both
NOTCH1	231.463	1.7253	0.400283	4.3102	1.63109e-05	0.00073406	both
NOTCH2	548.113	1.56251	0.303508	5.14816	2.63053e-07	3.91735e-05	both
NOTCH2NLB	160.78	1.15129	0.357574	3.21973	0.00128313	0.0137216	GRCh38.p14_only
NPAS2	78.7338	2.08152	0.519012	4.01055	6.05781e-05	0.00179882	both
NPIPB11	92.2985	1.62489	0.433225	3.75068	0.000176357	0.0037216	T2T-CHM13v2.0_only
NPIPB3	272.908	1.61237	0.440023	3.6643	0.000248018	0.00468983	T2T-CHM13v2.0_only
NR2C2	561.015	1.24792	0.313777	3.9771	6.97601e-05	0.00197998	both
NSDHL	263.294	-1.63698	0.354958	-4.61175	3.99288e-06	0.000275962	both
NSG1	2638.83	-1.10524	0.292933	-3.77303	0.000161277	0.00347283	both
NSG2	2417.09	-1.42312	0.290074	-4.90605	9.29281e-07	0.000109759	both
NT5C3B	795.833	-1.11567	0.278742	-4.00252	6.26706e-05	0.00183005	both
NTHL1	95.0981	-1.66279	0.430459	-3.86283	0.000112082	0.00271657	both
NTMT1	373.176	-2.36327	0.480552	-4.91781	8.75169e-07	0.000105735	both
NUSAP1	82.5657	2.11739	0.455784	4.6456	3.39096e-06	0.00025259	both
NXT1	100.591	-1.51263	0.450612	-3.35683	0.000788415	0.00992701	T2T-CHM13v2.0_only
OAZ1	2069.13	-1.18103	0.283084	-4.17201	3.0193e-05	0.00113777	both
OBSCN	149.613	1.69893	0.468273	3.62806	0.000285554	0.00507805	both
OCIAD2	511.041	-1.45002	0.343907	-4.21632	2.48325e-05	0.000992484	both
OCLN	100.703	1.4741	0.495471	2.97515	0.00292846	0.0245128	GRCh38.p14_only
OLFM2	827.836	-1.11919	0.298015	-3.75547	0.000173014	0.00367064	both
OST4	518.276	-1.46293	0.321905	-4.5446	5.50389e-06	0.000344421	both
OTUD7B	96.4964	1.45117	0.4224	3.43552	0.000591411	0.00820356	T2T-CHM13v2.0_only
P2RY1	46.5319	2.12374	0.545073	3.89624	9.76961e-05	0.00248991	both
PAFAH1B3	887.943	-1.37352	0.359866	-3.81676	0.000135216	0.0030704	both
PAN3	307.075	1.45273	0.396871	3.66046	0.000251762	0.00472113	both
PARD3B	125.439	1.64856	0.47633	3.46097	0.000538241	0.00770927	both
PARD6A	90.9697	-1.74193	0.427368	-4.07595	4.58262e-05	0.00149922	both
PARK7	1417.88	-1.13922	0.303549	-3.75302	0.00017472	0.00369692	both
PARP14	119.16	1.76117	0.365369	4.82024	1.43385e-06	0.00014363	both
PAXBP1	375.842	1.43591	0.338773	4.23856	2.24956e-05	0.000919994	both
PAXX	239.903	-1.11308	0.319129	-3.48787	0.000486892	0.007263	both
PCDH9	138.58	1.41212	0.410931	3.4364	0.000589498	0.00818535	T2T-CHM13v2.0_only
PCDHA4	340.916	-2.35736	0.387301	-6.08664	1.15302e-09	4.56221e-07	both
PCDHB16	61.468	1.88979	0.488754	3.86654	0.000110391	0.00268942	T2T-CHM13v2.0_only
PCDHGA10	34.1297	4.46754	0.764764	5.84173	5.16623e-09	1.57242e-06	both
PCDHGB4	113.831	-6.26516	0.704267	-8.896	5.78976e-19	4.58173e-15	both
PCDHGB5	14.7611	-5.22047	1.28208	-4.07188	4.66346e-05	0.00151132	both
PCP4	435.997	-3.01999	0.405427	-7.4489	9.41182e-14	1.24134e-10	both
PCSK1N	3563.29	-1.23281	0.316103	-3.90002	9.61852e-05	0.00246172	both
PDE1C	551.746	1.82149	0.520642	3.49855	0.000467795	0.00709175	both
PDE3A	197.038	1.78374	0.376856	4.73321	2.20994e-06	0.000185641	both
PDPR	454.479	1.07898	0.315877	3.41581	0.000635928	0.00863193	both
PDXP	557.787	-1.21547	0.27908	-4.35527	1.32902e-05	0.000643415	both
PEAK1	203.448	1.71542	0.354409	4.84021	1.29701e-06	0.000134168	both
PEG13	176.269	-1.51743	0.426484	-3.558	0.000373687	0.00610986	both
PELI2	300.005	1.50063	0.417957	3.5904	0.000330176	0.00561761	both
PET100	191.726	-1.68068	0.370226	-4.5396	5.63604e-06	0.00034981	both
PFDN5	1296.18	-1.40141	0.357838	-3.91632	8.99099e-05	0.00234432	both
PFDN6	250.779	-1.23492	0.337398	-3.66012	0.0002521	0.00472187	both
PFN1	2029.99	-1.04006	0.283519	-3.66839	0.000244084	0.00465627	both
PFN1P2	32.6814	2.65075	0.78848	3.36185	0.000774222	0.00982647	both
PGAM1	2628.73	-1.21314	0.294945	-4.11312	3.90346e-05	0.00136079	both
PGAM4	215.437	-1.53914	0.370005	-4.15977	3.18566e-05	0.00118356	both
PGK1	2648.42	-1.07531	0.291264	-3.69187	0.000222614	0.00434358	both
PHB1	680.636	-1.08364	0.3146	-3.44451	0.000572085	0.00806442	both
PHC3	317.456	1.61457	0.372932	4.3294	1.49515e-05	0.000687928	both
PHF10	182.805	1.43295	0.393454	3.64197	0.000270555	0.00494239	both
PHLDA3	498.533	-1.31302	0.322581	-4.07035	4.6943e-05	0.00151317	both
PHLDB2	381.39	1.50485	0.381028	3.94944	7.83358e-05	0.00213394	both
PHPT1	977.883	-1.48822	0.409015	-3.63854	0.000274184	0.00497651	both
PHYKPL	109.335	1.33293	0.427952	3.11466	0.00184155	0.0176762	GRCh38.p14_only
PIDD1	123.554	1.27719	0.359786	3.54985	0.000385445	0.00625045	both
PIEZO2	46.52	1.75373	0.505918	3.46644	0.000527393	0.00765083	T2T-CHM13v2.0_only
PIK3C2A	415.234	1.46671	0.328638	4.46297	8.08297e-06	0.000447305	both
PIN1	687.57	-1.03632	0.301331	-3.43914	0.000583564	0.00813033	both
PITX1-AS1	35.3753	2.7064	0.680681	3.97602	7.00782e-05	0.00198413	both
PKD1P4-NPIPA8	1065.81	1.44196	0.424283	3.39858	0.00067736	0.00900793	both
PKD1P5-LOC105376752	712.964	1.41551	0.418389	3.38324	0.000716357	0.00936233	T2T-CHM13v2.0_only
PKD1P6-NPIPP1	514.332	1.36725	0.433015	3.15751	0.00159121	0.0160102	GRCh38.p14_only
PKD2	229.266	1.4098	0.356578	3.95369	7.69561e-05	0.00210724	both
PKM	4767.9	-1.07721	0.287825	-3.7426	0.000182128	0.00381289	both
PKN2	308.939	1.47413	0.333301	4.42284	9.74129e-06	0.000504981	both
PLAGL1	106.363	1.67774	0.474548	3.53545	0.000407084	0.00637913	both
PLEKHA5	387.859	1.06916	0.289645	3.69129	0.000223121	0.00434358	both
PLEKHG1	261.751	1.33487	0.374737	3.56216	0.000367817	0.00604544	both
PLEKHH1	326.111	1.35484	0.396917	3.41341	0.000641557	0.00867236	both
PLEKHH2	34.2895	2.83168	0.648088	4.36928	1.24656e-05	0.000610815	both
PLPPR3	1959.28	-1.05949	0.280048	-3.78324	0.000154801	0.00337734	both
PLXNA2	230.778	1.1081	0.321706	3.44446	0.000572209	0.00806442	both
PLXNC1	318.214	1.06605	0.310365	3.43481	0.00059296	0.00821784	both
PMM1	341.233	-1.14064	0.33692	-3.3855	0.000710483	0.00931633	both
PODXL2	1650.62	-1.14003	0.278949	-4.08688	4.37205e-05	0.0014849	both
POLE4	178.156	-1.43071	0.41851	-3.41858	0.000629477	0.0085517	both
POLI	249.981	1.26369	0.319444	3.9559	7.62472e-05	0.00209145	both
POLQ	12.8121	4.03333	1.14647	3.51804	0.000434745	0.0066933	both
POLR1D	459.454	-1.06269	0.299643	-3.54654	0.000390329	0.00628179	both
POLR1H	94.5452	-1.35306	0.434795	-3.11196	0.00185853	0.0178056	GRCh38.p14_only
POLR2F	343.161	-1.28295	0.316472	-4.05392	5.03671e-05	0.00157758	both
POLR2I	326.035	-1.36926	0.33233	-4.12018	3.78582e-05	0.00132856	both
POLR2K	588.227	-1.29631	0.381864	-3.39468	0.000687085	0.00907721	both
POLR2L	527.443	-1.22532	0.350937	-3.49156	0.000480209	0.00721879	both
POP7	195.76	-1.54619	0.37387	-4.13564	3.53965e-05	0.00126653	both
POTEF	81.6389	1.72978	0.480698	3.59848	0.000320081	0.00546886	both
POU3F1	233.388	-2.22086	0.324676	-6.84022	7.90717e-12	5.66095e-09	both
POU3F3	323.576	1.11274	0.330908	3.3627	0.000771835	0.00981981	T2T-CHM13v2.0_only
PPA1	864.544	-1.10537	0.310893	-3.55547	0.000377308	0.00615001	both
PPFIA3	530.754	-1.0729	0.317324	-3.38108	0.000722011	0.00939743	both
PPP1R14B	504.016	-1.11732	0.295656	-3.77913	0.000157376	0.00340273	both
PPP1R18	541.153	-1.07988	0.316333	-3.41373	0.000640809	0.00867236	both
PPP1R9A	582.774	1.16892	0.327534	3.56885	0.000358556	0.00595633	both
PPP4R1L	22.1125	2.96719	0.761862	3.89466	9.83373e-05	0.00249821	both
PRC1	115.91	1.38507	0.390618	3.54585	0.000391347	0.00628179	both
PRDX2	2574.74	-1.43588	0.298905	-4.8038	1.55685e-06	0.000153045	both
PRDX5	1597.15	-1.30883	0.308395	-4.244	2.19567e-05	0.000907334	both
PRELID1	259.798	-1.51538	0.376326	-4.02678	5.65449e-05	0.00170464	both
PREX2	135.77	2.04689	0.393619	5.20019	1.9909e-07	3.24527e-05	both
PRKD3	100.692	1.76649	0.403146	4.38177	1.17717e-05	0.000584045	both
PRKXP1	69.5971	2.73307	0.569423	4.79971	1.58894e-06	0.000154283	both
PROSER3	191.137	1.42057	0.33149	4.2854	1.82414e-05	0.000780598	both
PROX1	238.592	1.24812	0.361688	3.45081	0.000558902	0.00794053	both
PRPH	2148.46	-2.15598	0.456475	-4.72311	2.32263e-06	0.000190468	both
PSD	855.505	-1.20199	0.324821	-3.70047	0.000215202	0.00427353	both
PSEN2	254.393	-1.22813	0.350219	-3.50677	0.000453587	0.0069161	T2T-CHM13v2.0_only
PSMA3-AS1	274.76	1.18958	0.318312	3.73714	0.000186122	0.00385634	both
PSMA6	1193.64	-1.48097	0.336704	-4.39843	1.09036e-05	0.000553113	both
PSMA7	1219.18	-1.17079	0.297194	-3.93948	8.16567e-05	0.00219793	both
PSMB3	607.536	-1.37554	0.344119	-3.99727	6.40768e-05	0.00186081	both
PSMB4	1229.96	-1.13481	0.3169	-3.58097	0.000342324	0.00575762	both
PSMB5	872.017	-1.28724	0.324538	-3.96637	7.29753e-05	0.0020223	both
PSMB7	698.317	-1.09878	0.321252	-3.4203	0.000625531	0.00851472	both
PSMD8	1351.35	-1.37238	0.310057	-4.42622	9.58972e-06	0.000504981	both
PTCHD4	416.453	2.26185	0.344561	6.56445	5.22251e-11	3.1791e-08	both
PTER	185.852	1.9899	0.392424	5.07079	3.96178e-07	5.70028e-05	both
PTGES2	363.64	-1.26316	0.334613	-3.775	0.000160008	0.0034549	both
PTMA	4863.63	-1.21373	0.261119	-4.6482	3.3485e-06	0.000251362	both
PTMS	2461.27	-1.07049	0.263302	-4.06562	4.79043e-05	0.00152552	both
PTPA	1192.02	-1.13017	0.293703	-3.848	0.000119085	0.00281203	both
PTPN13	243.922	1.72571	0.382548	4.5111	6.44912e-06	0.000381626	both
PTPN14	86.5351	1.74725	0.512556	3.40889	0.000652275	0.00877853	T2T-CHM13v2.0_only
PTPRM	386.343	1.31298	0.328554	3.99625	6.4354e-05	0.00186203	both
PTS	319.123	-1.30549	0.330329	-3.9521	7.74682e-05	0.0021176	both
PURB	307.123	1.17259	0.320551	3.65805	0.000254143	0.0047339	both
PURPL	57.8001	3.64782	0.629935	5.79079	7.00563e-09	1.94523e-06	both
PWAR5	113.755	2.07888	0.479622	4.3344	1.46156e-05	0.00068438	both
PWWP2B	158.251	-1.47684	0.35693	-4.13761	3.50944e-05	0.0012595	both
PYCR1	251.745	-1.12564	0.322517	-3.49017	0.000482711	0.00722105	both
PYROXD2	56.0614	1.52329	0.574112	2.6533	0.00797085	0.0478765	GRCh38.p14_only
QPCT	13.4072	5.29429	1.33257	3.97298	7.09777e-05	0.00199856	both
QSER1	318.577	1.27009	0.34415	3.6905	0.000223814	0.00435173	both
RAB3A	1205.31	-1.42608	0.299543	-4.76087	1.92763e-06	0.000169492	both
RAB40C	369.157	-1.12948	0.304182	-3.71316	0.000204689	0.00413217	both
RAB5C	982.905	-1.00868	0.291443	-3.46097	0.000538235	0.00770927	both
RAB5IF	82.0119	-1.61335	0.448964	-3.59348	0.000326288	0.00556483	both
RABAC1	681.923	-1.12047	0.322037	-3.47932	0.000502681	0.00740967	both
RABEPK	202.965	-1.5149	0.346167	-4.37621	1.20758e-05	0.000595401	both
RAC3	793.213	-1.66358	0.332362	-5.00532	5.57688e-07	7.35544e-05	both
RALGAPA2	409.711	1.28759	0.313785	4.10341	4.071e-05	0.00140681	both
RALGPS2	701.745	1.11358	0.326096	3.41488	0.000638104	0.00864663	both
RBBP6	505.564	1.08839	0.298342	3.64814	0.000264148	0.00486691	both
RBM24	75.3795	1.5872	0.441043	3.59875	0.000319745	0.00546886	both
RBM43	12.8094	4.13218	1.13879	3.62857	0.000284992	0.00507805	both
RBM5-AS1	97.9099	2.31216	0.532616	4.34113	1.41751e-05	0.000671707	both
RBMS2	116.367	1.37239	0.380024	3.61132	0.000304647	0.00530433	both
RBX1	712.775	-1.48992	0.342751	-4.34693	1.38053e-05	0.000662112	both
RCOR3	349.553	1.09219	0.292368	3.73569	0.000187202	0.00385964	both
REEP3	320.912	1.38516	0.321735	4.30528	1.66777e-05	0.000747756	both
REL	94.5287	1.66055	0.394357	4.21077	2.54503e-05	0.00101207	both
REM2	118.555	-1.77196	0.400512	-4.42425	9.67781e-06	0.000504981	both
REPS2	52.7901	1.92859	0.572349	3.3696	0.000752782	0.00967854	T2T-CHM13v2.0_only
REST	198.927	1.56413	0.465838	3.35768	0.000785994	0.0099202	T2T-CHM13v2.0_only
REX1BD	183.659	-1.24932	0.35276	-3.54155	0.000397776	0.00630191	both
RFX3	846.818	1.55399	0.317289	4.89769	9.69693e-07	0.000112444	both
RFX4	1476.32	1.79887	0.44135	4.07585	4.5847e-05	0.00149922	both
RGS2	318.806	-1.47945	0.315599	-4.68773	2.76246e-06	0.000215377	both
RHOJ	89.4111	2.69925	0.601424	4.4881	7.18604e-06	0.000409113	both
RIC8B	410.27	1.07477	0.298047	3.60604	0.0003109	0.00537771	both
RIF1	310.267	1.15047	0.318098	3.61673	0.000298349	0.00522921	both
RIMBP2	17.6211	5.05753	1.10175	4.59046	4.42276e-06	0.000296606	both
RIMKLB	1058.76	1.04512	0.340964	3.06519	0.0021753	0.0196846	GRCh38.p14_only
RIMS4	358.078	-1.4136	0.340313	-4.15382	3.26968e-05	0.00120095	both
RMRP	23.7016	-8.35903	1.70826	-4.89329	9.91635e-07	0.000112444	both
RN7SK	210.55	-2.99616	0.59472	-5.03793	4.70595e-07	6.36591e-05	both
RN7SL1	477.628	-3.10459	0.530878	-5.84802	4.97463e-09	1.54379e-06	both
RN7SL2	463.689	-3.31935	0.936974	-3.54262	0.000396166	0.00629576	T2T-CHM13v2.0_only
RN7SL3	98.1982	-4.2367	0.665198	-6.36909	1.90153e-10	1.00318e-07	T2T-CHM13v2.0_only
RNA45SN1	0	NA	NA	NA	NA	NA	GRCh38.p14_only
RNA45SN2	13.0699	-2.81808	1.0497	-2.68466	0.00726043	0.045063	GRCh38.p14_only
RNA45SN4	0	NA	NA	NA	NA	NA	GRCh38.p14_only
RNA45SN5	16.82	-4.39002	1.06705	-4.11416	3.88591e-05	0.00135767	both
RND2	794.405	-1.07466	0.294715	-3.64644	0.000265895	0.00488771	both
RNF181	408.073	-1.50705	0.348103	-4.32933	1.49563e-05	0.000687928	both
RNF213	365.22	1.60908	0.312631	5.14689	2.64836e-07	3.91735e-05	both
RNF38	415.675	1.12882	0.325972	3.46293	0.000534321	0.00770039	both
RNF5	539.463	-1.32624	0.319254	-4.15419	3.26443e-05	0.00120095	both
RNF5P1	64.0014	-1.70181	0.492322	-3.45669	0.000546853	0.00780437	T2T-CHM13v2.0_only
RNPC3	150.005	1.44709	0.35762	4.04644	5.20028e-05	0.00159829	both
RNU1-1	4.19542	-1.48799	1.46276	-1.01725	0.309035	NA	GRCh38.p14_only
RNU1-3	7.29914	-3.63937	1.37046	-2.65558	0.00791719	NA	GRCh38.p14_only
RNU1-4	143.665	-5.1005	0.716255	-7.12108	1.07088e-12	8.92046e-10	both
RNVU1-18	49.9061	-5.25855	0.885055	-5.9415	2.82425e-09	1.00883e-06	both
RNVU1-7	142.594	-5.12415	0.709896	-7.21817	5.26905e-13	5.40738e-10	both
ROCK2	336.43	1.31699	0.325168	4.05019	5.11752e-05	0.00158488	both
ROMO1	302.978	-1.60911	0.40483	-3.97478	7.04449e-05	0.0019874	both
RPGR	196.991	1.46786	0.346481	4.23648	2.27056e-05	0.000923808	both
RPL10A	2453.54	-1.16968	0.328134	-3.56465	0.000364344	0.00600674	both
RPL12	2509.55	-1.22238	0.321303	-3.80444	0.000142128	0.00318621	both
RPL15	6816.7	-1.15738	0.298595	-3.8761	0.000106146	0.00262907	both
RPL18A	2807.86	-1.41712	0.371581	-3.81375	0.000136872	0.00309468	both
RPL19	3084.03	-1.10574	0.309587	-3.57167	0.000354713	0.00590951	both
RPL21P28	1177.31	-1.39016	0.384754	-3.61312	0.00030254	0.00527927	both
RPL24	2455.07	-1.46751	0.343798	-4.26853	1.96769e-05	0.000824376	both
RPL26	3299.14	-1.61327	0.375379	-4.29772	1.72567e-05	0.000767039	both
RPL27	2089.75	-1.59601	0.367961	-4.33745	1.44147e-05	0.000678994	both
RPL30	2177.23	-1.30192	0.334238	-3.89519	9.81225e-05	0.00249676	both
RPL31	3448.31	-1.57222	0.352472	-4.46055	8.17485e-06	0.000450813	both
RPL32	3295.83	-1.36447	0.348365	-3.91678	8.97395e-05	0.00234374	both
RPL34	2122.1	-1.48245	0.39316	-3.7706	0.000162858	0.00350212	both
RPL35	1774.04	-1.55349	0.362085	-4.29038	1.78364e-05	0.000773416	both
RPL35A	2385.07	-1.34301	0.374761	-3.58365	0.000338825	0.0057241	both
RPL36	1795.61	-1.54006	0.366348	-4.20382	2.62444e-05	0.00103069	both
RPL37A	3661.22	-1.47139	0.340264	-4.32426	1.53042e-05	0.000698037	both
RPL38	1621.26	-1.4373	0.361586	-3.97498	7.0385e-05	0.0019874	both
RPL39	2249.56	-1.44334	0.404465	-3.5685	0.000359028	0.00595633	both
RPL41	5350.52	-1.42931	0.386959	-3.6937	0.000221012	0.00433451	T2T-CHM13v2.0_only
RPL8	4407.68	-1.21717	0.331873	-3.66757	0.000244869	0.00465836	both
RPL9	4940.38	-1.58476	0.417173	-3.7988	0.000145399	0.00324116	both
RPP40	47.2618	-1.87859	0.524492	-3.58174	0.000341319	0.00575298	T2T-CHM13v2.0_only
RPPH1	58.8717	-4.62775	0.852804	-5.42651	5.74667e-08	1.16606e-05	both
RPS13	1764.92	-1.21436	0.342824	-3.54224	0.000396747	0.00629576	both
RPS15	1737.51	-1.47196	0.355581	-4.13959	3.47934e-05	0.00125153	both
RPS17	3140.08	-1.65798	0.350193	-4.73448	2.19621e-06	0.000185641	both
RPS19	4163.73	-1.44688	0.361043	-4.00751	6.13616e-05	0.00181189	both
RPS19BP1	309.351	-1.15905	0.336398	-3.44547	0.00057007	0.00804986	both
RPS2	7043.53	-1.23279	0.341303	-3.612	0.000303839	0.00529611	both
RPS21	866.903	-1.55665	0.363167	-4.28633	1.81646e-05	0.000780598	both
RPS24	3796.72	-1.24615	0.355797	-3.5024	0.00046108	0.00699665	both
RPS26	994.172	-1.47046	0.341057	-4.31149	1.62159e-05	0.00073406	both
RPS27	2585.79	-1.48097	0.364826	-4.05939	4.92018e-05	0.00155123	both
RPS27A	2576.7	-1.22547	0.327338	-3.74373	0.000181305	0.00380068	both
RPS29	1773.01	-1.80191	0.389446	-4.62686	3.71256e-06	0.000264679	both
RPS3A	7698.76	-1.51742	0.448901	-3.38031	0.000724045	0.00941615	both
RPS5	2032.91	-1.42078	0.390262	-3.64058	0.000272028	0.00495442	both
RPS9	2702.57	-1.15552	0.37418	-3.08815	0.0020141	0.0187182	GRCh38.p14_only
RPUSD2	67.2797	-1.86871	0.446188	-4.18817	2.81209e-05	0.00107505	both
RREB1	123.937	1.92248	0.416613	4.61455	3.93956e-06	0.000273471	both
RRM2	55.3303	1.97511	0.503713	3.92111	8.81436e-05	0.00231736	both
RSL24D1	988.817	-1.34993	0.370477	-3.64376	0.00026868	0.0049298	both
RTN2	423.859	-1.40337	0.355588	-3.94661	7.92642e-05	0.00214447	both
RUNDC3A	794.829	-1.58452	0.339578	-4.66613	3.06921e-06	0.000235808	both
RUVBL2	967.984	-1.36599	0.342547	-3.98774	6.67049e-05	0.00191257	both
RYR1	43.5897	2.27475	0.529349	4.29725	1.72926e-05	0.000767039	both
S100A10	1808.4	-1.33295	0.364777	-3.65416	0.000258024	0.0047819	both
S100A13	217.129	-1.43109	0.331991	-4.31061	1.62803e-05	0.00073406	both
S1PR3	491.091	1.52544	0.302137	5.04882	4.44558e-07	6.17194e-05	both
SALL4	31.2219	2.66334	0.634103	4.20017	2.66709e-05	0.00103715	both
SAMD11	203.24	-1.33456	0.395151	-3.37735	0.000731887	0.00946371	T2T-CHM13v2.0_only
SAMD14	387.118	-1.23601	0.338607	-3.65027	0.000261968	0.00483237	both
SASH1	90.4847	1.6889	0.439367	3.84394	0.000121076	0.00283054	both
SATB1	368.708	1.15596	0.301348	3.83595	0.000125079	0.00289668	both
SCAND1	468.927	-1.5747	0.366453	-4.29714	1.73016e-05	0.000767039	both
SCN1A	201.929	2.53914	0.411467	6.17094	6.78857e-10	2.98452e-07	both
SCRG1	967.432	-1.55889	0.426064	-3.65883	0.000253368	0.0047339	both
SCUBE1	76.2056	1.90611	0.439589	4.33613	1.45013e-05	0.000681046	both
SDC1	205.452	-1.49139	0.411171	-3.62718	0.000286529	0.00508397	both
SDHAF1	112.406	-1.43833	0.397974	-3.61414	0.000301351	0.00526433	both
SDR42E2	31.611	2.92682	0.840451	3.48244	0.000496865	0.00734256	T2T-CHM13v2.0_only
SEC11C	720.287	-1.26522	0.358089	-3.53325	0.000410486	0.00640075	both
SELENOM	68.6034	-1.81787	0.533081	-3.41012	0.000649337	0.00875388	both
SELENOW	1828.64	-1.42811	0.301525	-4.7363	2.17656e-06	0.000185641	both
SELL	1016.04	2.0615	0.529656	3.89214	9.9362e-05	0.00251144	both
SEMA6B	247.487	-1.1575	0.322748	-3.58639	0.000335292	0.00568166	both
SENP7	578.313	1.22276	0.326908	3.74038	0.000183743	0.00383654	both
SEPTIN10	197.016	1.60494	0.411246	3.90263	9.51523e-05	0.00244477	both
SERF1A	575.657	-0.972452	0.278599	-3.49051	0.000482104	0.00721879	GRCh38.p14_only
SERF1B	608.947	-0.961124	0.274753	-3.49815	0.000468506	0.00709573	GRCh38.p14_only
SERPINI2	38.8233	2.17004	0.562254	3.85954	0.000113598	0.00273656	both
SERTAD2	130.568	1.7704	0.371204	4.76935	1.84821e-06	0.000165824	both
SETD5	1021.7	1.17678	0.323132	3.6418	0.000270743	0.00494239	both
SEZ6L2	2247.88	-1.14212	0.330565	-3.45507	0.000550153	0.00783028	both
SF3B5	524.547	-1.49007	0.38209	-3.89978	9.62788e-05	0.00246172	both
SF3B6	539.489	-1.44097	0.376025	-3.8321	0.000127053	0.00291854	both
SH3BGRL3	970.236	-1.23605	0.348794	-3.54378	0.000394441	0.00629576	both
SH3BP5-AS1	77.4848	2.01582	0.503217	4.00586	6.17921e-05	0.00181564	both
SHCBP1	22.2343	3.73598	0.828297	4.51043	6.46957e-06	0.000381626	both
SHD	75.8538	-2.18214	0.462606	-4.71705	2.39292e-06	0.000193861	both
SHF	656.754	-1.6255	0.33977	-4.78413	1.71734e-06	0.000159884	both
SHH	918.647	1.60174	0.430798	3.71808	0.00020074	0.00407844	both
SHISAL2A	8.03608	-6.7591	1.90398	-3.54998	0.000385261	0.00625045	both
SHLD1	57.906	-1.62613	0.48389	-3.36054	0.000777913	0.00984962	T2T-CHM13v2.0_only
SHROOM3	729.749	1.18226	0.322802	3.66251	0.000249761	0.00469473	both
SKAP1-AS2	190.404	-2.05378	0.519761	-3.9514	7.76954e-05	0.00212015	both
SLC16A12	341.997	1.59586	0.436656	3.65474	0.000257441	0.0047819	both
SLC16A9	860.533	1.40124	0.294555	4.75713	1.96361e-06	0.00017146	both
SLC18A3	603.966	-1.00056	0.281989	-3.54825	0.000387806	0.00626266	both
SLC25A11	543.306	-1.27361	0.329635	-3.86369	0.000111688	0.00271118	both
SLC25A26	86.5832	-1.18438	0.425384	-2.78426	0.00536496	0.0366787	GRCh38.p14_only
SLC25A27	162.663	1.28606	0.38068	3.37831	0.000729318	0.00945365	T2T-CHM13v2.0_only
SLC25A33	193.781	-1.26821	0.366178	-3.46336	0.000533473	0.00769669	T2T-CHM13v2.0_only
SLC2A12	50.7101	1.97201	0.530778	3.71532	0.000202944	0.00411268	both
SLC45A1	118.132	-1.39305	0.373901	-3.72571	0.000194766	0.00398264	both
SLC5A3	355.599	1.41863	0.29065	4.8809	1.05604e-06	0.000114479	both
SLC5A9	22.8985	3.00173	0.946382	3.1718	0.00151499	0.0154695	GRCh38.p14_only
SLC8A1	444.279	1.13689	0.321975	3.531	0.000413996	0.00643091	both
SLIRP	333.266	-1.49766	0.338413	-4.42555	9.61979e-06	0.000504981	both
SLIT2	2773.61	1.01192	0.272726	3.71039	0.000206941	0.00415641	T2T-CHM13v2.0_only
SMAD3	729.051	1.81667	0.431378	4.21131	2.53889e-05	0.00101207	both
SMC4	149.15	1.52331	0.387989	3.92618	8.63063e-05	0.00229961	both
SMDT1	366.893	-1.21397	0.333837	-3.63643	0.000276446	0.00498762	both
SMG1	1162.63	1.18728	0.35519	3.34266	0.000829806	0.0102845	GRCh38.p14_only
SMIM10L2B	191.079	-1.33773	0.342491	-3.90587	9.38882e-05	0.00241621	both
SMIM18	129.433	-2.08627	0.435409	-4.79152	1.65526e-06	0.000156873	both
SMIM4	60.7236	-1.62308	0.451004	-3.59881	0.000319678	0.00546886	both
SNCG	737.485	-1.16742	0.328268	-3.55628	0.000376139	0.00613726	both
SNHG14	975.036	1.09661	0.298798	3.67006	0.000242495	0.00464083	both
SNHG15	104.158	-1.58429	0.444289	-3.5659	0.000362612	0.00598442	both
SNHG29	1416.94	-1.26422	0.309554	-4.084	4.42677e-05	0.00148644	both
SNHG8	161.361	-1.25575	0.371906	-3.37652	0.00073409	0.00948444	both
SNHG9	49.1018	-2.48372	0.556265	-4.465	8.00674e-06	0.000446207	both
SNORD3A	44.2537	-3.10059	0.891341	-3.47857	0.000504095	0.00742076	both
SNRNP25	311.458	-1.29815	0.370458	-3.50419	0.000457994	0.00696988	both
SNRPB	571.057	-1.27609	0.367891	-3.46866	0.00052306	0.00760888	both
SNRPD2	749.608	-1.39157	0.35425	-3.92821	8.55787e-05	0.00228745	both
SNRPG	403.431	-1.55397	0.400905	-3.87615	0.000106122	0.00262907	both
SNU13	909.077	-1.16657	0.290972	-4.00923	6.09183e-05	0.00180553	both
SNX19	964.742	1.15193	0.271638	4.24068	2.22844e-05	0.000914923	both
SON	2252.04	0.984966	0.287335	3.42793	0.000608198	0.00836725	GRCh38.p14_only
SOX2	650.457	1.272	0.273838	4.64509	3.39936e-06	0.00025259	both
SOX21-AS1	130.985	1.79643	0.397984	4.51382	6.36696e-06	0.000381626	both
SOX6	152.689	1.53227	0.436496	3.51039	0.00044745	0.0068357	both
SP1	285.884	1.21694	0.322968	3.768	0.00016456	0.00352911	both
SPAG17	70.9052	2.59938	0.504957	5.14773	2.63658e-07	3.91735e-05	both
SPATA13	502.015	1.2533	0.295468	4.24175	2.21786e-05	0.000914115	both
SPATA2L	132.885	-1.358	0.383391	-3.54208	0.000396991	0.00629576	both
SPATA6	401.549	1.54354	0.364445	4.23531	2.28235e-05	0.000925115	both
SPDYE2	40.8976	2.25742	0.729084	3.09625	0.00195988	0.0184308	GRCh38.p14_only
SPEF2	408.294	1.19176	0.33679	3.53858	0.000402292	0.00631654	both
SPEN	693.191	1.21851	0.342378	3.55895	0.000372339	0.00610042	both
SPINK6	28.1138	-3.4845	0.855775	-4.07175	4.66614e-05	0.00151132	both
SPINT2	661.495	-1.2635	0.291588	-4.33316	1.46986e-05	0.000686054	both
SPOCK2	1024.48	-1.3198	0.355514	-3.71238	0.000205319	0.00413501	both
SPON1	1499.22	1.59597	0.398425	4.0057	6.18328e-05	0.00181564	both
SREK1	537.006	1.29462	0.364184	3.55485	0.0003782	0.00615186	both
SRGAP1	300.943	1.24137	0.31461	3.94573	7.95558e-05	0.00214869	both
SRGAP3	1545.06	1.13493	0.310562	3.65444	0.000257747	0.0047819	both
SRRM2	3258.08	1.27058	0.279585	4.54453	5.50569e-06	0.000344421	both
SS18	557.14	1.21478	0.298108	4.07497	4.60208e-05	0.0015018	both
SSNA1	317.811	-1.18756	0.332075	-3.57618	0.000348658	0.0058332	both
SSPOP	44.4137	3.92939	0.681895	5.76246	8.28975e-09	2.16171e-06	both
SSR4	780.176	-1.25363	0.353776	-3.54358	0.000394733	0.00629576	both
SST	78.4964	-2.74655	0.678277	-4.0493	5.13708e-05	0.00158488	both
ST6GALNAC5	835.66	-1.18364	0.286804	-4.12702	3.67494e-05	0.00130411	both
STARD10	138.492	-1.403	0.390595	-3.59196	0.000328198	0.00559138	both
STARD4-AS1	325.075	1.86523	0.409728	4.55237	5.30439e-06	0.00033581	both
STARD9	191.859	1.55562	0.399896	3.89006	0.000100219	0.00251773	both
STEAP2	50.4562	1.88453	0.531787	3.54376	0.00039446	0.00629576	both
STMN1	9498.69	-1.31045	0.289455	-4.5273	5.97421e-06	0.000365073	both
STMN2	17574.8	-1.2326	0.348808	-3.53375	0.00040971	0.00639495	both
STMN3	2586.41	-1.20705	0.313226	-3.8536	0.000116391	0.00277847	both
STMN4	2151.61	-1.32291	0.360345	-3.67123	0.000241388	0.00463647	both
STOML1	259.373	-1.31321	0.32487	-4.04226	5.29383e-05	0.00162061	both
STON1	296.267	1.71383	0.330995	5.17782	2.24491e-07	3.51166e-05	both
STX8	180.953	-1.45091	0.339794	-4.26995	1.95516e-05	0.000822989	both
SUCLG1	542.405	-1.15323	0.330338	-3.49105	0.000481118	0.00721879	both
SUSD4	154.839	-1.32746	0.392544	-3.3817	0.000720397	0.00938414	T2T-CHM13v2.0_only
SV2B	92.5911	2.5374	0.603734	4.20285	2.63573e-05	0.00103257	both
SVIL-AS1	94.2978	7.11103	0.827602	8.59234	8.52169e-18	3.37182e-14	both
SVOP	764.665	-1.28473	0.306401	-4.19296	2.75333e-05	0.00105818	both
SYDE2	79.6837	1.71551	0.429962	3.98992	6.60968e-05	0.00190202	both
SYN1	963.874	-1.08934	0.324357	-3.35845	0.000783819	0.00990855	T2T-CHM13v2.0_only
SYNE1	1075.75	1.4929	0.274098	5.4466	5.13419e-08	1.05531e-05	both
SYNGAP1	593.007	1.09292	0.29039	3.76362	0.000167469	0.00357214	both
SYP	2056.97	-1.3507	0.366138	-3.68904	0.000225098	0.00436597	both
SYT3	445.555	-1.32369	0.36979	-3.57956	0.000344167	0.00577638	both
SZT2	323.73	1.06624	0.310709	3.43164	0.000599948	0.00828566	both
TACR3	18.1553	4.99097	1.19858	4.16408	3.12606e-05	0.00116414	both
TAGLN3	2313.95	-1.43139	0.275757	-5.19077	2.09428e-07	3.3481e-05	both
TALDO1	551.05	-1.21286	0.315772	-3.84093	0.000122571	0.00285283	both
TARBP1	360.906	1.9105	0.455364	4.19555	2.72205e-05	0.00105078	both
TBCA	998.535	-1.24261	0.313753	-3.96048	7.47993e-05	0.00205887	both
TBCB	1673.28	-1.51277	0.326665	-4.63097	3.63963e-06	0.00026114	both
TBPL1	303.166	-1.09384	0.325454	-3.36096	0.000776716	0.00984962	T2T-CHM13v2.0_only
TCEAL7	433.99	-1.11363	0.319324	-3.48746	0.000487631	0.00726653	both
TCF25	1109.54	-1.01382	0.295813	-3.42724	0.000609741	0.00836979	T2T-CHM13v2.0_only
TEAD1	893.237	1.93486	0.2831	6.83455	8.22656e-12	5.66095e-09	both
TEKT2	224.653	1.14683	0.335996	3.41322	0.000642004	0.00867236	T2T-CHM13v2.0_only
TENM2	139.671	1.80815	0.521869	3.46477	0.000530694	0.0076776	both
TENT5A	72.0734	1.93896	0.457841	4.23501	2.28546e-05	0.000925115	both
TEP1	168.726	1.42118	0.38446	3.69657	0.000218529	0.00431792	both
TFPT	114.363	-1.25416	0.383303	-3.27199	0.00106795	0.0121338	GRCh38.p14_only
TGFB2	166.692	1.73018	0.404122	4.28132	1.85788e-05	0.000786219	both
THBS3-AS1	66.2838	2.53212	0.548581	4.61577	3.91648e-06	0.000273066	both
THY1	965.648	-1.63256	0.403459	-4.04642	5.20074e-05	0.00159829	both
TIMM17B	399.505	-1.23274	0.36335	-3.3927	0.000692071	0.00910508	both
TIMM8B	424.008	-1.84092	0.369669	-4.97992	6.36092e-07	8.1849e-05	both
TKT	1332.02	-1.10001	0.317167	-3.46822	0.000523917	0.00761436	both
TLCD3B	545.825	-1.22736	0.330465	-3.71403	0.000203987	0.00412324	both
TMA7	929.012	-1.34171	0.32321	-4.15119	3.30746e-05	0.00120615	both
TMCC2	433.428	-1.31839	0.355964	-3.70372	0.000212459	0.00422967	both
TMED3	481.327	-1.51442	0.331415	-4.56957	4.88731e-06	0.000318319	both
TMEM120A	254.257	-1.25278	0.307936	-4.06831	4.73555e-05	0.00151413	both
TMEM160	162.791	-2.37114	0.399251	-5.93896	2.86834e-09	1.00883e-06	both
TMEM176A	70.8018	-2.62127	0.483815	-5.41792	6.02978e-08	1.17819e-05	both
TMEM176B	119.088	-1.95601	0.429498	-4.55418	5.25914e-06	0.000334283	both
TMEM208	197.215	-1.27543	0.366996	-3.47532	0.000510242	0.0074774	both
TMEM258	337.196	-1.16143	0.341653	-3.39944	0.000675235	0.00899574	both
TMEM266	47.4764	-1.90299	0.51654	-3.6841	0.000229515	0.00442992	both
TMEM63A	170.01	1.99385	0.469147	4.24994	2.13825e-05	0.00089058	both
TMEM67	366.621	1.30033	0.351829	3.69592	0.000219092	0.00431988	both
TMEM86A	180.344	-1.65388	0.502649	-3.29032	0.00100072	0.0116937	GRCh38.p14_only
TMSB10	13152.4	-1.72492	0.300025	-5.74925	8.96385e-09	2.25192e-06	both
TMSB15A	526.53	-1.751	0.38739	-4.51998	6.1846e-06	0.000373602	both
TMX4	1838.05	-1.02199	0.290571	-3.51716	0.000436195	0.00670258	both
TNS3	1169.88	1.3425	0.301231	4.45671	8.32254e-06	0.000453133	both
TOMM7	428.295	-1.15517	0.325584	-3.54799	0.000388176	0.00626266	both
TOP2A	221.879	2.21883	0.330993	6.70355	2.0342e-11	1.28781e-08	both
TP53INP1	873.638	1.3853	0.308483	4.49069	7.0992e-06	0.000405628	both
TPGS1	131.958	-1.64332	0.389448	-4.21961	2.44729e-05	0.00098059	both
TPI1	2338.26	-1.21035	0.287513	-4.20972	2.55688e-05	0.00101423	both
TRAPPC5	318.504	-1.5961	0.353818	-4.51107	6.45002e-06	0.000381626	both
TRDMT1	113.715	1.44909	0.399872	3.62388	0.000290215	0.00511715	both
TRERF1	118.683	1.60098	0.363602	4.4031	1.06716e-05	0.000544838	both
TRIM22	79.6211	3.85256	0.774519	4.97413	6.55399e-07	8.36533e-05	both
TRIM56	127.288	2.06561	0.39735	5.19846	2.00946e-07	3.24527e-05	both
TRIM66	80.3837	1.82922	0.430768	4.24641	2.17222e-05	0.000899994	both
TRIR	722.016	-1.26847	0.301882	-4.20188	2.64707e-05	0.00103381	both
TROAP	19.566	2.7708	0.797796	3.47307	0.000514549	0.00749197	T2T-CHM13v2.0_only
TSPAN13	2732.05	-1.02053	0.276176	-3.69524	0.00021968	0.0043243	both
TSTD1	47.5869	-2.45496	0.554606	-4.42649	9.57778e-06	0.000504981	both
TTC28	503.788	1.54277	0.315628	4.88795	1.01893e-06	0.000113296	both
TTC6	220.195	2.83229	0.522345	5.42226	5.88516e-08	1.17713e-05	both
TTC9B	145.442	-1.55438	0.376904	-4.12407	3.72238e-05	0.00131283	both
TTLL3	41.6141	2.1188	0.615926	3.44003	0.000581652	0.0081222	T2T-CHM13v2.0_only
TTLL9	87.4465	1.49384	0.411725	3.62826	0.000285339	0.00507805	both
TUBA1A	69510.7	-1.31253	0.342708	-3.8299	0.000128197	0.00294053	both
TUBA1B	16993.1	-1.13178	0.330632	-3.42308	0.000619149	0.00845972	T2T-CHM13v2.0_only
TUBB	15722.7	-0.982214	0.293827	-3.34283	0.000829294	0.0102845	GRCh38.p14_only
TUBB2A	14720.5	-1.11021	0.301111	-3.68703	0.000226884	0.00438449	both
TUBB2B	16939.5	-1.17738	0.283247	-4.15672	3.22844e-05	0.00119384	both
TUBB3	16346.6	-1.54303	0.359845	-4.28804	1.80254e-05	0.000779475	both
TUBB4A	2096.79	-1.18036	0.276639	-4.26678	1.98312e-05	0.000828148	both
TWF2	229.542	-1.25078	0.35995	-3.47488	0.000511079	0.00748126	both
TXLNB	140.81	1.66045	0.397444	4.17782	2.94316e-05	0.00112244	both
TXN	1257.48	-1.38898	0.358601	-3.87332	0.000107362	0.0026509	both
TXNDC17	266.108	-1.38804	0.389083	-3.56748	0.000360434	0.00597339	both
UBA52	1703.59	-1.16662	0.314255	-3.71234	0.000205353	0.00413501	both
UBA7	17.0642	3.24756	0.885997	3.66543	0.000246925	0.00468034	both
UBE2E3	1492.85	-1.31568	0.284121	-4.63069	3.64458e-06	0.00026114	both
UBE2M	659.837	-1.12323	0.284563	-3.9472	7.90714e-05	0.00214292	both
UBE2QL1	447.22	-1.44844	0.296078	-4.89208	9.97736e-07	0.000112444	both
UBE2S	706.385	-1.50844	0.308748	-4.88566	1.03081e-06	0.000113296	both
UBE2T	127.473	-1.25759	0.36539	-3.44178	0.000577909	0.00810501	both
UBL4A	299.144	-1.1412	0.314299	-3.63095	0.000282385	0.00505844	both
UBL5	1036.77	-1.62091	0.335692	-4.82856	1.37522e-06	0.000139523	both
UBL7	369.751	-1.08784	0.336184	-3.23586	0.00121275	0.0132283	GRCh38.p14_only
UBN2	380.351	1.80734	0.436155	4.14381	3.41583e-05	0.00123996	both
UCHL1	6865.24	-1.28257	0.319631	-4.01265	6.00403e-05	0.00178956	both
UQCC2	262.435	-1.05203	0.312115	-3.37066	0.000749878	0.00967263	T2T-CHM13v2.0_only
UQCR11	688.964	-1.69397	0.365514	-4.63448	3.57833e-06	0.000260987	both
UQCRB	1118.13	-1.33057	0.298053	-4.46421	8.03655e-06	0.000446297	both
UQCRC1	1134.41	-1.05007	0.305848	-3.43331	0.000596263	0.00825639	both
UQCRH	734.42	-1.25649	0.31667	-3.96782	7.25317e-05	0.0020175	both
UQCRHL	88.4958	-1.75331	0.514223	-3.40962	0.000650526	0.00876244	both
UQCRQ	722.49	-1.4226	0.350605	-4.05755	4.95907e-05	0.00156038	both
USF3	160.427	1.36417	0.367817	3.70882	0.000208224	0.00417071	both
USP43	127.961	2.10415	0.491282	4.28297	1.84415e-05	0.000782501	both
UVSSA	96.4051	1.93096	0.52071	3.70831	0.000208644	0.00417071	both
VANGL1	270.446	1.14745	0.325546	3.5247	0.000423965	0.00654553	both
VAT1	3152.93	-1.01898	0.259799	-3.92219	8.77459e-05	0.00231586	both
VAX2	74.1144	-1.97066	0.468242	-4.20864	2.56914e-05	0.00101655	T2T-CHM13v2.0_only
VBP1	901.78	-1.21098	0.314882	-3.84582	0.00012015	0.0028172	both
VGLL3	193.973	2.02501	0.564042	3.59018	0.000330448	0.00561761	both
VPS13B	339.871	1.19373	0.354488	3.36749	0.000758561	0.00971338	T2T-CHM13v2.0_only
VPS13C	951.734	1.46248	0.383172	3.81678	0.000135206	0.0030704	both
VPS37D	197.296	-1.49188	0.365565	-4.08104	4.48349e-05	0.00148763	both
VPS72	635.956	-1.14614	0.302394	-3.79023	0.000150508	0.0033223	both
VWA1	198.801	-1.52101	0.447382	-3.3998	0.000674346	0.00899574	both
VWA3A	552.881	2.48878	0.438097	5.68089	1.33993e-08	3.2132e-06	both
VWA5B1	139.061	2.03212	0.392581	5.17631	2.26316e-07	3.51166e-05	both
VWA5B2	55.9562	1.81762	0.529549	3.43239	0.000598287	0.00827529	both
WDFY2	356.692	1.20665	0.32919	3.66552	0.000246836	0.00468034	both
WDR25	151.784	-1.5198	0.379975	-3.99974	6.34116e-05	0.00184828	both
WDR35	360.139	1.1778	0.292829	4.02215	5.76687e-05	0.00172864	both
WDR74	160.757	-1.48205	0.407536	-3.63662	0.000276238	0.00498762	both
WDR90	188.987	1.72827	0.423419	4.08171	4.4705e-05	0.00148644	both
WHRN	204.421	1.33228	0.414574	3.2136	0.00131081	0.0138956	GRCh38.p14_only
WNK1	1058.07	1.11102	0.321165	3.45934	0.000541499	0.00774192	both
WNT5A	591.767	2.10715	0.288978	7.29172	3.06032e-13	3.45969e-10	both
XPO1	1802.14	1.05866	0.289929	3.65146	0.000260753	0.00482683	both
XRN1	299.023	1.31362	0.339293	3.87165	0.000108101	0.00266498	both
YAP1	591.007	2.15387	0.461797	4.66411	3.09959e-06	0.000236991	both
YIF1B	317.575	-1.13834	0.332564	-3.42293	0.000619499	0.00845972	T2T-CHM13v2.0_only
ZBED10P	10.9015	6.84759	1.52746	4.483	7.36006e-06	0.000416027	both
ZBED6	241.115	2.37362	0.368536	6.44068	1.18943e-10	6.49141e-08	both
ZBTB37	284.907	1.46228	0.384165	3.80639	0.000141012	0.00317016	both
ZBTB7C	192	-1.32501	0.383168	-3.45805	0.000544097	0.00777204	both
ZC3H12C	223.427	1.52716	0.334919	4.55979	5.12046e-06	0.000328103	both
ZC3HAV1L	22.5689	2.28603	0.70012	3.26519	0.0010939	0.0123138	GRCh38.p14_only
ZDHHC11	175.812	1.45763	0.467894	3.1153	0.00183761	0.0176586	GRCh38.p14_only
ZDHHC21	440.165	0.973005	0.296075	3.28634	0.00101497	0.0117427	GRCh38.p14_only
ZFHX4	576.756	1.4493	0.316619	4.57744	4.70701e-06	0.000310408	both
ZFP28	54.1881	-3.47468	0.566467	-6.13395	8.57246e-10	3.57043e-07	both
ZFP36L1	442.678	1.83156	0.393943	4.64931	3.33047e-06	0.000251362	both
ZFPM2	147.657	1.62095	0.437807	3.70242	0.000213549	0.00424604	both
ZFYVE16	540.402	1.11589	0.304192	3.66838	0.000244095	0.00465627	both
ZKSCAN1	1490.98	1.41509	0.314259	4.50295	6.70171e-06	0.000389687	both
ZMAT1	262.046	1.92409	0.57362	3.35429	0.000795675	0.00999456	T2T-CHM13v2.0_only
ZMAT5	112.61	-1.559	0.437127	-3.56646	0.000361836	0.00598381	both
ZMYND19	190.742	-1.25889	0.326975	-3.85011	0.000118065	0.00280152	both
ZNF221	24.2833	2.32319	0.71222	3.2619	0.00110668	0.0124155	GRCh38.p14_only
ZNF226	149.724	0.706889	0.339631	2.08134	0.0374023	0.132817	GRCh38.p14_only
ZNF229	8.80824	5.52599	1.60677	3.43918	0.000583481	0.00813033	T2T-CHM13v2.0_only
ZNF326	521.497	1.25543	0.336045	3.7359	0.000187048	0.00385964	both
ZNF334	184.953	1.3149	0.371401	3.54037	0.000399571	0.00630808	both
ZNF37A	168.862	1.48102	0.404749	3.6591	0.000253102	0.0047339	both
ZNF417	134.256	1.36425	0.352504	3.87018	0.000108755	0.00266863	both
ZNF501	16.266	4.80998	1.1876	4.05017	5.11815e-05	0.00158488	both
ZNF502	29.2995	-3.73613	0.824184	-4.53312	5.8118e-06	0.00035931	both
ZNF516	229.285	1.30069	0.346609	3.75261	0.000175002	0.00369794	both
ZNF518A	556.693	1.46192	0.333914	4.37813	1.197e-05	0.00059203	both
ZNF558	11.5003	6.9295	1.50387	4.60779	4.0698e-06	0.000278843	both
ZNF587	357.143	1.29503	0.38037	3.40467	0.000662448	0.0088777	T2T-CHM13v2.0_only
ZNF605	101.314	7.11957	1.90085	3.74546	0.000180061	0.00378463	both
ZNF608	605.097	1.25785	0.293003	4.29297	1.76296e-05	0.000768661	both
ZNF621	274.065	1.38511	0.318439	4.34968	1.36334e-05	0.000655853	both
ZNF714	159.624	2.21954	0.364421	6.0906	1.12489e-09	4.56221e-07	both
ZNF721	286.784	1.15245	0.339268	3.39686	0.000681636	0.00903907	T2T-CHM13v2.0_only
ZNF771	76.9065	-1.46605	0.415276	-3.5303	0.000415085	0.00644073	both
ZNF780B	144.757	1.58345	0.434578	3.64364	0.000268808	0.0049298	both
ZNF789	116.077	1.23864	0.385733	3.21112	0.00132217	0.0139974	GRCh38.p14_only
ZNF846	153.438	2.07749	0.44696	4.64804	3.35107e-06	0.000251362	both
ZNF880	44.4846	1.98284	0.53613	3.69844	0.000216932	0.0042971	both
ZNF891	116.107	1.64465	0.453851	3.62377	0.000290339	0.00511715	both
ZNHIT1	543.836	-1.19295	0.327469	-3.64295	0.000269535	0.00493172	both
ZNHIT3	307.493	-1.09193	0.305569	-3.57343	0.000352342	0.00588324	both
ZSCAN16-AS1	73.2891	-1.5939	0.474068	-3.36219	0.00077328	0.00982239	T2T-CHM13v2.0_only
ZSCAN23	27.8679	1.14669	0.606136	1.8918	0.0585174	0.177912	GRCh38.p14_only

## Sheet: ALS_sc
Disorder:	Amyotrophic lateral sclerosis
Study:	Single-cell SOD1 E100G ALS iPSC-derived motor neurons
	baseMean	log2FoldChange	lfcSE	stat	pvalue	padj	group
A2M	9.74978	2.09984	0.439603	4.77668	1.78212e-06	5.07937e-05	both
AASS	57.5504	0.974961	0.285622	3.41346	0.000641427	0.00658928	GRCh38.p14_only
ABCA2	6.0739	-1.67192	0.37727	-4.43162	9.35281e-06	0.000204794	both
ABCA3	16.7274	-1.62226	0.385228	-4.21116	2.54061e-05	0.000476635	both
ABCB1	3.23005	-2.95289	0.626174	-4.71576	2.40809e-06	6.53898e-05	both
ABCB9	2.88033	-1.89138	0.497709	-3.80016	0.000144603	0.00198607	both
ABLIM1	90.6495	-1.28707	0.248743	-5.17429	2.28784e-07	8.49626e-06	both
ABLIM3	15.4479	-2.08927	0.402991	-5.1844	2.16711e-07	8.10329e-06	both
ACADSB	17.0729	-1.41544	0.38903	-3.63839	0.000274348	0.00335033	both
ACHE	14.9851	-1.73847	0.343384	-5.06275	4.13242e-07	1.42433e-05	both
ACKR3	9.25332	2.25697	0.526959	4.28301	1.84384e-05	0.000363483	both
ACSL4	84.9115	-1.07901	0.232736	-4.63617	3.54921e-06	9.02695e-05	both
ACSL6	8.95019	-2.01837	0.415838	-4.85375	1.21146e-06	3.54587e-05	both
ACTL6A	79.9202	1.13181	0.259774	4.35689	1.31924e-05	0.000276091	both
ACVR1C	5.07372	-4.36354	0.619696	-7.04143	1.9028e-12	2.56374e-10	both
ADA2	6.81528	-2.64944	0.563379	-4.70276	2.56664e-06	6.89547e-05	both
ADAM22	27.5107	-1.09566	0.295857	-3.70332	0.000212792	0.00273162	T2T-CHM13v2.0_only
ADAMTS5	5.47934	-3.54133	0.647536	-5.46893	4.52749e-08	2.07336e-06	both
ADAP1	2.47789	-3.06674	0.626138	-4.89786	9.68872e-07	2.94693e-05	both
ADCY1	22.2468	-1.43855	0.378661	-3.79904	0.000145258	0.00199003	both
ADCY3	2.46364	-1.85567	0.497028	-3.73353	0.000188812	0.00247643	both
ADCY8	10.0714	-1.83414	0.480181	-3.81968	0.000133626	0.00185974	T2T-CHM13v2.0_only
ADCYAP1	2.87848	-2.51711	0.577302	-4.36013	1.29985e-05	0.000272383	both
ADPRHL1	1.11535	-2.03894	0.5327	-3.82755	0.000129423	0.00181712	both
AGAP2	4.26981	-1.52556	0.451336	-3.3801	0.000724584	0.00722943	both
AGAP3	12.5081	-1.31045	0.400065	-3.27559	0.00105443	0.00954847	T2T-CHM13v2.0_only
AKIRIN1	75.7114	-1.06188	0.188495	-5.63347	1.76617e-08	9.14092e-07	T2T-CHM13v2.0_only
AKR1C3	4.42291	-1.04725	0.24563	-4.26351	2.0124e-05	0.000390284	both
ALCAM	59.7343	-1.90406	0.264981	-7.18565	6.68879e-13	1.00043e-10	both
ALDH1A2	37.0591	-1.87403	0.408619	-4.58625	4.51279e-06	0.000110968	both
AMER1	10.1071	-1.63303	0.428241	-3.81335	0.000137097	0.00190059	both
AMER3	13.2852	-1.9812	0.401111	-4.93928	7.84128e-07	2.45839e-05	both
AMIGO1	2.29747	-3.53967	0.79751	-4.4384	9.06301e-06	0.000200481	both
AMPD2	35.5049	-1.10906	0.316396	-3.5053	0.000456094	0.00510694	both
AMPD3	0.776726	-2.28888	0.602308	-3.80019	0.000144587	0.00198607	T2T-CHM13v2.0_only
AMT	5.04433	-2.25693	0.678805	-3.32485	0.000884656	0.00839497	T2T-CHM13v2.0_only
AMZ1	2.46057	-2.69999	0.543314	-4.96949	6.71299e-07	2.14172e-05	both
AMZ2P1	22.6856	0.983795	0.281615	3.4934	0.000476906	0.0052901	GRCh38.p14_only
ANK1	5.06258	-1.98626	0.538918	-3.68564	0.000228129	0.00288757	both
ANKFN1	2.99052	1.9488	0.607778	3.20643	0.00134394	0.0114911	GRCh38.p14_only
ANKH	25.5803	-1.48318	0.271181	-5.46933	4.51748e-08	2.07336e-06	T2T-CHM13v2.0_only
ANKMY1	3.00941	-2.56416	0.616787	-4.15729	3.22045e-05	0.000584666	both
ANKRD13D	5.6437	-1.66934	0.470778	-3.54591	0.000391263	0.00449209	both
ANKRD19P	6.3159	-1.08966	0.301535	-3.61371	0.000301844	0.0036157	both
ANKRD29	10.5444	-2.56077	0.571721	-4.47906	7.49733e-06	0.000170235	both
ANKRD30B	2.93918	-3.50996	0.780301	-4.49822	6.85259e-06	0.000158002	both
ANKRD36BP2	2.94805	-2.17173	0.381584	-5.69136	1.26032e-08	6.82843e-07	both
ANKRD46	79.8827	-1.0298	0.228604	-4.50473	6.64574e-06	0.000154338	T2T-CHM13v2.0_only
ANKRD52	22.4847	-1.11363	0.27917	-3.98909	6.63261e-05	0.00104779	both
ANO3	10.133	-4.21592	0.539431	-7.81549	5.4748e-15	1.27508e-12	both
ANP32B	15.6463	1.17419	0.261808	4.48493	7.29386e-06	0.000166543	both
ANP32E	119.357	1.23283	0.173573	7.10267	1.22366e-12	1.71977e-10	both
ANXA1	22.6359	2.33086	0.617761	3.77308	0.000161245	0.00217434	both
ANXA3	2.55224	-2.96077	0.834149	-3.54945	0.000386031	0.00445397	both
AP1S3	3.46619	-2.47916	0.539231	-4.59759	4.27413e-06	0.000106546	both
APBA1	46.7825	-1.39953	0.286664	-4.88212	1.04953e-06	3.14531e-05	both
APBA2	20.107	-1.09023	0.32306	-3.37469	0.000738989	0.00734374	T2T-CHM13v2.0_only
APBB3	14.791	-1.39318	0.417459	-3.3373	0.000845971	0.0081628	T2T-CHM13v2.0_only
ARFGEF2	27.7816	-1.00596	0.269352	-3.73473	0.000187918	0.00246867	T2T-CHM13v2.0_only
ARFGEF3	47.1101	-1.42782	0.292307	-4.88467	1.036e-06	3.11621e-05	both
ARHGAP11B	3.25019	2.30504	0.570631	4.03945	5.35773e-05	0.000880514	both
ARHGAP20	4.45624	-2.16471	0.658929	-3.2852	0.00101909	0.00933386	T2T-CHM13v2.0_only
ARHGAP22	1.32387	-3.5853	0.808357	-4.43529	9.19471e-06	0.000202296	both
ARHGDIG	1.44956	-2.60276	0.732547	-3.55303	0.000380828	0.00440954	both
ARHGEF10L	8.01839	-2.21814	0.426809	-5.19703	2.02496e-07	7.6596e-06	both
ARHGEF17	5.92735	-1.56904	0.430327	-3.64616	0.000266192	0.00326825	both
ARHGEF39	3.87281	3.28628	0.744458	4.41433	1.01323e-05	0.000219663	both
ARL10	42.1135	-1.04061	0.231623	-4.49267	7.03363e-06	0.000161506	both
ARL4C	107.771	-1.34727	0.170648	-7.895	2.90314e-15	7.06415e-13	both
ARL6IP6	23.5191	1.07344	0.314225	3.41614	0.000635152	0.0065413	both
ARMCX1	29.846	-1.35702	0.316809	-4.28339	1.84071e-05	0.000363483	both
ARMCX3	117.47	-1.19965	0.158161	-7.58501	3.32452e-14	6.45234e-12	both
ASAP1	65.4288	-1.07873	0.190666	-5.6577	1.53412e-08	8.14798e-07	T2T-CHM13v2.0_only
ASB15	0.76212	-2.36774	0.58421	-4.05288	5.05908e-05	0.000844199	T2T-CHM13v2.0_only
ASCL1	22.8079	1.09655	0.337584	3.24822	0.0011613	0.0102672	GRCh38.p14_only
ASF1B	10.2323	2.44321	0.50058	4.88077	1.05673e-06	3.15528e-05	both
ASGR1	6.62233	-1.42739	0.408603	-3.49335	0.000476995	0.0052901	T2T-CHM13v2.0_only
ASIC2	4.8777	-2.22893	0.596741	-3.73516	0.000187594	0.00246641	both
ASPHD1	2.3192	-2.60176	0.55029	-4.72798	2.26769e-06	6.23442e-05	both
ASPM	36.7614	2.03604	0.426486	4.77398	1.80622e-06	5.1123e-05	both
ATAD2	17.5126	1.58643	0.452671	3.5046	0.000457298	0.0051169	both
ATF3	2.78587	-2.89262	0.677358	-4.27044	1.95092e-05	0.000379092	both
ATP13A2	14.1453	-1.72916	0.339689	-5.09041	3.57289e-07	1.2473e-05	both
ATP1A3	29.9382	-1.40184	0.249286	-5.62342	1.87214e-08	9.56784e-07	both
ATP1B1	112.899	-1.32609	0.196373	-6.75291	1.44913e-11	1.61851e-09	both
ATP2B1	171.439	-1.18414	0.16715	-7.08427	1.3978e-12	1.94772e-10	both
ATP2B1-AS1	13.7082	-1.68582	0.330231	-5.10499	3.30819e-07	1.17502e-05	both
ATP2B2	12.0893	-1.70829	0.461548	-3.70121	0.000214576	0.00275018	T2T-CHM13v2.0_only
ATP2B3	3.69187	-2.32756	0.673981	-3.45345	0.000553458	0.0059284	both
ATP6V0A1	95.9589	-1.0613	0.198806	-5.33839	9.37732e-08	3.94017e-06	T2T-CHM13v2.0_only
ATP6V0C	23.9771	-1.08631	0.140025	-7.75794	8.63192e-15	1.9017e-12	both
ATP6V1C1	115.369	-1.01348	0.201594	-5.02731	4.97399e-07	1.66854e-05	T2T-CHM13v2.0_only
ATP6V1E2	1.90917	-3.02463	0.641089	-4.71795	2.38231e-06	6.49479e-05	both
ATRAID	44.3105	1.13714	0.30786	3.6937	0.00022101	0.00281715	both
AURKA	20.5897	2.97729	0.619713	4.8043	1.55296e-06	4.46523e-05	both
AURKB	36.4524	2.22761	0.45667	4.87795	1.07192e-06	3.18897e-05	both
B3GNT2	5.1679	-2.54749	0.672687	-3.78704	0.000152453	0.00206603	both
B3GNT7	1.19839	-2.05171	0.404513	-5.07206	3.93542e-07	1.36219e-05	both
B4GALT6	11.7821	-1.29393	0.376932	-3.4328	0.000597377	0.00623897	both
BARD1	22.7757	1.73521	0.391101	4.43673	9.13353e-06	0.000201225	both
BCL11A	85.6633	1.31561	0.22115	5.94895	2.69876e-09	1.78853e-07	both
BCL11B	10.0151	1.94597	0.438574	4.43705	9.12002e-06	0.000201225	both
BDNF	8.31997	-2.05908	0.498366	-4.13167	3.60135e-05	0.000639573	both
BEGAIN	2.3102	-1.86974	0.572042	-3.26853	0.00108107	0.00971589	T2T-CHM13v2.0_only
BEND6	7.87781	-1.84152	0.47964	-3.83938	0.000123345	0.00174405	both
BEX5	37.8244	-1.10105	0.261487	-4.21072	2.54563e-05	0.000477028	both
BICC1	9.08974	2.65989	0.485247	5.48152	4.21696e-08	1.96989e-06	both
BICD2	17.6007	-1.28771	0.323081	-3.98573	6.72732e-05	0.00105762	both
BICDL1	6.70189	-1.78569	0.417554	-4.27654	1.89818e-05	0.000371946	both
BIK	2.7154	-3.01628	0.787713	-3.82916	0.000128579	0.00180819	both
BIN1	11.7825	-1.43424	0.311993	-4.59703	4.28556e-06	0.000106668	both
BIRC5	45.2411	1.96307	0.482029	4.07252	4.65071e-05	0.000786519	both
BMPR1B	11.3608	2.62515	0.529614	4.95673	7.16884e-07	2.26939e-05	both
BOD1L1	69.9596	-1.03064	0.197064	-5.23	1.69513e-07	6.51784e-06	both
BOLA3-DT	28.8092	-1.17439	0.315322	-3.72443	0.000195757	0.00255712	both
BORCS7	31.4256	-1.1052	0.258451	-4.27626	1.9006e-05	0.000371974	both
BRCA2	14.4029	2.02602	0.51334	3.94674	7.92212e-05	0.00120931	both
BRIP1	7.58141	1.6327	0.468379	3.48585	0.000490575	0.00541492	both
BRSK1	1.22947	-1.82387	0.466426	-3.91031	9.21771e-05	0.00137318	both
BTBD11	4.0664	-2.74388	0.853783	-3.21379	0.00130996	0.0112876	GRCh38.p14_only
BTBD8	35.8146	-1.29691	0.275779	-4.70271	2.56735e-06	6.89547e-05	both
BUB1	30.5914	1.72002	0.505792	3.40065	0.00067227	0.00681169	both
BUB1B	29.5676	1.88417	0.515708	3.65356	0.00025863	0.00320722	both
C10orf82	5.31482	-2.57089	0.637328	-4.03386	5.48671e-05	0.000895393	both
C10orf88	17.9653	-1.5206	0.388694	-3.91206	9.15119e-05	0.00136623	both
C11orf80	4.63963	-1.24824	0.370986	-3.36465	0.000766405	0.00756338	T2T-CHM13v2.0_only
C12orf76	28.3283	-1.03451	0.287246	-3.60148	0.000316408	0.00376526	T2T-CHM13v2.0_only
C1QTNF4	1.89713	-2.30235	0.407029	-5.65649	1.54504e-08	8.17816e-07	both
C21orf58	8.01657	1.82114	0.313649	5.8063	6.38686e-09	3.84225e-07	both
C22orf23	3.07869	-2.98332	0.649901	-4.59042	4.42353e-06	0.000109102	both
C2orf50	1.01633	-2.24473	0.654215	-3.43119	0.000600951	0.00625217	both
C3orf18	1.68574	-2.90637	0.847131	-3.43084	0.000601709	0.00625217	both
CA13	1.2667	-2.74273	0.825653	-3.32189	0.000894098	0.00845504	T2T-CHM13v2.0_only
CACNA1B	15.7011	-1.64966	0.385163	-4.28301	1.84379e-05	0.000363483	both
CACNA1D	2.05679	-3.53668	0.688021	-5.14038	2.74188e-07	1.00002e-05	T2T-CHM13v2.0_only
CACNB1	5.78672	-1.71814	0.350856	-4.897	9.73113e-07	2.95431e-05	both
CACNG2	10.8395	-1.78898	0.393939	-4.54125	5.59211e-06	0.000134071	both
CACNG3	2.2483	-4.00524	0.612527	-6.53887	6.1986e-11	5.97963e-09	both
CADPS	68.1874	-1.11867	0.251743	-4.4437	8.84258e-06	0.00019587	both
CALCA	12.5579	-2.07861	0.358701	-5.79483	6.83914e-09	4.0398e-07	both
CALCB	123.635	-1.26079	0.23792	-5.29924	1.16288e-07	4.73963e-06	both
CALU	124.686	0.99539	0.221877	4.48623	7.24942e-06	0.000165761	GRCh38.p14_only
CAMK2B	37.2082	-1.32711	0.352761	-3.76208	0.000168507	0.00226104	both
CAMK2N1	51.1699	-1.02607	0.185302	-5.53727	3.07223e-08	1.46452e-06	both
CAMK2N2	4.38338	-2.00887	0.504474	-3.9821	6.8309e-05	0.00107081	both
CAMK4	29.9553	-1.13024	0.317498	-3.55985	0.000371069	0.00430879	both
CAMSAP2	83.6423	-1.16489	0.192436	-6.0534	1.41817e-09	1.00088e-07	both
CARMIL3	2.3574	-2.37649	0.635881	-3.73732	0.000185993	0.00245281	both
CARTPT	40.9196	-1.91162	0.305475	-6.25786	3.90285e-10	3.11903e-08	both
CASP6	12.7541	1.13607	0.364952	3.11291	0.0018525	0.0147916	GRCh38.p14_only
CBX4	2.80591	-1.71172	0.447904	-3.82162	0.000132576	0.00185196	both
CCDC150	5.40854	2.24388	0.614343	3.65248	0.000259723	0.0032102	both
CCDC152	9.23411	-1.79575	0.423019	-4.24508	2.1852e-05	0.000418138	both
CCDC169	2.19461	-1.82954	0.545357	-3.35476	0.000794337	0.0077825	both
CCDC77	15.7199	1.01449	0.320376	3.16656	0.00154252	0.012837	GRCh38.p14_only
CCDC80	2.59527	3.09417	0.748313	4.13485	3.5518e-05	0.000632842	both
CCNA2	25.2265	2.01916	0.488049	4.13721	3.51551e-05	0.000629126	both
CCNB1	84.7652	2.04556	0.422142	4.84566	1.26193e-06	3.67379e-05	both
CCNB2	65.8334	1.70931	0.409938	4.16967	3.05036e-05	0.000556887	both
CCNF	8.81768	1.53626	0.470981	3.26184	0.00110692	0.00987208	both
CD55	19.2399	-1.83383	0.446584	-4.10635	4.01967e-05	0.000699388	both
CD99	42.0437	1.16114	0.235618	4.92805	8.30538e-07	2.58167e-05	both
CD99	41.8135	1.1713	0.231907	5.05072	4.40149e-07	1.50355e-05	both
CDC20	27.4708	2.39661	0.516009	4.64451	3.40878e-06	8.72422e-05	both
CDC25C	8.82138	2.1519	0.651265	3.30418	0.000952532	0.00886366	both
CDC45	12.9629	2.61951	0.413006	6.34255	2.25989e-10	1.92896e-08	both
CDCA3	17.4917	1.85559	0.549868	3.37461	0.000739194	0.00734374	both
CDCA4	9.65079	2.14193	0.581705	3.68217	0.000231261	0.00292041	both
CDCA7L	13.8066	1.46702	0.420685	3.48722	0.000488069	0.00539869	both
CDCA8	19.5515	2.01853	0.556654	3.62618	0.00028764	0.00347878	both
CDH12	22.8442	-2.30612	0.364956	-6.31891	2.63407e-10	2.19098e-08	both
CDH18	25.671	-1.96938	0.458613	-4.29422	1.7531e-05	0.000349827	both
CDHR1	13.5906	-3.77754	0.454159	-8.31765	8.97258e-17	3.0475e-14	both
CDK1	69.259	1.85327	0.425627	4.3542	1.33551e-05	0.000279139	both
CDK2	8.80495	2.13649	0.574297	3.72019	0.000199072	0.00257987	both
CDKL2	25.0075	-1.49607	0.298079	-5.01902	5.19349e-07	1.72443e-05	both
CDKN2D	54.5758	-1.23664	0.253405	-4.88009	1.06037e-06	3.16038e-05	both
CDKN3	29.5316	2.49487	0.334683	7.45444	9.02511e-14	1.61688e-11	both
CDYL2	11.4955	-2.79382	0.474519	-5.8877	3.91616e-09	2.43684e-07	both
CEBPZOS	3.02489	2.08751	0.533321	3.91418	9.07124e-05	0.00135677	both
CELSR1	3.50263	1.58989	0.54203	2.93322	0.00335468	0.0232334	GRCh38.p14_only
CENPA	2.14057	2.8629	0.839412	3.4106	0.00064821	0.0066445	both
CENPE	28.888	2.94589	0.399998	7.36476	1.77469e-13	3.04556e-11	both
CENPF	105.189	1.76605	0.352435	5.011	5.41467e-07	1.7927e-05	both
CENPH	5.52295	1.93553	0.491246	3.94004	8.14684e-05	0.00123782	both
CENPI	7.01326	1.4138	0.556442	2.54079	0.0110604	0.0568824	GRCh38.p14_only
CENPK	16.9034	1.95316	0.373181	5.23381	1.6605e-07	6.41495e-06	both
CENPM	9.40328	2.1069	0.560922	3.75614	0.000172551	0.00230771	both
CENPN	13.667	1.67057	0.428256	3.90086	9.58522e-05	0.00141547	both
CENPO	8.41392	1.41196	0.439799	3.21046	0.00132521	0.011401	GRCh38.p14_only
CENPU	21.2169	1.43854	0.447072	3.21769	0.00129228	0.0111885	GRCh38.p14_only
CENPV	15.988	1.30434	0.294238	4.43292	9.29634e-06	0.000203981	both
CENPW	11.5051	1.51648	0.372529	4.07078	4.68564e-05	0.000790787	both
CEP152	10.6166	1.8533	0.443596	4.17791	2.94198e-05	0.000541345	both
CEP85L	23.3518	-1.18572	0.328925	-3.60482	0.000312365	0.0037253	T2T-CHM13v2.0_only
CERK	32.3811	-1.09411	0.248738	-4.39864	1.0893e-05	0.000234596	T2T-CHM13v2.0_only
CFAP210	3.79644	1.91635	0.502122	3.8165	0.000135358	0.00187968	both
CFAP54	2.76787	2.34672	0.712686	3.29279	0.000991983	0.00912658	both
CFAP69	1.97105	1.51895	0.600858	2.52797	0.0114723	0.0584477	GRCh38.p14_only
CHAT	29.909	-1.25368	0.383035	-3.27303	0.00106402	0.00960983	T2T-CHM13v2.0_only
CHCHD5	9.13824	0.94748	0.287688	3.29343	0.000989726	0.0091161	GRCh38.p14_only
CHGB	63.1586	-1.1573	0.250775	-4.61488	3.9333e-06	9.89578e-05	both
CHKB-DT	1.75903	-2.36016	0.720466	-3.27588	0.00105334	0.00954847	T2T-CHM13v2.0_only
CHRM2	48.4759	-1.93361	0.329587	-5.86677	4.44368e-09	2.71331e-07	both
CHRM3	21.4559	-1.53687	0.33204	-4.62857	3.68204e-06	9.30672e-05	T2T-CHM13v2.0_only
CHRNA3	5.16711	-2.34689	0.704553	-3.33103	0.000865239	0.00827881	T2T-CHM13v2.0_only
CHRNB4	3.08927	-2.25228	0.698415	-3.22484	0.00126043	0.0109652	GRCh38.p14_only
CHSY3	0.448263	-1.40852	1.74708	-0.806215	0.420119	NA	GRCh38.p14_only
CIP2A	16.9785	1.64355	0.444688	3.69597	0.000219051	0.00279873	both
CKAP2	62.6453	1.0719	0.22982	4.66409	3.09988e-06	8.04492e-05	both
CKS1B	55.2775	1.47578	0.327912	4.50053	6.77845e-06	0.000156855	both
CKS2	65.915	1.69494	0.259203	6.53905	6.19095e-11	5.97963e-09	both
CLEC16A	15.3832	-1.35343	0.352043	-3.8445	0.000120801	0.00171701	T2T-CHM13v2.0_only
CLSTN2	113.327	-1.14128	0.246751	-4.62523	3.74183e-06	9.42859e-05	both
CLTB	11.6499	-1.46561	0.326402	-4.49019	7.11599e-06	0.000162938	both
CLUH	1.52458	-1.95159	0.58559	-3.33268	0.000860132	0.00825352	T2T-CHM13v2.0_only
CNST	61.5121	-1.35998	0.252216	-5.39213	6.96286e-08	3.02708e-06	both
CNTLN	8.17077	1.05994	0.387911	2.73243	0.00628696	0.0373938	GRCh38.p14_only
CNTN1	70.9652	-1.4189	0.318288	-4.45791	8.27632e-06	0.000184581	both
CNTNAP3	5.73078	1.36422	0.415629	3.2823	0.00102965	0.00940945	both
CNTROB	6.63343	-1.33179	0.407369	-3.26925	0.00107832	0.00970242	T2T-CHM13v2.0_only
COG1	14.5949	-1.32254	0.379255	-3.4872	0.000488111	0.00539869	T2T-CHM13v2.0_only
COL2A1	2.56165	3.32333	0.81106	4.09751	4.17618e-05	0.000719707	T2T-CHM13v2.0_only
COL3A1	1.69276	3.50951	1.07338	3.2696	0.00107698	0.00970059	both
COL5A1	1.96786	2.45156	0.769315	3.18668	0.00143917	0.0121632	GRCh38.p14_only
CORO6	1.63295	-2.59401	0.614221	-4.22324	2.4081e-05	0.000454916	both
CPEB1	17.0452	-1.55079	0.386139	-4.01615	5.91558e-05	0.000955815	both
CPEB2	15.0103	-1.91068	0.351342	-5.43825	5.38069e-08	2.41657e-06	both
CPEB3	24.6177	-1.95484	0.318095	-6.14545	7.97364e-10	5.93581e-08	both
CPEB4	76.7731	-1.56728	0.200946	-7.79949	6.21598e-15	1.40749e-12	both
CPLX1	3.20476	-2.19794	0.486768	-4.51538	6.32024e-06	0.000148471	both
CPLX2	31.5061	-2.80957	0.281141	-9.99345	1.62819e-23	1.26402e-20	both
CPNE9	6.44507	-4.34983	0.739794	-5.87978	4.10818e-09	2.52738e-07	both
CPS1	1.52397	-3.96101	0.81983	-4.83151	1.35502e-06	3.92379e-05	both
CPT1C	16.4095	-1.21176	0.363091	-3.33735	0.000845808	0.0081628	T2T-CHM13v2.0_only
CPVL	2.69189	2.63262	0.725897	3.62671	0.000287052	0.00347842	both
CRABP2	16.3035	1.20907	0.298931	4.04465	5.24015e-05	0.000869076	both
CREG2	12.4184	-2.41555	0.408065	-5.91953	3.22864e-09	2.07453e-07	both
CRLF2	0.964736	-2.66888	0.784439	-3.40228	0.000668271	0.00678664	both
CRLF2	0.899571	-2.58441	0.751263	-3.44009	0.000581519	0.00613624	both
CRNDE	9.74976	-1.72413	0.314392	-5.48402	4.15762e-08	1.95336e-06	both
CRPPA	2.39928	-2.15562	0.538524	-4.00283	6.25886e-05	0.00100136	both
CRYBG3	5.41929	1.9925	0.582066	3.42314	0.000619011	0.00639932	both
CSMD1	21.2253	-1.71805	0.376651	-4.56139	5.0815e-06	0.000122731	both
CSMD2	9.27478	-1.79536	0.421662	-4.25781	2.06438e-05	0.000398764	both
CSMD3	57.8163	-1.77512	0.37644	-4.71555	2.41056e-06	6.53898e-05	both
CSRP2	69.3936	1.57972	0.280673	5.62833	1.81958e-08	9.38752e-07	both
CTIF	8.53398	-1.28516	0.36144	-3.55565	0.000377039	0.00436877	both
CTNNBIP1	8.56775	-1.45096	0.428632	-3.38509	0.00071154	0.00711671	both
CTNND2	36.1491	-1.05556	0.258442	-4.08432	4.42062e-05	0.00075229	both
CTSC	7.58701	2.12173	0.591481	3.58715	0.000334313	0.00393719	T2T-CHM13v2.0_only
CUTALP	2.86179	-2.18364	0.64594	-3.38055	0.000723399	0.00722645	T2T-CHM13v2.0_only
CXCL14	1.33783	-1.2032	0.20899	-5.75723	8.55076e-09	4.96076e-07	both
CYP26B1	5.94637	-2.32338	0.479941	-4.84098	1.29203e-06	3.75472e-05	both
CYP27C1	6.10179	-1.98511	0.54798	-3.62259	0.000291664	0.00352222	both
CYTH3	9.15631	-1.36211	0.411884	-3.30701	0.000942971	0.00881232	T2T-CHM13v2.0_only
CZIB	24.0287	0.974154	0.299602	3.2515	0.00114799	0.010166	GRCh38.p14_only
DAB2	4.93414	2.90348	0.636218	4.56366	5.02694e-06	0.000121702	both
DACH1	15.7171	-1.53631	0.413903	-3.71176	0.000205824	0.00265471	both
DAGLA	3.88932	-2.00936	0.489258	-4.10695	4.00919e-05	0.000698309	both
DBF4	17.9709	1.42622	0.338659	4.21139	2.53809e-05	0.000476635	both
DCAF12L2	1.04876	-3.05614	0.821402	-3.72064	0.000198719	0.00257973	both
DCK	33.9321	-1.03192	0.2721	-3.79245	0.000149168	0.00202829	T2T-CHM13v2.0_only
DCLRE1C	30.9039	0.730858	0.273826	2.66906	0.00760644	0.0431482	GRCh38.p14_only
DDHD2	65.1658	-1.12006	0.244337	-4.58406	4.56026e-06	0.000111798	T2T-CHM13v2.0_only
DDIAS	5.6955	2.61092	0.645907	4.04226	5.29395e-05	0.000872672	T2T-CHM13v2.0_only
DDIT4	30.9269	1.57452	0.407531	3.86356	0.000111745	0.00160934	both
DDX50	35.5513	1.00469	0.234876	4.27751	1.88995e-05	0.00037078	T2T-CHM13v2.0_only
DEK	46.9465	1.26677	0.189696	6.67789	2.42413e-11	2.56628e-09	both
DEPDC1	10.2942	2.27107	0.665881	3.41062	0.000648148	0.0066445	both
DGCR2	18.8817	-1.35049	0.327812	-4.11973	3.79325e-05	0.000668555	both
DGKD	24.5406	-1.38666	0.310783	-4.46184	8.12597e-06	0.000181975	both
DGKE	20.0552	-1.18711	0.338513	-3.50684	0.00045347	0.00508105	T2T-CHM13v2.0_only
DGKI	25.8244	-1.21421	0.299839	-4.04953	5.13215e-05	0.00085377	both
DGKZ	2.78623	-1.83814	0.418885	-4.38818	1.14303e-05	0.000244551	both
DHFR	16.0139	1.31085	0.313345	4.1834	2.87186e-05	0.000530237	both
DIAPH3	6.17151	2.14086	0.591119	3.6217	0.000292676	0.00353167	both
DIP2C-AS1	8.20412	-2.05189	0.572186	-3.58605	0.000335724	0.003949	T2T-CHM13v2.0_only
DIPK2A	14.3058	1.42029	0.403138	3.52307	0.000426572	0.00481607	both
DIRAS3	34.2874	-2.44266	0.393904	-6.20115	5.60513e-10	4.35145e-08	both
DLC1	41.9428	-1.43048	0.339337	-4.21553	2.49194e-05	0.00046937	both
DLGAP5	32.7918	2.45964	0.415051	5.92612	3.10176e-09	2.01466e-07	both
DNAH10	5.83603	-1.51995	0.389466	-3.90265	9.51452e-05	0.00141027	both
DNAJA4	1.93981	-2.28207	0.755518	-3.02054	0.00252324	0.0188101	GRCh38.p14_only
DNER	94.8232	-1.56433	0.214727	-7.2852	3.21203e-13	5.08405e-11	both
DOC2B	3.68969	-1.97036	0.494274	-3.98637	6.70914e-05	0.0010568	both
DOCK3	30.6961	-1.04708	0.256046	-4.08943	4.32426e-05	0.000738978	T2T-CHM13v2.0_only
DOCK9	2.94145	-2.21139	0.624077	-3.54347	0.000394904	0.00453069	both
DOK6	18.4137	-1.30624	0.380091	-3.43664	0.000588979	0.00618694	T2T-CHM13v2.0_only
DPM3	3.95602	1.04031	0.315396	3.29841	0.000972334	0.00899147	both
DRD2	16.0547	-1.28101	0.386086	-3.31794	0.000906825	0.00854071	both
DSCAM	3.23525	-2.38628	0.526183	-4.53507	5.75843e-06	0.000137335	both
DSCC1	2.16471	2.04189	0.64983	3.14219	0.00167692	0.0136421	GRCh38.p14_only
DSP	5.03027	-3.41617	0.676552	-5.04938	4.43243e-07	1.5086e-05	both
DTL	13.4706	2.59495	0.450823	5.75603	8.61127e-09	4.96076e-07	both
DTYMK	21.4762	0.99464	0.301181	3.30246	0.0009584	0.00891317	GRCh38.p14_only
DUSP22	11.2521	-1.73774	0.473334	-3.67128	0.000241342	0.00302429	both
DUSP4	65.5403	-1.97326	0.227264	-8.68266	3.86618e-18	1.65869e-15	both
DUSP5	1.52271	-3.04695	0.641824	-4.74734	2.06111e-06	5.74651e-05	both
DYNC1I1	39.0779	-1.06288	0.305599	-3.47802	0.000505126	0.00553745	both
DYNLT3	91.0997	-1.67699	0.249439	-6.72307	1.77938e-11	1.94692e-09	both
E2F7	9.27027	3.24082	0.52147	6.21478	5.13973e-10	4.04798e-08	both
EBF3	2.30734	-2.8148	0.622477	-4.52194	6.12763e-06	0.000144973	both
EBF4	2.66641	-1.86587	0.563812	-3.30937	0.000935047	0.00877004	T2T-CHM13v2.0_only
ECEL1	23.6413	-1.2677	0.294266	-4.30803	1.64718e-05	0.000330714	both
ECM1	5.2998	-6.35824	0.769271	-8.26528	1.39362e-16	4.54405e-14	both
ECT2	34.1331	1.62026	0.446286	3.63055	0.000282813	0.00344082	both
EDIL3	48.0561	-1.17737	0.288505	-4.08093	4.48556e-05	0.000760958	both
EDNRB	15.942	2.15343	0.582081	3.69954	0.00021599	0.00276395	both
EFHC1	62.3977	1.06455	0.266515	3.99431	6.48829e-05	0.00102698	both
EFR3A	25.6442	-1.11395	0.341349	-3.26338	0.00110092	0.00984004	T2T-CHM13v2.0_only
EGR1	32.6703	1.65137	0.244544	6.75287	1.44944e-11	1.61851e-09	both
EHD1	10.0929	-1.05072	0.303496	-3.46206	0.000536064	0.00579155	both
EIF4E3	17.2929	-1.27125	0.334378	-3.80183	0.000143631	0.00197605	both
ELAPOR1	3.92217	-2.33785	0.569529	-4.10487	4.04535e-05	0.000702382	both
ELAVL2	100.161	-1.27787	0.183928	-6.94769	3.71318e-12	4.55158e-10	both
ELL	1.30144	-2.35786	0.664099	-3.55046	0.000384556	0.00444325	both
ELMOD1	28.3151	-1.34567	0.353001	-3.8121	0.000137791	0.00190535	both
ELOVL2	14.6079	1.41477	0.404963	3.49357	0.000476601	0.0052901	both
ELOVL4	47.3529	-1.23769	0.304579	-4.06362	4.83184e-05	0.000812936	both
EMB	16.1629	-1.26299	0.367304	-3.43853	0.000584876	0.00615971	T2T-CHM13v2.0_only
EMBP1	4.57537	-1.69054	0.414173	-4.08172	4.47045e-05	0.000759977	both
EML2	1.07073	-2.79141	0.641959	-4.34827	1.37213e-05	0.00028533	both
EMP2	11.3505	1.66486	0.48507	3.43221	0.000598674	0.00624199	both
ENDOD1	48.1827	-1.09373	0.278125	-3.93252	8.40607e-05	0.00127218	both
ENHO	3.11874	-1.44295	0.42426	-3.40111	0.00067113	0.00680861	T2T-CHM13v2.0_only
ENO1	608.304	1.67384	0.151651	11.0374	2.52154e-28	3.73715e-25	both
EPB41L1	75.3965	-1.18471	0.211303	-5.6067	2.06224e-08	1.03767e-06	both
EPB41L3	19.7866	-1.21976	0.343361	-3.55241	0.000381724	0.00441678	both
EPHA7	26.7469	-1.2957	0.388217	-3.33756	0.000845186	0.0081628	T2T-CHM13v2.0_only
ERBB4	11.5612	1.32711	0.40629	3.2664	0.00108925	0.00975916	both
ESCO2	8.35197	1.85484	0.577957	3.20931	0.00133052	0.0114346	GRCh38.p14_only
ESPL1	5.65396	3.41442	0.610124	5.59628	2.19e-08	1.08521e-06	both
ESRRG	44.4814	-1.62288	0.273572	-5.93221	2.98893e-09	1.95697e-07	both
ETNK2	11.1122	-1.8323	0.547925	-3.34407	0.000825604	0.00800672	both
ETS2	7.53949	-1.81564	0.455982	-3.98184	6.83842e-05	0.00107096	both
EXO1	3.43162	3.2243	0.662847	4.86432	1.14851e-06	3.38327e-05	both
EXOC8	8.58714	-1.25894	0.376532	-3.34351	0.00082725	0.00801346	T2T-CHM13v2.0_only
EXOSC8	28.7695	1.2402	0.263439	4.70774	2.50479e-06	6.76376e-05	both
EZH2	52.8595	1.21795	0.242069	5.03141	4.86888e-07	1.64683e-05	both
F10	0.989521	-2.63015	0.763587	-3.44447	0.000572187	0.00607315	both
F2RL2	3.85101	-2.85544	0.552654	-5.16678	2.38163e-07	8.78453e-06	both
FAAH	2.05407	-2.83253	0.698168	-4.05709	4.9688e-05	0.000832541	both
FABP7	159.912	1.10926	0.245983	4.5095	6.49805e-06	0.000151991	both
FAIM2	28.3128	-1.20282	0.274436	-4.38288	1.17123e-05	0.000248304	both
FAM131B	4.68384	-1.51539	0.432573	-3.5032	0.000459703	0.00514029	T2T-CHM13v2.0_only
FAM135B	3.59471	-2.83861	0.688867	-4.1207	3.77723e-05	0.000667174	both
FAM157C	0.937443	-1.82101	0.547941	-3.32337	0.000889354	0.00842402	T2T-CHM13v2.0_only
FAM163A	1.22308	-3.39384	0.697077	-4.86867	1.12352e-06	3.32427e-05	both
FAM174A	9.00891	-2.19428	0.407237	-5.38822	7.11605e-08	3.07727e-06	both
FAM219A	12.2293	-1.46231	0.277314	-5.27313	1.34118e-07	5.35913e-06	both
FAM50A	18.4063	-1.0536	0.269972	-3.90263	9.51544e-05	0.00141027	T2T-CHM13v2.0_only
FANCB	3.53101	2.21899	0.651789	3.40447	0.000662936	0.00675068	both
FANCI	34.8336	1.78979	0.448079	3.99435	6.48711e-05	0.00102698	both
FAXC	39.9302	-1.14441	0.293107	-3.90441	9.44541e-05	0.00140245	both
FBLIM1	6.20323	-1.25642	0.360465	-3.48555	0.000491135	0.00541744	T2T-CHM13v2.0_only
FBXO44	8.9659	-1.5101	0.365086	-4.1363	3.52957e-05	0.000629569	both
FBXO5	20.5448	1.56124	0.437408	3.5693	0.000357933	0.00416812	both
FBXW4	3.38956	-2.47841	0.710316	-3.48917	0.000484523	0.00536628	both
FEM1C	19.5661	-1.14551	0.343489	-3.33492	0.000853224	0.00819689	T2T-CHM13v2.0_only
FEN1	27.1996	1.71755	0.482864	3.55701	0.000375094	0.00434933	both
FGF12	68.3978	-1.09041	0.228434	-4.7734	1.81142e-06	5.11813e-05	both
FGF19	3.97073	4.69701	0.730708	6.42803	1.29269e-10	1.17736e-08	both
FGF9	41.9483	-1.05647	0.308869	-3.42045	0.000625174	0.00645076	both
FGFBP3	17.6582	1.0702	0.314328	3.40474	0.000662267	0.00675044	both
FHDC1	1.77126	-2.9502	0.735635	-4.01041	6.06141e-05	0.000976473	T2T-CHM13v2.0_only
FLOT2	42.7374	-1.01147	0.261642	-3.86587	0.000110695	0.0016013	T2T-CHM13v2.0_only
FMN1	8.77549	-2.8961	0.455148	-6.36298	1.97881e-10	1.72517e-08	both
FNDC9	2.03576	-2.94132	0.887228	-3.31518	0.000915855	0.00861581	T2T-CHM13v2.0_only
FOSL2	4.39618	-3.2863	0.439385	-7.47933	7.4703e-14	1.3532e-11	both
FOXM1	4.7385	2.2521	0.657464	3.42543	0.00061382	0.00635775	both
FOXN4	1.09526	3.03625	0.847997	3.5805	0.000342935	0.00401932	both
FOXP2	0.871773	2.9414	1.04198	2.82291	0.00475906	0.0304382	GRCh38.p14_only
FRMD3	34.3987	-1.86493	0.326045	-5.71985	1.06617e-08	5.99371e-07	both
FRMD4B	20.2502	1.19327	0.356353	3.34855	0.000812352	0.00791618	both
FRMPD4	4.27196	-4.28161	0.606995	-7.05379	1.74115e-12	2.36549e-10	both
FRRS1L	56.7105	-1.46082	0.262169	-5.57207	2.51732e-08	1.23243e-06	both
FRY	77.6455	-1.14261	0.213061	-5.36285	8.19188e-08	3.487e-06	both
FSTL1	63.8414	1.35494	0.289494	4.68036	2.86365e-06	7.5179e-05	both
FSTL4	2.9565	-2.73725	0.61844	-4.42605	9.59737e-06	0.000209179	both
FTCD	0.40429	-2.05065	1.37058	-1.49619	0.134605	NA	GRCh38.p14_only
FTSJ3	24.1338	1.04023	0.343034	3.03245	0.00242579	0.0183166	GRCh38.p14_only
FZD5	14.6901	1.61338	0.449391	3.59016	0.00033048	0.00389856	both
GAB2	21.9629	-1.35623	0.289597	-4.68318	2.82464e-06	7.42744e-05	both
GABARAPL1	24.133	-1.5895	0.314473	-5.05448	4.31566e-07	1.47811e-05	both
GABRA1	3.18416	-3.5336	0.82352	-4.29084	1.77995e-05	0.000354317	both
GABRA2	18.0396	-1.55204	0.413439	-3.75399	0.000174043	0.00232005	both
GABRB1	19.7232	-1.61886	0.440759	-3.6729	0.000239814	0.00300977	both
GABRE	12.5366	-2.40705	0.471733	-5.10258	3.35055e-07	1.18748e-05	both
GABRQ	4.25731	-2.09291	0.559544	-3.74038	0.00018374	0.00242748	both
GABRR1	4.11656	-2.89747	0.719567	-4.02669	5.65682e-05	0.000920978	both
GAD1	33.2923	1.36551	0.412849	3.30753	0.000941242	0.00880888	both
GADD45B	0.866547	-2.70484	0.826437	-3.27289	0.00106455	0.00960983	T2T-CHM13v2.0_only
GALNT18	0.90329	-2.13152	0.992636	-2.14733	0.0317669	0.120947	GRCh38.p14_only
GALNT9	1.69619	-2.71884	0.792537	-3.43055	0.000602368	0.00625504	both
GAS6-DT	1.06546	-2.72747	0.757587	-3.60021	0.000317966	0.00377553	both
GC	1.62813	-4.46885	1.35041	-3.30925	0.000935479	0.00877004	T2T-CHM13v2.0_only
GCNT2	29.0059	1.49017	0.376534	3.95761	7.5705e-05	0.00116877	both
GDF3	3.58993	2.95486	0.858451	3.44208	0.000577257	0.00610171	both
GDPD5	3.17922	-1.79758	0.592805	-3.03232	0.00242679	0.0183166	GRCh38.p14_only
GEMIN4	11.6763	2.00312	0.467393	4.28573	1.82137e-05	0.000361238	both
GFPT1	72.9362	-1.16268	0.205505	-5.65768	1.53434e-08	8.14798e-07	both
GINS3	3.94852	2.57893	0.700711	3.68045	0.000232823	0.00293626	both
GIT1	17.48	-1.21064	0.285377	-4.24225	2.21293e-05	0.000422948	both
GJA1	13.4497	1.98233	0.482922	4.10487	4.04549e-05	0.000702382	both
GK5	20.6437	-1.3246	0.289171	-4.58067	4.63487e-06	0.000113457	both
GLIS3	8.19168	1.35453	0.381723	3.54845	0.0003875	0.00446776	T2T-CHM13v2.0_only
GMNN	35.6858	1.72078	0.370982	4.63844	3.51054e-06	8.94255e-05	both
GMPS	51.0417	0.946259	0.259778	3.64257	0.00026993	0.00330878	GRCh38.p14_only
GNAI2	11.2086	1.07057	0.325256	3.29146	0.000996696	0.00915445	T2T-CHM13v2.0_only
GNB5	54.207	-1.11239	0.241824	-4.60001	4.22463e-06	0.000105473	both
GNG11	13.5355	1.66277	0.436264	3.81139	0.000138187	0.00190921	both
GOLGA3	49.952	-1.10621	0.219749	-5.03398	4.80388e-07	1.62823e-05	both
GOLIM4	15.6169	0.919768	0.242588	3.79148	0.000149755	0.00203454	GRCh38.p14_only
GPAT3	2.39496	-4.47908	0.638536	-7.01461	2.30592e-12	2.96011e-10	both
GPD1L	8.3631	-1.52937	0.375106	-4.07718	4.5586e-05	0.000772545	both
GPM6A	110.906	1.16695	0.245904	4.74555	2.07945e-06	5.77244e-05	both
GPNMB	1.23073	-4.04015	0.675948	-5.97701	2.2727e-09	1.53107e-07	both
GPR158	6.3198	-3.44924	0.558736	-6.1733	6.688e-10	5.11899e-08	both
GPR26	1.72345	-3.02434	0.883602	-3.42275	0.000619917	0.00640463	T2T-CHM13v2.0_only
GPR3	4.12697	-3.24571	0.488648	-6.64222	3.08985e-11	3.16816e-09	both
GPR50	32.3194	-2.38158	0.339191	-7.02135	2.19727e-12	2.88888e-10	both
GPRIN2	8.17164	-2.09742	0.458907	-4.57046	4.8666e-06	0.000118773	T2T-CHM13v2.0_only
GPRIN3	31.3053	-1.41309	0.332166	-4.25418	2.0982e-05	0.000402909	both
GPX8	15.9669	2.17235	0.486748	4.46299	8.08223e-06	0.000181744	both
GRAMD1A	10.3793	-1.8464	0.409496	-4.50895	6.51485e-06	0.000152166	both
GRIN3A	1.87384	-2.54295	0.75862	-3.35208	0.000802081	0.00784423	both
GRM7	7.09965	-1.70014	0.458537	-3.70773	0.000209122	0.00269085	both
GTPBP3	5.87433	-1.82819	0.462071	-3.95652	7.60497e-05	0.00117187	both
GTSE1	11.0455	1.8637	0.545829	3.41443	0.000639155	0.00657008	both
H1-2	11.2748	1.96921	0.435404	4.52272	6.105e-06	0.000144665	both
H1-3	4.98276	3.06696	0.668359	4.58879	4.45828e-06	0.000109794	both
H1-5	4.92047	4.44311	0.819748	5.4201	5.95674e-08	2.64298e-06	both
H2AC13	8.11724	3.78607	0.639619	5.91925	3.23411e-09	2.07453e-07	both
H2AC14	11.1596	4.88894	0.607652	8.04562	8.58068e-16	2.29329e-13	both
H2AC17	2.12546	2.99363	0.612392	4.88841	1.01651e-06	3.07463e-05	both
H2AC20	8.76973	2.15924	0.327956	6.58393	4.5816e-11	4.5269e-09	both
H3C11	1.41422	1.98277	0.584019	3.39505	0.000686168	0.00691713	both
H3C2	3.41302	2.4557	0.65757	3.7345	0.000188086	0.0024689	both
H3C3	1.08138	3.44221	1.05618	3.25912	0.00111759	0.00995085	both
H3C4	1.95181	3.80351	0.799116	4.75965	1.93933e-06	5.45119e-05	both
H4C3	493.197	2.61809	0.183298	14.2832	2.78353e-46	2.26899e-42	both
H4C9	3.82241	4.19729	0.667984	6.28352	3.31001e-10	2.69815e-08	both
HAP1	6.90384	-1.92157	0.505732	-3.79958	0.000144942	0.00198905	both
HAT1	70.2357	1.10193	0.253666	4.34403	1.39893e-05	0.000290162	both
HCN1	18.6745	-1.64991	0.379994	-4.34194	1.41227e-05	0.000292558	both
HCRTR2	5.54472	-3.94015	0.658048	-5.98763	2.12917e-09	1.44633e-07	both
HDAC10	1.0113	-2.13203	0.621042	-3.43298	0.000596978	0.0062388	both
HDAC5	16.5302	-1.33108	0.383461	-3.47121	0.00051811	0.00563492	T2T-CHM13v2.0_only
HELLS	24.1767	0.94364	0.288413	3.27184	0.00106851	0.00964022	GRCh38.p14_only
HERC2P11	2.81343	1.63957	0.383767	4.2723	1.93471e-05	0.00037639	both
HERC2P7	4.28277	3.75516	0.414393	9.06183	1.28285e-19	6.97146e-17	both
HES1	11.1551	1.57526	0.369546	4.26269	2.01977e-05	0.000391073	both
HES5	1.59085	2.65413	0.542097	4.89604	9.77873e-07	2.96325e-05	both
HINT3	40.3213	-1.02027	0.252054	-4.04784	5.16915e-05	0.000858173	T2T-CHM13v2.0_only
HIPK3	45.1637	-1.21699	0.263953	-4.61064	4.01427e-06	0.000100529	both
HIVEP2	28.356	-1.25399	0.354746	-3.53489	0.000407941	0.00465407	T2T-CHM13v2.0_only
HJURP	12.7129	2.52117	0.65872	3.82738	0.000129515	0.00181712	both
HK2	4.58955	4.35018	0.560987	7.75452	8.86806e-15	1.92768e-12	both
HLA-DRB1	1.87451	-2.1821	0.765593	-2.85021	0.00436905	0.0286404	GRCh38.p14_only
HLA-E	2.60236	1.734	0.410403	4.22513	2.38803e-05	0.000451647	T2T-CHM13v2.0_only
HMGA2	17.9234	1.35186	0.348414	3.88004	0.000104439	0.00151889	both
HMGB2	184.606	1.96664	0.247636	7.94166	1.995e-15	4.92795e-13	both
HMGN2	507.357	1.11401	0.162369	6.86096	6.83969e-12	8.02212e-10	both
HMGN2P46	2.21206	1.75016	0.199057	8.79228	1.46551e-18	7.02714e-16	both
HNRNPA1	619.15	1.07775	0.105772	10.1893	2.21345e-24	2.00477e-21	both
HNRNPA1L3	92.1972	1.13951	0.106975	10.652	1.70596e-26	2.1394e-23	both
HNRNPA1P10	160.629	1.13881	0.10946	10.4039	2.38019e-25	2.42526e-22	both
HOXA1	22.1119	-2.08998	0.38392	-5.44381	5.21529e-08	2.35526e-06	both
HOXA4	5.45134	-1.29364	0.381258	-3.39309	0.000691101	0.00695924	T2T-CHM13v2.0_only
HOXA5	119.132	-1.69047	0.16839	-10.039	1.02668e-23	8.36894e-21	both
HOXA7	1.10068	-2.89031	0.724932	-3.98701	6.69113e-05	0.00105499	both
HOXD1	5.43572	-4.13358	0.506804	-8.15617	3.45802e-16	1.02502e-13	both
HOXD3	6.17351	-1.47562	0.446423	-3.30543	0.000948296	0.00884443	both
HOXD8	6.14208	-2.39139	0.416278	-5.7447	9.20815e-09	5.26738e-07	both
HRK	8.47371	-1.66222	0.555665	-2.99142	0.00277687	0.020292	GRCh38.p14_only
HSPA12A	29.4105	-1.5273	0.307364	-4.96903	6.7289e-07	2.1426e-05	both
HTN1	1.04198	-3.92719	1.00203	-3.91923	8.88311e-05	0.00133108	both
HTR2A	53.2162	-1.74325	0.338937	-5.14329	2.69973e-07	9.86853e-06	both
HTR2C	9.15592	-2.4195	0.577614	-4.18879	2.80445e-05	0.000519557	both
HYAL2	16.3011	1.35954	0.428236	3.17474	0.00149969	0.0125318	GRCh38.p14_only
ID3	5.9502	3.70938	0.621309	5.97027	2.36862e-09	1.58261e-07	both
IDS	232.714	-1.17055	0.157371	-7.43818	1.02085e-13	1.80901e-11	both
IFFO2	1.56427	-2.25167	0.639431	-3.52137	0.000429327	0.00484382	both
IFITM3	1.70724	1.90556	0.695948	2.73807	0.00618004	0.0369737	GRCh38.p14_only
IGF2BP2-AS1	2.79394	1.89555	0.573087	3.30761	0.000940944	0.00880888	T2T-CHM13v2.0_only
IGFBP2	5.41662	1.3698	0.342525	3.99913	6.35747e-05	0.00101415	both
IGFBP6	1.93575	-2.81056	0.851884	-3.29923	0.000969512	0.00897556	T2T-CHM13v2.0_only
IGFBPL1	144.864	1.44587	0.27768	5.20698	1.91941e-07	7.29419e-06	both
IL1RAPL2	5.73425	-3.35587	0.63113	-5.31724	1.05354e-07	4.38159e-06	both
IL7	4.20393	-2.39107	0.545519	-4.38311	1.16998e-05	0.000248304	T2T-CHM13v2.0_only
ILVBL	20.6616	-2.13338	0.501564	-4.25345	2.10498e-05	0.000403735	both
IMPDH1	7.49373	-1.85596	0.480433	-3.86309	0.000111961	0.00161075	both
IMPG2	2.47412	-2.38681	0.617341	-3.86628	0.000110508	0.00160002	both
INPP1	14.3167	-1.8097	0.401632	-4.50586	6.61045e-06	0.000154178	both
INPP4A	32.2396	-1.19183	0.291642	-4.08662	4.37707e-05	0.000746437	both
INPP5F	122.662	-1.39346	0.171443	-8.12786	4.36926e-16	1.24968e-13	both
IPO13	13.3306	-1.30769	0.345159	-3.78865	0.000151467	0.00205505	both
IQANK1	0.572157	-2.05648	1.11168	-1.84988	0.0643312	0.197315	GRCh38.p14_only
IQGAP3	4.76243	2.95876	0.643715	4.59638	4.29897e-06	0.000106839	both
IQSEC3	4.69558	-2.92438	0.517842	-5.64724	1.6304e-08	8.54676e-07	both
IRX2	4.76536	-2.64883	0.447137	-5.92398	3.14247e-09	2.03301e-07	both
IRX5	1.0156	-2.68751	0.642646	-4.18195	2.89025e-05	0.000532695	both
IRX6	1.61712	-4.00925	0.839517	-4.77566	1.79119e-06	5.08742e-05	both
ISL1	153.169	-2.05305	0.236044	-8.69771	3.38646e-18	1.49215e-15	both
ISL1-DT	20.8709	-1.82781	0.358307	-5.10124	3.37436e-07	1.19332e-05	both
ITGA3	2.57323	-2.15403	0.551287	-3.90727	9.33433e-05	0.00138848	both
ITGA7	3.40266	-1.95142	0.594685	-3.28143	0.00103281	0.00941844	T2T-CHM13v2.0_only
ITGB8	81.1567	1.09613	0.209484	5.23253	1.67201e-07	6.44416e-06	both
ITM2A	1.9524	3.69991	1.03682	3.56851	0.000359019	0.00417779	both
ITM2C	3.69364	1.70282	0.469686	3.62543	0.000288476	0.00348631	both
JADE2	1.32947	-3.09853	0.715191	-4.33245	1.47459e-05	0.000303156	both
JAKMIP1	8.81941	-1.72794	0.379307	-4.55551	5.22587e-06	0.000126032	both
JAM2	25.5201	1.17421	0.321725	3.64973	0.000262516	0.00323737	both
KANK2	2.27662	1.77536	0.692058	2.56534	0.0103076	0.0540528	GRCh38.p14_only
KATNAL1	83.4252	-1.04795	0.19114	-5.48261	4.19092e-08	1.96335e-06	T2T-CHM13v2.0_only
KCNAB1	16.8271	-1.38825	0.383446	-3.62047	0.000294069	0.00353863	T2T-CHM13v2.0_only
KCND1	1.62559	-3.65033	0.776582	-4.70051	2.5951e-06	6.94711e-05	both
KCND2	19.1011	-1.46995	0.424909	-3.45945	0.000541273	0.00584009	both
KCNH1	4.61206	-2.29073	0.635954	-3.60204	0.000315727	0.0037599	both
KCNH2	4.46033	-2.21326	0.550438	-4.02091	5.79729e-05	0.000937631	both
KCNIP4	13.0218	-1.02683	0.336941	-3.04751	0.00230746	0.0176117	GRCh38.p14_only
KCNJ2	2.53568	-2.01486	0.605442	-3.32791	0.000875015	0.00833258	both
KCNJ3	6.1239	-1.61305	0.35316	-4.56746	4.93671e-06	0.000119945	both
KCNJ6	23.3584	-1.44305	0.393371	-3.66843	0.000244045	0.00305346	both
KCNK2	7.12878	-2.4893	0.587779	-4.23509	2.2846e-05	0.000435115	both
KCTD20	67.7559	-1.04484	0.235775	-4.43149	9.35851e-06	0.000204794	T2T-CHM13v2.0_only
KIAA0895	21.1416	-1.41059	0.386791	-3.64691	0.000265416	0.00326571	both
KIAA0930	19.5825	-1.21127	0.290661	-4.16729	3.08238e-05	0.000562104	both
KIF14	8.68022	2.5438	0.588418	4.32312	1.53838e-05	0.000313629	both
KIF15	23.5214	2.29744	0.459235	5.00275	5.65181e-07	1.84291e-05	both
KIF18A	12.6813	1.9964	0.564105	3.53905	0.000401568	0.00459099	both
KIF20A	10.0751	2.90697	0.706797	4.11288	3.90757e-05	0.000682798	both
KIF20B	21.448	1.47313	0.437617	3.36626	0.00076194	0.00752387	both
KIF22	47.925	1.43187	0.438005	3.26908	0.00107897	0.00970242	both
KIF23	34.0659	1.92909	0.502303	3.84048	0.000122792	0.00173925	both
KIF2C	26.5465	1.76101	0.527401	3.33904	0.000840689	0.00812916	both
KIF3C	62.8918	-1.07889	0.22781	-4.73592	2.18065e-06	6.02563e-05	both
KIF4A	26.4386	1.9803	0.559171	3.54148	0.000397884	0.00456167	both
KIFC1	5.51596	2.85347	0.662167	4.30929	1.63777e-05	0.000330453	both
KIFC3	1.39849	-2.80667	0.844079	-3.32513	0.000883767	0.00839141	both
KLF6	50.5453	-1.22312	0.261778	-4.67237	2.97747e-06	7.76667e-05	both
KLHL18	14.9093	-2.07992	0.367262	-5.66331	1.48482e-08	7.93672e-07	both
KNL1	21.6325	1.62182	0.47084	3.44453	0.000572046	0.00607315	both
KRT10	10.2606	1.01131	0.285079	3.54748	0.000388928	0.00447473	both
KRTAP5-AS1	2.29022	-2.34649	0.502497	-4.66966	3.01695e-06	7.84455e-05	both
KSR2	27.2923	-1.43137	0.328131	-4.36219	1.2877e-05	0.000270184	both
L3MBTL1	16.6439	-1.16174	0.349228	-3.32659	0.00087917	0.00836237	T2T-CHM13v2.0_only
LAMA1	3.79615	2.20903	0.66912	3.3014	0.000962048	0.00893181	both
LAMA3	2.02592	-3.0053	0.850711	-3.53269	0.000411357	0.00468321	both
LAMB2	8.63082	1.56442	0.437944	3.57219	0.000354007	0.00413314	both
LANCL1	81.8831	-1.03893	0.241213	-4.30712	1.65393e-05	0.00033166	T2T-CHM13v2.0_only
LDB3	1.48832	-2.19431	0.595214	-3.68659	0.000227279	0.00287905	both
LGALS3	3.09159	2.59382	0.791634	3.27654	0.00105087	0.00954121	both
LHX8	3.31853	4.26188	0.873078	4.88144	1.05315e-06	3.15038e-05	both
LIN28A	1.49582	-3.42803	0.70561	-4.85825	1.18426e-06	3.47247e-05	both
LIN7B	11.63	-1.2434	0.32611	-3.81282	0.00013739	0.00190304	both
LIN7C	134.126	-1.33116	0.147834	-9.00442	2.16802e-19	1.14017e-16	both
LINC-PINT	4.08382	-2.15915	0.501079	-4.30901	1.6399e-05	0.000330473	both
LINC00461	40.8898	1.40175	0.249458	5.61916	1.91883e-08	9.74538e-07	both
LINC00473	2.10824	-3.82701	0.785864	-4.86981	1.11703e-06	3.31109e-05	both
LINC00641	48.2826	-1.32789	0.258806	-5.13084	2.88448e-07	1.04502e-05	both
LINC01018	2.14534	-4.28575	0.671331	-6.38396	1.72571e-10	1.52904e-08	both
LINC01106	2.28899	-2.77132	0.628957	-4.40622	1.05191e-05	0.000227747	T2T-CHM13v2.0_only
LINC01116	3.40522	-2.99921	0.594249	-5.04707	4.48647e-07	1.52381e-05	both
LINC01123	3.07793	-3.26727	0.555622	-5.88038	4.09329e-09	2.52738e-07	both
LINC01535	6.40359	1.44892	0.333031	4.35071	1.35696e-05	0.000282536	both
LINC01551	44.346	0.992864	0.288146	3.4457	0.000569592	0.0060614	GRCh38.p14_only
LINC01695	0.722731	-1.59466	0.467474	-3.41124	0.000646688	0.00663914	T2T-CHM13v2.0_only
LINC01719	2.07975	-2.09282	0.577106	-3.6264	0.000287397	0.00347842	T2T-CHM13v2.0_only
LINC01879	0.738591	-0.893874	0.461841	-1.93546	0.0529339	0.172183	GRCh38.p14_only
LINC01963	14.0873	-1.44264	0.333719	-4.32293	1.53969e-05	0.000313629	both
LINC02106	1.91559	-1.73922	0.526198	-3.30526	0.000948899	0.00884499	T2T-CHM13v2.0_only
LINC02249	1.96274	1.58677	0.501878	3.16166	0.0015687	0.0129883	GRCh38.p14_only
LINC02506	8.04699	-1.72565	0.501797	-3.43894	0.000583989	0.00615434	both
LINC02680	1.18087	-3.02103	0.868984	-3.47651	0.000507989	0.00555822	T2T-CHM13v2.0_only
LINC03031	0.805481	-0.952089	0.37289	-2.55327	0.0106716	0.0554604	GRCh38.p14_only
LINGO1	2.63139	-1.7086	0.445919	-3.83165	0.000127288	0.00179514	both
LINGO2	9.63338	-2.08704	0.545056	-3.82905	0.00012864	0.00180819	both
LITAF	16.3857	1.88454	0.524823	3.59081	0.000329649	0.00389157	both
LOC100129455	1.239	-3.17282	0.571805	-5.54879	2.87655e-08	1.38747e-06	both
LOC100132249	6.59599	-1.34857	0.436415	-3.0901	0.00200089	0.0157283	GRCh38.p14_only
LOC100287846	6.90473	-1.77429	0.466036	-3.8072	0.000140547	0.00193853	T2T-CHM13v2.0_only
LOC100288175	7.71102	-1.81312	0.507613	-3.57185	0.000354466	0.00413366	both
LOC101928331	0.548855	0.633912	0.630592	1.00527	0.314769	NA	GRCh38.p14_only
LOC101928462	4.05562	-2.10209	0.510622	-4.11672	3.84309e-05	0.000674423	both
LOC101928499	4.34267	-2.49367	0.404859	-6.15935	7.30447e-10	5.48778e-08	both
LOC101928543	4.52527	-2.89319	0.665696	-4.34612	1.38568e-05	0.000287781	both
LOC102723534	5.86121	3.42746	0.378204	9.06246	1.27546e-19	6.97146e-17	both
LOC102723564	7.89581	3.75528	0.312044	12.0345	2.34158e-33	6.36246e-30	both
LOC102723846	6.69019	-2.85082	0.509307	-5.59746	2.17519e-08	1.08271e-06	both
LOC102723914	1.65681	-3.98384	0.798224	-4.99088	6.01037e-07	1.94345e-05	both
LOC102724068	13.264	-2.04404	0.428486	-4.77037	1.83889e-06	5.18676e-05	both
LOC102724078	12.0364	1.38137	0.382245	3.61382	0.000301718	0.0036157	both
LOC105369811	2.42209	-2.82336	0.829872	-3.40216	0.000668549	0.00678664	both
LOC105369890	1.23628	-2.4406	0.703596	-3.46875	0.000522891	0.00566801	both
LOC105370168	2.91491	-2.07265	0.50223	-4.12689	3.67699e-05	0.000650879	T2T-CHM13v2.0_only
LOC105370559	1.13335	-1.5787	0.474678	-3.32583	0.000881551	0.00838013	T2T-CHM13v2.0_only
LOC105370824	0.718651	-2.34642	0.715522	-3.27931	0.00104062	0.00947247	T2T-CHM13v2.0_only
LOC105371159	2.62841	-3.45195	0.735364	-4.6942	2.67651e-06	7.11829e-05	both
LOC105371288	1.65599	-3.34469	0.66604	-5.02176	5.12005e-07	1.70351e-05	both
LOC105371692	5.83759	-2.50494	0.488078	-5.13225	2.86305e-07	1.03956e-05	both
LOC105372225	9.37452	1.61131	0.436681	3.68991	0.000224337	0.00284841	both
LOC105372310	16.863	1.19078	0.359674	3.31071	0.000930587	0.00873926	both
LOC105372436	3.59577	-1.89339	0.452257	-4.18653	2.83253e-05	0.000524163	both
LOC105373436	0.0760359	-0.57305	2.89251	-0.198115	0.842955	NA	GRCh38.p14_only
LOC105373604	1.73516	-4.44407	0.986359	-4.50552	6.62091e-06	0.000154201	T2T-CHM13v2.0_only
LOC105374338	3.79229	-2.95345	0.499037	-5.9183	3.25292e-09	2.07453e-07	both
LOC105374852	1.7766	-2.45109	0.67147	-3.65033	0.000261904	0.00323227	T2T-CHM13v2.0_only
LOC105375228	9.78434	-0.0723016	0.323058	-0.223804	0.82291	0.916449	GRCh38.p14_only
LOC105375913	4.49915	-2.58881	0.551364	-4.69529	2.66231e-06	7.1037e-05	both
LOC105375914	1.24366	-3.66045	0.898454	-4.07417	4.61793e-05	0.000781788	both
LOC105376078	1.91213	-1.27548	0.600483	-2.12409	0.0336624	0.125958	GRCh38.p14_only
LOC105376278	3.16268	-1.86345	0.556334	-3.34951	0.000809533	0.0078998	T2T-CHM13v2.0_only
LOC105378404	2.99235	-2.35076	0.682675	-3.44345	0.00057434	0.00608808	both
LOC105379080	3.18493	-2.9824	0.809293	-3.6852	0.000228527	0.00289036	both
LOC105379586	3.87992	-2.61039	0.720799	-3.62152	0.00029288	0.00353167	both
LOC107984850	0.937122	-1.87235	0.538562	-3.47657	0.000507876	0.00555822	T2T-CHM13v2.0_only
LOC107985088	1.56913	-2.38939	0.693841	-3.44371	0.000573782	0.00608612	T2T-CHM13v2.0_only
LOC107985147	2.73224	-2.26511	0.661055	-3.42651	0.000611393	0.00634067	both
LOC107985467	7.80222	-1.9656	0.532543	-3.69097	0.000223398	0.00284092	T2T-CHM13v2.0_only
LOC107985541	2.95813	-1.55582	0.608495	-2.55683	0.0105631	0.0550843	GRCh38.p14_only
LOC107986064	6.35203	-2.10028	0.45517	-4.61428	3.94453e-06	9.90872e-05	both
LOC107986307	2.95172	-3.23974	0.809344	-4.00292	6.2566e-05	0.00100136	T2T-CHM13v2.0_only
LOC107986383	10.2434	1.1164	0.168067	6.64257	3.08251e-11	3.16816e-09	both
LOC107986558	1.30899	-1.4318	0.451966	-3.16793	0.00153528	0.0128006	GRCh38.p14_only
LOC107986667	1.05161	-3.34949	1.00523	-3.33206	0.000862052	0.00826222	both
LOC107987105	0.886229	-2.54588	0.831726	-3.06095	0.00220634	0.0170173	GRCh38.p14_only
LOC112267910	1.14204	-2.98774	0.746355	-4.00311	6.25156e-05	0.00100136	both
LOC124900216	3.40076	1.79213	0.515295	3.47787	0.000505412	0.00553745	both
LOC124900253	1.85148	2.26461	0.702617	3.22311	0.00126806	0.011014	GRCh38.p14_only
LOC124900336	1.97139	-2.7647	1.04643	-2.64204	0.00824089	0.0459007	GRCh38.p14_only
LOC124900631	0.723523	-1.03559	0.853872	-1.21281	0.225202	0.448286	GRCh38.p14_only
LOC124900944	4.90711	-1.83218	0.287621	-6.37011	1.88889e-10	1.65562e-08	both
LOC124900946	21.6614	1.27431	0.376985	3.38027	0.000724155	0.00722943	both
LOC124901281	4.70105	-1.94613	0.483506	-4.02504	5.69647e-05	0.000924996	T2T-CHM13v2.0_only
LOC124901315	0.200051	-1.02097	0.962259	-1.06102	0.288683	NA	GRCh38.p14_only
LOC124901672	4.23354	-1.13057	0.32925	-3.43377	0.000595251	0.00623674	T2T-CHM13v2.0_only
LOC124901673	4.02906	-1.11535	0.283429	-3.93522	8.31216e-05	0.00126176	both
LOC124901677	4.2945	-1.15603	0.326618	-3.53938	0.000401062	0.00459099	T2T-CHM13v2.0_only
LOC124901689	4.02793	-2.30709	0.684126	-3.37232	0.000745372	0.00738262	T2T-CHM13v2.0_only
LOC124901714	0.67643	-2.84121	0.827559	-3.43324	0.000596422	0.00623699	T2T-CHM13v2.0_only
LOC124901975	1.14314	-2.8889	0.796089	-3.62887	0.000284663	0.00345816	both
LOC124901996	2.56901	2.07824	0.685702	3.03082	0.00243889	0.0183909	GRCh38.p14_only
LOC124902144	6.04362	-2.29468	0.524658	-4.37366	1.22178e-05	0.000257709	both
LOC124902271	29.5732	1.55183	0.353953	4.38427	1.16375e-05	0.000247685	both
LOC124902711	0.896131	-2.05041	0.536175	-3.82415	0.000131226	0.00183481	T2T-CHM13v2.0_only
LOC124902750	3.53066	-2.03775	0.579281	-3.51772	0.00043527	0.00489731	T2T-CHM13v2.0_only
LOC124903214	1.0613	-2.64423	0.664533	-3.97908	6.91816e-05	0.00108033	both
LOC124903412	8.71552	2.01037	0.568381	3.53702	0.000404669	0.00461998	T2T-CHM13v2.0_only
LOC124903520	4.07063	2.23272	0.528436	4.22515	2.38783e-05	0.000451647	both
LOC124903521	2.19393	1.98342	0.674952	2.93861	0.00329688	0.0229305	GRCh38.p14_only
LOC124903654	6.65136	-0.751815	0.521652	-1.44122	0.149523	0.346314	GRCh38.p14_only
LOC124904011	2.78934	-2.64344	0.704122	-3.75423	0.000173873	0.00231968	both
LOC124904077	2.09368	-2.25586	0.494329	-4.56347	5.03141e-06	0.000121702	both
LOC124904094	0.949994	-2.31742	0.538358	-4.30461	1.67283e-05	0.000335004	both
LOC124904218	1.5591	-1.68414	0.512583	-3.28559	0.0010177	0.00932867	T2T-CHM13v2.0_only
LOC124904395	20.6381	-1.55295	0.240625	-6.45382	1.09065e-10	1.01605e-08	both
LOC124904607	1.88451	-2.07633	0.629858	-3.2965	0.00097898	0.00903346	T2T-CHM13v2.0_only
LOC124904630	0.997736	-1.76371	0.433765	-4.06604	4.78189e-05	0.000805363	T2T-CHM13v2.0_only
LOC124904643	2.75159	-2.04594	0.531152	-3.85189	0.00011721	0.00167328	T2T-CHM13v2.0_only
LOC124904879	2.22671	-3.62064	0.826245	-4.38205	1.1757e-05	0.000248927	both
LOC124904992	3.93936	-2.77061	0.553857	-5.00239	5.66225e-07	1.84291e-05	both
LOC124905087	5.79099	-1.2568	0.348005	-3.61143	0.000304515	0.00364267	T2T-CHM13v2.0_only
LOC124905548	2.78462	-2.90191	0.587628	-4.93835	7.87883e-07	2.46542e-05	both
LOC124906092	13.2856	1.22321	0.379244	3.22539	0.00125802	0.01095	GRCh38.p14_only
LOC124906116	8.5546	2.42767	0.42556	5.70464	1.1659e-08	6.46519e-07	both
LOC124906239	1.00559	-2.18739	0.561572	-3.89511	9.81523e-05	0.0014429	T2T-CHM13v2.0_only
LOC124906262	4.57583	-1.57517	0.481678	-3.27017	0.00107483	0.00968656	T2T-CHM13v2.0_only
LOC124906313	30.6382	1.30171	0.302904	4.29743	1.72792e-05	0.000345225	T2T-CHM13v2.0_only
LOC124906314	8.09375	-2.29275	0.580042	-3.95274	7.72629e-05	0.00118516	T2T-CHM13v2.0_only
LOC124906320	8.40181	-1.90207	0.597291	-3.18449	0.00145009	0.0122175	GRCh38.p14_only
LOC124906327	4.58507	-1.95309	0.540457	-3.61377	0.000301775	0.0036157	T2T-CHM13v2.0_only
LOC124906397	1.19202	-2.00152	0.531553	-3.76542	0.000166271	0.00223288	T2T-CHM13v2.0_only
LOC124906432	5.22263	1.69809	0.511256	3.32142	0.000895613	0.00845955	T2T-CHM13v2.0_only
LOC124906555	1.22472	-3.1393	0.860734	-3.64724	0.000265075	0.00326439	T2T-CHM13v2.0_only
LOC124906647	6.37537	-5.42127	0.582114	-9.31308	1.24178e-20	7.49806e-18	T2T-CHM13v2.0_only
LOC124906730	5.84919	-2.90363	0.705198	-4.11747	3.83051e-05	0.00067294	T2T-CHM13v2.0_only
LOC124906869	5.82127	-1.46679	0.409546	-3.58149	0.000341635	0.00400696	T2T-CHM13v2.0_only
LOC124906874	6.24708	-1.719	0.429835	-3.9992	6.35556e-05	0.00101415	T2T-CHM13v2.0_only
LOC124906883	5.51452	-1.69167	0.42686	-3.96306	7.39939e-05	0.00114343	T2T-CHM13v2.0_only
LOC124906894	2.93243	-1.21779	0.231552	-5.25923	1.44662e-07	5.66929e-06	T2T-CHM13v2.0_only
LOC124906939	2.10743	-2.48103	0.746112	-3.32528	0.000883311	0.00839141	T2T-CHM13v2.0_only
LOC124907018	2.77509	-2.8047	0.83522	-3.35804	0.000784986	0.00770636	T2T-CHM13v2.0_only
LOC124907368	5.47827	-2.27941	0.612542	-3.72123	0.000198253	0.0025795	T2T-CHM13v2.0_only
LOC124907457	7.07611	-1.00478	0.0951012	-10.5654	4.31185e-26	5.02115e-23	T2T-CHM13v2.0_only
LOC124907518	3.8964	-1.80796	0.551044	-3.28098	0.00103447	0.009427	T2T-CHM13v2.0_only
LOC124907526	2.56481	1.73084	0.388208	4.45853	8.25225e-06	0.000184297	T2T-CHM13v2.0_only
LOC124907541	4.67342	-2.84641	0.508541	-5.59721	2.17831e-08	1.08271e-06	T2T-CHM13v2.0_only
LOC124907654	1.41523	-1.2501	0.154493	-8.09162	5.8877e-16	1.65495e-13	T2T-CHM13v2.0_only
LOC124907782	9.20576	-1.75878	0.455109	-3.86452	0.000111308	0.00160588	T2T-CHM13v2.0_only
LOC124907796	14.4498	-1.64244	0.42983	-3.82113	0.000132842	0.00185263	T2T-CHM13v2.0_only
LOC283683	11.7059	-1.15843	0.247831	-4.67428	2.9498e-06	7.71866e-05	both
LOC653513	22.6758	-1.53524	0.288528	-5.32095	1.03226e-07	4.31512e-06	both
LOC728739	1.39623	-3.23156	0.744843	-4.33858	1.43404e-05	0.000296314	both
LOC730101	11.5972	2.01067	0.48687	4.1298	3.63086e-05	0.000643412	both
LPA	0.351382	-2.3216	1.54024	-1.5073	0.131735	NA	GRCh38.p14_only
LPCAT4	9.15768	-1.26033	0.328035	-3.84207	0.000122001	0.00172954	both
LRIG1	21.1083	1.05188	0.337404	3.11757	0.00182349	0.0145942	GRCh38.p14_only
LRP2	8.09425	2.41608	0.553162	4.36777	1.25522e-05	0.00026405	both
LRR1	11.4825	2.3616	0.547645	4.31227	1.61584e-05	0.000326837	both
LRRTM4	15.709	-1.58296	0.431101	-3.67191	0.000240745	0.00301913	both
LSM11	19.6095	-2.32367	0.355858	-6.52977	6.58721e-11	6.28019e-09	both
LUM	2.29395	4.1194	1.07702	3.82481	0.000130873	0.00183144	both
LUZP2	5.71423	-1.96417	0.564151	-3.48164	0.000498355	0.00547854	both
LYNX1	1.66183	-2.77254	0.760853	-3.64399	0.000268444	0.00329304	both
LZTS3	9.6184	-1.11416	0.398723	-2.79431	0.00520102	0.0325248	GRCh38.p14_only
MAD2L1	38.4146	1.98904	0.471849	4.21541	2.49325e-05	0.00046937	both
MAN1B1	13.8641	-1.65724	0.387336	-4.27857	1.88094e-05	0.000369457	T2T-CHM13v2.0_only
MAP1LC3A	4.88821	-2.34006	0.34927	-6.69986	2.08613e-11	2.23751e-09	both
MAP3K21	2.84293	-2.73959	0.805113	-3.40274	0.000667129	0.00678067	T2T-CHM13v2.0_only
MAP3K9	33.84	-1.15332	0.315725	-3.65291	0.000259287	0.0032093	both
MAP7D2	19.8458	-1.97344	0.358567	-5.5037	3.71911e-08	1.76258e-06	both
MAP9	44.2283	-1.19923	0.200145	-5.9918	2.07536e-09	1.41567e-07	both
MAPK12	8.08772	-1.33669	0.338405	-3.94998	7.8159e-05	0.00119533	both
MAPK8IP2	16.181	-1.30597	0.296441	-4.40549	1.05547e-05	0.000228214	both
MAPK9	35.0586	-1.09414	0.279138	-3.91973	8.86499e-05	0.00133081	both
MARCHF1	26.8432	-1.40832	0.323632	-4.35161	1.35144e-05	0.000282106	both
MARCHF11	3.46148	-3.75454	0.676101	-5.55322	2.8045e-08	1.35673e-06	both
MAST1	18.0778	-1.35531	0.270846	-5.00397	5.61601e-07	1.83851e-05	both
MAU2	14.4094	-1.29131	0.353465	-3.6533	0.000258891	0.00320722	both
MBLAC2	14.3832	-1.73743	0.397103	-4.37527	1.21283e-05	0.000256456	both
MBTPS2	25.9165	-1.22483	0.318495	-3.84568	0.00012022	0.00171025	both
MCM10	11.9516	1.87117	0.425879	4.39365	1.11462e-05	0.0002391	both
MCM3	47.2609	1.32308	0.403183	3.28159	0.00103223	0.00941844	both
MCM5	15.5049	2.49812	0.643461	3.88231	0.000103467	0.00150856	both
MCM7	110.328	1.25043	0.301435	4.14826	3.35013e-05	0.000604841	both
MDFIC	1.42443	2.69939	0.82088	3.28841	0.00100753	0.00924357	both
ME3	4.81168	-1.75727	0.523265	-3.35828	0.0007843	0.00770636	both
MECOM	5.61226	-5.80932	0.513156	-11.3208	1.03569e-29	1.68849e-26	both
MED15P9	6.67434	1.04016	0.285698	3.64076	0.000271833	0.00332211	both
MEG3	160.137	2.4774	0.262279	9.44567	3.53148e-21	2.21437e-18	both
MEG8	7.50101	3.25915	0.506609	6.43326	1.24895e-10	1.15691e-08	both
MEGF11	17.4838	-0.813597	0.405222	-2.00778	0.0446665	0.153047	GRCh38.p14_only
MEIS1-AS3	1.70266	-2.58143	0.504784	-5.11392	3.15547e-07	1.12568e-05	both
MEIS3	18.0387	-1.03171	0.328509	-3.14059	0.00168605	0.0136959	GRCh38.p14_only
MELK	25.2611	2.2808	0.556962	4.09507	4.22035e-05	0.000724256	both
MET	27.6297	-1.35344	0.391987	-3.45276	0.000554884	0.00593198	both
MFAP2	10.764	1.68392	0.411846	4.0887	4.338e-05	0.000740549	both
MFSD11	20.7024	-1.31308	0.383534	-3.42364	0.000617895	0.00639184	both
MGAT4A	28.8915	-1.16607	0.314195	-3.7113	0.000206201	0.00265747	both
MGAT5B	1.73108	-1.59613	0.385765	-4.13757	3.51001e-05	0.000628831	both
MGLL	6.70919	-2.79053	0.470107	-5.93596	2.92135e-09	1.92043e-07	both
MGST1	36.6063	1.1082	0.338332	3.27548	0.00105482	0.00954847	both
MID2	11.4269	-2.26291	0.486962	-4.647	3.36796e-06	8.6469e-05	both
MIGA1	32.9442	-1.28626	0.234745	-5.4794	4.26766e-08	1.97722e-06	both
MIIP	13.2964	-1.33097	0.401187	-3.31758	0.000908012	0.00854695	T2T-CHM13v2.0_only
MIR17HG	6.71251	1.96823	0.320928	6.13292	8.62809e-10	6.39381e-08	both
MIR210HG	1.08813	2.46622	0.781803	3.15453	0.00160758	0.0132032	GRCh38.p14_only
MIR22HG	5.98079	-2.90806	0.675029	-4.30805	1.64701e-05	0.000330714	both
MIR4485	422.262	-1.0067	0.122276	-8.23305	1.82508e-16	5.72197e-14	T2T-CHM13v2.0_only
MIR9-1HG	37.7403	1.5021	0.36566	4.10791	3.99261e-05	0.000696166	both
MIS18BP1	20.1773	1.6004	0.388563	4.11875	3.80932e-05	0.000670663	both
MKI67	49.8994	1.45332	0.383121	3.79336	0.00014862	0.00202419	both
MMD	31.0235	-1.42105	0.237968	-5.97162	2.34916e-09	1.57607e-07	both
MMS22L	30.4978	1.26308	0.351165	3.59682	0.000322126	0.00381658	both
MN1	15.8664	1.36215	0.350087	3.89091	9.98697e-05	0.0014655	both
MNT	2.1558	-1.31897	0.383621	-3.43821	0.000585567	0.00616301	both
MNX1	1.09501	-2.9449	0.529539	-5.56126	2.67835e-08	1.30344e-06	both
MOCS3	13.8631	-1.1104	0.308492	-3.59945	0.000318894	0.00378379	T2T-CHM13v2.0_only
MOSPD2	25.5852	-1.26827	0.347084	-3.65409	0.000258101	0.00320473	both
MPV17L	3.54834	-2.07717	0.398801	-5.20854	1.90328e-07	7.24982e-06	both
MROH1	5.28823	-1.83858	0.485296	-3.78857	0.000151516	0.00205505	both
MTFP1	3.9064	2.43247	0.715963	3.39749	0.000680082	0.0068695	both
MTHFD1	21.8818	1.50032	0.290255	5.16898	2.35376e-07	8.70144e-06	both
MUC3A	1.18772	-2.28088	0.848906	-2.68685	0.00721293	0.0414058	GRCh38.p14_only
MVD	34.7662	-1.42962	0.286569	-4.98874	6.07737e-07	1.95423e-05	both
MX1	2.06615	-3.38332	0.984187	-3.43768	0.000586723	0.00617117	T2T-CHM13v2.0_only
MXD1	9.55736	-1.36024	0.37637	-3.61411	0.000301387	0.0036157	both
MXRA5	1.58705	-4.0252	0.715466	-5.62599	1.84451e-08	9.45632e-07	both
MYO5A	172.865	-1.10025	0.173671	-6.33529	2.36894e-10	1.99077e-08	both
MYRIP	5.59203	-3.65784	0.514344	-7.11166	1.14657e-12	1.62544e-10	both
NALCN	16.7157	-1.4904	0.383913	-3.88213	0.000103544	0.00150856	T2T-CHM13v2.0_only
NALF1	13.0066	-1.79067	0.316985	-5.64908	1.61305e-08	8.48306e-07	both
NAP1L5	34.1815	-1.42749	0.235969	-6.04946	1.45333e-09	1.02128e-07	both
NAPB	110.778	-1.80256	0.205889	-8.755	2.04099e-18	9.50693e-16	both
NASP	141.518	0.987525	0.170231	5.80109	6.58856e-09	3.94902e-07	GRCh38.p14_only
NBPF3	4.88285	-1.04943	0.272012	-3.85801	0.000114313	0.00163621	both
NCAPG	17.1677	2.25192	0.485109	4.64209	3.44909e-06	8.81355e-05	both
NCAPG2	12.7799	2.24072	0.392942	5.70241	1.18126e-08	6.52816e-07	both
NCAPH	17.2601	3.12964	0.631074	4.95923	7.07741e-07	2.2448e-05	both
NCOA7	53.6621	-1.2139	0.247498	-4.90468	9.35819e-07	2.85171e-05	both
NDC80	33.9023	2.01949	0.514881	3.92224	8.773e-05	0.00131988	both
NDE1	5.34284	1.39415	0.527777	2.64156	0.00825259	0.0459345	GRCh38.p14_only
NDRG4	95.404	-1.46492	0.200217	-7.31663	2.54266e-13	4.14531e-11	both
NDST3	11.7238	-1.75999	0.431232	-4.0813	4.47849e-05	0.000760551	both
NEBL	13.9621	-1.57399	0.37921	-4.15072	3.31426e-05	0.000599336	both
NECAB3	1.7879	-3.17155	0.734296	-4.31917	1.56614e-05	0.000318365	both
NECAP1	133.861	-1.13733	0.197832	-5.74897	8.97873e-09	5.15423e-07	both
NEFH	22.8654	-2.45981	0.391673	-6.28026	3.38016e-10	2.74163e-08	both
NEFL	2109.73	-1.73798	0.132632	-13.1038	3.13035e-39	1.70114e-35	both
NEFM	1507.65	-1.83415	0.14339	-12.7913	1.83265e-37	7.46943e-34	both
NEIL1	5.76156	-1.74815	0.500012	-3.49622	0.0004719	0.00524787	both
NEIL3	9.48172	4.25084	0.515256	8.24995	1.58466e-16	5.06561e-14	both
NEK2	12.699	4.35456	0.614843	7.08238	1.41698e-12	1.95772e-10	both
NGFR	10.7074	-1.51957	0.364115	-4.17333	3.00177e-05	0.000550652	both
NHLRC2	49.7816	1.08793	0.231702	4.69537	2.66119e-06	7.1037e-05	both
NHSL1	29.823	1.16121	0.281454	4.12576	3.69508e-05	0.000653372	both
NIPA1	32.0574	-1.36532	0.345414	-3.9527	7.72758e-05	0.00118516	both
NIPAL1	1.89956	-3.58174	0.784849	-4.56361	5.02822e-06	0.000121702	both
NKX2-1	4.61883	4.94066	0.569914	8.66912	4.35475e-18	1.8204e-15	both
NKX6-1	2.74999	-2.20121	0.475483	-4.62942	3.66695e-06	9.28296e-05	both
NLRP2	3.09713	4.69321	0.705465	6.65264	2.87872e-11	2.98929e-09	both
NMT2	20.5578	1.03891	0.314832	3.29987	0.00096728	0.00896507	both
NOL3	2.75257	-2.44609	0.535391	-4.5688	4.90535e-06	0.000119361	both
NOS1	1.6255	-3.273	0.631062	-5.18649	2.14293e-07	8.03132e-06	both
NPIPB15	1.71767	-0.903836	0.315348	-2.86615	0.00415494	0.027547	GRCh38.p14_only
NPR3	4.78428	-5.10698	0.699914	-7.29658	2.95178e-13	4.76465e-11	both
NPTX1	11.7265	-2.97536	0.369055	-8.06211	7.49911e-16	2.07217e-13	both
NPTXR	9.49212	-1.67132	0.407925	-4.09713	4.18304e-05	0.000720129	both
NRG1	88.0208	-1.26151	0.221287	-5.70076	1.19272e-08	6.55071e-07	both
NRIP3	25.165	-1.91821	0.40671	-4.71642	2.40036e-06	6.53305e-05	both
NRXN2	8.77196	-1.12412	0.253726	-4.43044	9.40403e-06	0.000205515	both
NSMF	4.92422	-1.70861	0.438592	-3.89568	9.79236e-05	0.00144084	both
NT5C1A	6.40391	-1.69091	0.528325	-3.2005	0.00137188	0.0116854	GRCh38.p14_only
NTF3	2.22659	-2.51341	0.78622	-3.19683	0.00138945	0.0117919	GRCh38.p14_only
NTHL1	7.18294	-1.31879	0.395873	-3.33135	0.000864268	0.00827859	T2T-CHM13v2.0_only
NTS	601.803	-1.97534	0.171154	-11.5413	8.17076e-31	1.48009e-27	both
NUDT1	9.24204	1.26068	0.369906	3.40812	0.000654123	0.006686	both
NUDT22	5.33972	-1.36852	0.384664	-3.5577	0.00037411	0.00434101	both
NUF2	18.0988	2.50087	0.507482	4.928	8.30767e-07	2.58167e-05	both
NUP37	12.4919	1.54798	0.394229	3.92661	8.61503e-05	0.00129927	both
NUP54	35.0112	0.993639	0.287366	3.45775	0.000544705	0.00587323	GRCh38.p14_only
NUP85	20.9947	1.18946	0.33686	3.53101	0.000413976	0.00470317	both
NUSAP1	90.1779	1.90862	0.35087	5.43968	5.33761e-08	2.40384e-06	both
NUTM2D	1.89726	-1.84467	0.535144	-3.44705	0.000566747	0.00603506	T2T-CHM13v2.0_only
NWD2	36.633	-3.83189	0.432827	-8.85317	8.50695e-19	4.20269e-16	both
NYAP2	60.6986	-1.60548	0.253002	-6.34572	2.21381e-10	1.89957e-08	both
OIP5	8.32428	1.87557	0.555957	3.3736	0.000741933	0.0073575	both
OLIG1	1.85677	3.59623	0.683784	5.25931	1.44601e-07	5.66929e-06	both
ONECUT1	19.9055	-2.57668	0.335818	-7.67286	1.68199e-14	3.47107e-12	both
ONECUT2	90.9875	-1.10164	0.211112	-5.21828	1.80595e-07	6.89518e-06	both
OPCML	14.6384	-2.178	0.355654	-6.12391	9.13046e-10	6.70513e-08	both
OPRL1	2.46881	-3.12968	0.560854	-5.5802	2.40242e-08	1.17972e-06	both
ORC1	5.13928	2.63344	0.660874	3.98478	6.75419e-05	0.00106082	both
OSBPL5	2.1965	-2.19993	0.60143	-3.65783	0.00025436	0.00316552	both
OSGIN2	3.75205	-2.11173	0.603914	-3.49673	0.000470991	0.00524366	both
OTUD1	3.21622	-2.54928	0.765995	-3.32806	0.000874527	0.00833258	both
OTX2	10.2475	8.56717	0.704159	12.1665	4.68637e-34	1.52804e-30	both
P4HA1	29.9346	1.72289	0.328837	5.23934	1.61151e-07	6.28529e-06	both
PABPC1L2A	1.16229	-3.2575	0.837764	-3.88832	0.000100939	0.00147909	both
PABPC1L2B	1.67298	-2.6454	0.696328	-3.79908	0.000145237	0.00199003	both
PALM2AKAP2	28.9641	-1.52818	0.290513	-5.26028	1.43837e-07	5.66929e-06	both
PANTR1	32.5763	1.51277	0.264864	5.7115	1.11986e-08	6.25245e-07	both
PAPPA	34.3639	-1.49787	0.324646	-4.61386	3.95266e-06	9.91387e-05	both
PAPPA2	16.6037	-2.82928	0.496306	-5.70067	1.19338e-08	6.55071e-07	both
PAQR3	30.6538	-1.181	0.295556	-3.99586	6.44608e-05	0.00102328	both
PARM1	2.49737	-1.7349	0.679544	-2.55304	0.0106789	0.0554627	GRCh38.p14_only
PBK	23.3019	2.5261	0.542926	4.65275	3.27531e-06	8.44894e-05	both
PCDH10	23.1282	-1.56249	0.270644	-5.77324	7.77605e-09	4.54383e-07	both
PCDH11X	71.4946	-1.1659	0.282989	-4.11994	3.78965e-05	0.000668555	both
PCDH11Y	92.558	-1.31032	0.2773	-4.72527	2.29806e-06	6.29669e-05	both
PCDH18	5.43926	2.99265	0.797027	3.75477	0.000173498	0.00231658	both
PCDH19	3.96417	2.55965	0.543022	4.71372	2.43239e-06	6.58726e-05	both
PCDH7	60.306	-1.15362	0.267755	-4.3085	1.64369e-05	0.000330714	both
PCDHA2	6.68976	-1.73129	0.49837	-3.4739	0.000512947	0.00559744	T2T-CHM13v2.0_only
PCDHB15	5.23437	-1.62173	0.434076	-3.73605	0.000186935	0.00246089	both
PCDHB5	1.40425	-2.0832	0.548846	-3.79561	0.000147281	0.0020093	both
PCDHB7	1.58365	-1.98705	0.579169	-3.43087	0.000601648	0.00625217	T2T-CHM13v2.0_only
PCLAF	30.0847	2.01439	0.330686	6.09154	1.11828e-09	8.03145e-08	both
PCNA	49.8565	1.40907	0.296819	4.74725	2.06202e-06	5.74651e-05	both
PCSK1	14.5925	-2.16892	0.466836	-4.64599	3.38446e-06	8.6756e-05	both
PDE11A	1.73061	-3.40243	0.839052	-4.05509	5.01154e-05	0.000837981	both
PDE1B	0.753873	-3.22234	0.94054	-3.42605	0.000612425	0.00634734	both
PDE1C	41.8548	-2.2026	0.334621	-6.58238	4.62966e-11	4.54683e-09	both
PDE4DIPP2	64.6753	-1.3051	0.204818	-6.37198	1.86605e-10	1.64444e-08	both
PDE4DIPP5	2.8987	-1.55964	0.349059	-4.46813	7.89051e-06	0.000177994	both
PDGFA	5.34464	-1.47737	0.365812	-4.0386	5.37702e-05	0.000881907	both
PDGFC	4.74346	1.49771	0.523637	2.8602	0.00423369	0.027978	GRCh38.p14_only
PDK1	34.9149	1.84601	0.367077	5.02894	4.93203e-07	1.66134e-05	both
PDLIM1	92.0902	-1.76563	0.24213	-7.29207	3.05219e-13	4.87841e-11	both
PDLIM3	18.7523	1.95081	0.395874	4.92786	8.31366e-07	2.58167e-05	both
PDLIM5	34.5918	1.05655	0.309835	3.41005	0.000649503	0.00665128	both
PDP2	7.3858	-2.22512	0.498512	-4.46353	8.06216e-06	0.000181543	both
PDPN	32.0431	1.67749	0.414332	4.04865	5.15132e-05	0.000856086	both
PDYN	7.25999	-4.98054	0.581427	-8.56606	1.07082e-17	4.15656e-15	both
PDZD7	2.33576	-2.89085	0.586964	-4.92509	8.43217e-07	2.60853e-05	both
PDZD8	17.984	-1.21572	0.335793	-3.62044	0.000294108	0.00353863	both
PDZRN4	12.922	-2.56144	0.51451	-4.9784	6.41114e-07	2.0575e-05	both
PEDS1	12.2157	-1.15058	0.294849	-3.90226	9.52996e-05	0.00141114	T2T-CHM13v2.0_only
PEG13	3.04061	-3.22333	0.632809	-5.09368	3.51175e-07	1.23123e-05	both
PELI2	9.20428	0.787635	0.403686	1.95111	0.051044	0.168081	GRCh38.p14_only
PEX5L	6.40712	-2.3126	0.60061	-3.85043	0.000117913	0.00168183	both
PFKP	39.4108	-1.16568	0.311915	-3.73716	0.000186109	0.00245281	both
PHF1	4.76249	-2.34263	0.396133	-5.91376	3.34395e-09	2.12126e-07	both
PHLDA2	4.77709	-2.17359	0.416349	-5.22061	1.78338e-07	6.82497e-06	both
PIFO	5.87645	2.81873	0.581274	4.84923	1.23941e-06	3.6147e-05	both
PIGQ	4.58601	-1.60231	0.490996	-3.2634	0.00110085	0.00984004	T2T-CHM13v2.0_only
PIM3	3.05197	-2.58695	0.472127	-5.47937	4.26853e-08	1.97722e-06	both
PIN1	9.63727	-1.05462	0.307168	-3.43336	0.000596144	0.00623699	T2T-CHM13v2.0_only
PIP4P2	63.4866	-1.42204	0.23976	-5.93108	3.00947e-09	1.96254e-07	both
PITPNC1	35.646	-1.04871	0.311847	-3.36289	0.000771297	0.00760705	both
PITPNM2	2.63688	-3.00545	0.462791	-6.49419	8.3483e-11	7.82197e-09	both
PITPNM3	2.29974	-3.36859	0.689272	-4.88717	1.02294e-06	3.08261e-05	both
PJA2	276.172	-1.00127	0.141877	-7.05734	1.69717e-12	2.32513e-10	T2T-CHM13v2.0_only
PKD1	7.47273	-1.60537	0.282342	-5.68589	1.30132e-08	7.02498e-07	both
PKD1P4-NPIPA8	10.2198	-1.08028	0.269197	-4.01297	5.99586e-05	0.000967827	both
PKD1P5-LOC105376752	5.93325	-1.48537	0.280109	-5.30282	1.14025e-07	4.68251e-06	T2T-CHM13v2.0_only
PLA2R1	1.22449	-3.13116	0.916879	-3.41502	0.00063777	0.00655998	T2T-CHM13v2.0_only
PLCG2	1.08611	1.59525	0.283719	5.62265	1.88053e-08	9.58072e-07	both
PLCH1	15.7887	1.58976	0.435886	3.64721	0.000265108	0.00326439	both
PLCL1	16.0888	-1.84254	0.401859	-4.58503	4.53923e-06	0.00011145	both
PLCXD3	18.0366	-1.48523	0.401281	-3.70122	0.000214565	0.00275018	both
PLEKHM3	30.8514	-1.27042	0.307563	-4.13059	3.61826e-05	0.000641877	both
PLGRKT	9.47082	1.15121	0.334464	3.44194	0.000577565	0.00610171	both
PLIN2	24.9575	1.90345	0.426805	4.45975	8.20537e-06	0.000183501	both
PLK1	19.7426	2.09637	0.623718	3.36109	0.000776348	0.007643	both
PLK3	8.68275	-1.85537	0.562547	-3.29815	0.000973241	0.00899476	T2T-CHM13v2.0_only
PLOD2	9.26095	2.44841	0.507725	4.82232	1.41897e-06	4.10168e-05	both
PLPPR1	42.7923	-1.36111	0.336784	-4.04149	5.31119e-05	0.00087463	both
PLS3	52.992	1.27021	0.403526	3.14778	0.00164518	0.0134578	GRCh38.p14_only
PNPLA6	4.21644	-1.80426	0.49301	-3.65969	0.000252525	0.00314509	both
PNPO	1.88977	3.73249	0.802278	4.65236	3.28151e-06	8.45156e-05	both
PNRC1	17.4636	0.959436	0.241092	3.97954	6.90488e-05	0.00108014	GRCh38.p14_only
POC1A	4.42548	2.61655	0.791481	3.3059	0.000946732	0.0088349	both
POLE2	10.29	1.68317	0.430948	3.90573	9.39423e-05	0.00139612	both
PON2	57.2093	1.20969	0.276587	4.37364	1.22192e-05	0.000257709	both
POPDC3	4.51013	-4.10056	0.783081	-5.23645	1.63694e-07	6.35404e-06	both
POSTN	1.83437	4.112	0.969614	4.24087	2.22659e-05	0.00042506	both
POU3F3	12.9235	1.08541	0.241434	4.49567	6.93521e-06	0.000159471	both
PPFIA2	48.3396	-1.03879	0.221272	-4.69462	2.67107e-06	7.11544e-05	T2T-CHM13v2.0_only
PPIAL4E	0.607543	1.09874	0.271752	4.04318	5.2732e-05	0.000871896	T2T-CHM13v2.0_only
PPM1H	22.3929	-1.4675	0.406797	-3.60744	0.00030923	0.00369332	both
PPP1R13B	4.8255	-1.67474	0.430941	-3.88625	0.000101804	0.00148719	both
PPP1R15A	25.3759	-1.0082	0.304708	-3.30874	0.000937161	0.00878076	T2T-CHM13v2.0_only
PPP2R2B	108.326	-1.03573	0.203113	-5.09926	3.40977e-07	1.20323e-05	T2T-CHM13v2.0_only
PPP2R2C	29.3657	-1.14645	0.365651	-3.13536	0.00171641	0.0138941	GRCh38.p14_only
PPP2R5B	2.5639	-2.81551	0.486751	-5.78429	7.28192e-09	4.28581e-07	both
PPP3CC	11.5512	-1.65937	0.455689	-3.64146	0.0002711	0.00331813	T2T-CHM13v2.0_only
PPP3R1	11.4806	-2.18228	0.353679	-6.17022	6.81931e-10	5.17421e-08	both
PPP4R4	2.82171	-1.8891	0.659738	-2.8634	0.00419118	0.0277309	GRCh38.p14_only
PRC1	38.7688	1.35383	0.409473	3.30627	0.000945459	0.00882807	both
PRDX4	32.4758	1.14972	0.30101	3.81955	0.000133694	0.00185974	both
PREPL	178.561	-1.06687	0.147602	-7.22804	4.90025e-13	7.60845e-11	T2T-CHM13v2.0_only
PREX1	8.83917	1.76871	0.465945	3.79597	0.000147065	0.00200805	both
PRIM1	19.9782	1.5317	0.423732	3.61478	0.000300603	0.00361145	both
PRKACB	364.028	-1.35502	0.147918	-9.1606	5.16092e-20	3.00495e-17	both
PRKAR2A	32.6651	-1.04104	0.256309	-4.06167	4.87219e-05	0.000818037	T2T-CHM13v2.0_only
PRKCB	14.7266	-1.94572	0.468176	-4.15596	3.23928e-05	0.000587431	both
PRKCE	11.3944	-2.07163	0.351111	-5.90022	3.63027e-09	2.2676e-07	both
PRKCI	36.1309	-1.13912	0.251926	-4.52166	6.13577e-06	0.000144973	both
PROM1	8.18868	2.07789	0.568589	3.65446	0.000257722	0.00320247	both
PRPF19	6.00607	-1.45875	0.39384	-3.70392	0.000212291	0.00272734	both
PRR11	14.118	1.47905	0.353684	4.18183	2.89171e-05	0.000532695	both
PRR27	1.08043	-2.85518	0.707221	-4.03718	5.40971e-05	0.000885487	both
PRR5	1.29997	-1.86016	0.526864	-3.53063	0.000414564	0.00470658	both
PRUNE2	32.9604	-1.07225	0.304271	-3.52401	0.000425074	0.00480337	both
PSRC1	10.2099	2.10527	0.643652	3.27083	0.00107234	0.00966947	both
PTGER3	15.4703	-2.31512	0.489836	-4.72633	2.28619e-06	6.27471e-05	both
PTGFR	1.11552	-3.11789	0.950852	-3.27904	0.00104159	0.00947604	both
PTP4A3	7.54822	-2.53427	0.468461	-5.40978	6.31038e-08	2.78802e-06	both
PTPN5	6.25603	-1.70485	0.388957	-4.38314	1.16983e-05	0.000248304	both
PTPRH	7.58149	-4.86784	0.69559	-6.99815	2.59364e-12	3.27784e-10	both
PTPRN	33.7512	-2.14469	0.325108	-6.59684	4.20019e-11	4.20096e-09	both
PTTG1	50.8162	1.68394	0.392636	4.2888	1.79644e-05	0.000356727	both
PXDNL	1.20592	-2.55984	0.767365	-3.33588	0.000850298	0.0081776	both
QRICH2	2.86978	-3.52987	0.724185	-4.87426	1.09217e-06	3.24329e-05	both
QSOX1	7.80454	-1.47432	0.412651	-3.57279	0.000353197	0.00412772	both
QTRT1	4.90618	-1.58365	0.448382	-3.53191	0.000412566	0.00469042	both
RAB11FIP3	9.65551	-1.00155	0.242133	-4.13638	3.52828e-05	0.000629569	T2T-CHM13v2.0_only
RAB11FIP4	17.549	-2.20104	0.370661	-5.93814	2.8827e-09	1.9027e-07	both
RAB3B	244.421	-1.25916	0.176583	-7.1307	9.98575e-13	1.44069e-10	both
RAB3C	153.627	-1.01771	0.181407	-5.61008	2.02235e-08	1.02076e-06	T2T-CHM13v2.0_only
RAB40B	5.24719	-1.62014	0.476844	-3.39764	0.00067971	0.0068695	both
RAB6A	142.606	-1.11062	0.137884	-8.05475	7.96424e-16	2.16402e-13	both
RAB6C	10.5488	-1.054	0.161547	-6.52438	6.82815e-11	6.47206e-09	both
RAB6D	9.08682	-1.28789	0.169198	-7.61177	2.70367e-14	5.31059e-12	both
RAD51AP1	13.8203	1.71238	0.498597	3.4344	0.000593858	0.00622615	both
RAI2	4.07005	-2.46903	0.596147	-4.14165	3.44819e-05	0.000620484	both
RAP1GAP	4.27133	-2.29536	0.529695	-4.33336	1.46852e-05	0.000302289	both
RAPGEF4	9.1786	-1.58346	0.47466	-3.336	0.000849946	0.0081776	both
RASGEF1B	13.8475	-1.0681	0.292592	-3.65048	0.000261749	0.00323227	both
RASGRP3	1.5635	-3.2125	0.719877	-4.46257	8.09838e-06	0.000181857	both
RASSF8	12.5305	-1.16966	0.344121	-3.39896	0.000676415	0.00684519	both
RBFOX1	13.5524	-1.84821	0.373207	-4.95225	7.33612e-07	2.31336e-05	both
RBFOX3	3.25196	-1.43507	0.434265	-3.3046	0.000951104	0.00885542	both
RBL1	14.2215	1.25558	0.361269	3.47547	0.000509954	0.00557598	both
RBMS1	26.6677	-2.30752	0.331334	-6.96434	3.29944e-12	4.07505e-10	both
RBP4	26.0221	-2.48986	0.259138	-9.60823	7.38083e-22	4.89653e-19	both
RCAN2	119.219	-1.66509	0.227316	-7.325	2.38895e-13	3.93404e-11	both
RCAN3	21.3089	-1.36827	0.351439	-3.89335	9.88695e-05	0.00145213	both
RCCD1	2.26578	-1.78893	0.643677	-2.77923	0.00544878	0.0337634	GRCh38.p14_only
RDH13	5.34471	-1.25438	0.591866	-2.11936	0.0340599	0.126956	GRCh38.p14_only
REEP2	17.1461	-1.19857	0.312364	-3.83711	0.000124493	0.00175723	both
RESP18	1.39096	-3.47377	0.966883	-3.59275	0.000327211	0.00386647	both
REST	15.6781	1.52297	0.398174	3.8249	0.000130824	0.00183144	both
RETREG1	9.39152	-2.35975	0.429025	-5.50027	3.79202e-08	1.79192e-06	both
RFC4	25.5235	1.36361	0.369303	3.69238	0.000222167	0.00282747	both
RFPL2	2.74379	-4.04572	0.663496	-6.09757	1.07692e-09	7.76859e-08	both
RFX4	23.7518	2.47181	0.43114	5.73321	9.85493e-09	5.59808e-07	both
RGS11	2.62457	-2.49518	0.608632	-4.09965	4.13774e-05	0.000715192	both
RGS4	114.311	-3.14956	0.327858	-9.60646	7.50863e-22	4.89653e-19	both
RGS7BP	27.1605	-2.79624	0.389253	-7.18361	6.78934e-13	1.00624e-10	both
RIMS1	23.4907	-1.17995	0.328949	-3.58702	0.000334479	0.00393719	both
RIMS4	0.837368	-2.78637	0.797847	-3.49236	0.000478781	0.0053063	both
RMST	67.9384	1.33437	0.235935	5.65566	1.55253e-08	8.19121e-07	both
RN7SK	32.7268	1.19451	0.196432	6.08105	1.19399e-09	8.53757e-08	both
RNASEH2A	27.9457	1.45381	0.393663	3.69304	0.00022159	0.00282233	both
RNASEL	2.83266	-3.66705	0.713939	-5.13636	2.80107e-07	1.01933e-05	both
RNF125	8.20777	-1.50268	0.450403	-3.33629	0.000849044	0.0081776	both
RNF150	28.5938	-1.5638	0.295507	-5.29191	1.21043e-07	4.88455e-06	both
RNF175	9.14944	-1.3533	0.417859	-3.23867	0.0012009	0.01056	GRCh38.p14_only
RNF187	16.6547	-1.10211	0.26064	-4.22846	2.35293e-05	0.000447084	both
RNF207	4.54133	-2.41913	0.595491	-4.06241	4.85685e-05	0.000816301	both
RNF212	5.28916	-2.66254	0.606467	-4.39025	1.13221e-05	0.000242556	both
RNF38	49.4485	0.831941	0.223341	3.72499	0.000195323	0.00255611	GRCh38.p14_only
RNU4ATAC	2.81995	1.16313	0.197119	5.90066	3.62059e-09	2.2676e-07	both
RORB	3.32824	2.9476	0.667551	4.41554	1.00758e-05	0.000218729	both
RPL22L1	4.89439	1.29467	0.400638	3.23152	0.00123135	0.0107582	GRCh38.p14_only
RPS4Y1	30.7987	8.2469	0.301328	27.3685	6.50292e-165	1.06017e-160	both
RPS6	154.237	1.03035	0.150012	6.86846	6.49003e-12	7.66717e-10	both
RRM1	77.3476	1.27586	0.248748	5.12915	2.91051e-07	1.04978e-05	both
RRM2	41.2446	1.86158	0.383848	4.84979	1.23593e-06	3.61099e-05	both
RSPO2	1.71102	-3.61744	0.909612	-3.97691	6.98169e-05	0.00108713	both
RTKN2	17.2514	1.88741	0.466897	4.04245	5.28959e-05	0.000872672	both
RUNDC3B	26.3519	-1.89812	0.302556	-6.2736	3.52785e-10	2.83323e-08	both
RUNX1T1	72.456	0.981229	0.216646	4.52918	5.92126e-06	0.000140926	GRCh38.p14_only
RYR3	23.6197	-2.2418	0.388978	-5.76331	8.24801e-09	4.8024e-07	both
SAC3D1	2.33462	1.6349	0.441884	3.69983	0.000215743	0.00276296	both
SALL4	3.18023	3.09447	0.565322	5.47382	4.40447e-08	2.02842e-06	both
SBF1	14.7733	-1.55373	0.305419	-5.0872	3.63381e-07	1.26585e-05	both
SCARNA22	8.25718	1.55229	0.201579	7.70068	1.35344e-14	2.86561e-12	both
SCN1A-AS1	1.37518	-1.97123	0.579642	-3.40076	0.000671987	0.00681169	both
SCN2B	1.59392	-2.5853	0.738673	-3.49992	0.00046539	0.00519319	both
SDE2	23.445	-1.22201	0.364855	-3.34929	0.000810186	0.0078998	T2T-CHM13v2.0_only
SDSL	2.87885	-2.51106	0.728358	-3.44757	0.00056566	0.00602743	both
SEC14L6	1.33058	-4.07202	0.768546	-5.29834	1.16858e-07	4.75098e-06	both
SELENOI	47.708	-1.20219	0.256293	-4.69069	2.72289e-06	7.19468e-05	both
SEMA3C	141.967	-1.12688	0.203237	-5.54465	2.94537e-08	1.41647e-06	both
SEMA3E	27.9442	-1.6754	0.324676	-5.1602	2.46681e-07	9.03738e-06	both
SEMA3F-AS1	1.14129	-2.75642	0.800803	-3.44207	0.000577282	0.00610171	both
SEMA4F	20.4658	-1.46237	0.407037	-3.59272	0.000327248	0.00386647	both
SEMA7A	1.23903	-3.49488	0.844906	-4.13641	3.52781e-05	0.000629569	both
SEPTIN4	11.9782	-3.16968	0.559008	-5.67018	1.42648e-08	7.64999e-07	both
SEPTIN7P13	7.63707	-1.05506	0.234437	-4.50039	6.78298e-06	0.000156855	both
SERPINB8	6.28481	-2.64234	0.639367	-4.13274	3.58462e-05	0.000637296	both
SERPINB9	35.3339	-1.64923	0.272039	-6.06246	1.34058e-09	9.54387e-08	both
SERPINE2	91.1969	-1.67688	0.2418	-6.93499	4.0624e-12	4.94248e-10	both
SERTM2	3.09414	-3.32522	0.834212	-3.98606	6.7179e-05	0.00105716	both
SESN3	121.235	-1.23602	0.204729	-6.03734	1.56679e-09	1.09159e-07	both
SEZ6L	30.784	-1.14869	0.299171	-3.83958	0.000123246	0.00174405	both
SEZ6L2	29.4435	-1.03707	0.23991	-4.32276	1.54092e-05	0.000313629	T2T-CHM13v2.0_only
SFMBT2	13.6456	-1.97811	0.452664	-4.36994	1.24282e-05	0.00026178	both
SFRP2	7.82472	2.06388	0.445436	4.63339	3.59731e-06	9.12083e-05	both
SFTA3	5.32902	5.53435	0.820033	6.74894	1.4893e-11	1.6517e-09	both
SFXN3	17.8146	-1.27688	0.35987	-3.54816	0.00038793	0.00446956	both
SGCD	4.45367	-2.8567	0.624049	-4.57769	4.7014e-06	0.000114913	both
SGO1	6.5553	1.98702	0.582811	3.40937	0.000651133	0.00666379	T2T-CHM13v2.0_only
SGTB	26.7139	-1.23288	0.297817	-4.13972	3.47728e-05	0.000625029	both
SH3BGRL2	72.7925	-1.02466	0.183328	-5.58921	2.28108e-08	1.12692e-06	both
SH3KBP1	24.617	-2.15664	0.21594	-9.98719	1.73421e-23	1.28513e-20	both
SHANK1	4.3173	-1.92728	0.355219	-5.42561	5.77555e-08	2.57969e-06	both
SHC4	13.0768	-1.76695	0.429818	-4.11093	3.94072e-05	0.000687853	both
SHCBP1	7.34684	3.81884	0.704097	5.42375	5.83624e-08	2.59968e-06	both
SIAH3	15.5716	-1.67561	0.405333	-4.1339	3.56658e-05	0.000634781	both
SIVA1	15.8716	1.1815	0.265154	4.45592	8.35331e-06	0.000186044	both
SKA1	3.02081	3.28441	0.603185	5.44511	5.17739e-08	2.34464e-06	both
SKAP2	126.448	-1.18268	0.220462	-5.36453	8.116e-08	3.46375e-06	both
SKIDA1	10.5028	1.35313	0.302845	4.46805	7.89362e-06	0.000177994	both
SLC16A1	65.3645	0.981932	0.28426	3.45435	0.000551621	0.00591758	GRCh38.p14_only
SLC17A6	4.64591	-2.26487	0.706999	-3.2035	0.00135769	0.0115826	GRCh38.p14_only
SLC1A1	16.7449	-1.5216	0.44049	-3.45434	0.000551644	0.00591758	both
SLC1A4	22.8091	-1.28639	0.38484	-3.34267	0.000829763	0.00803303	T2T-CHM13v2.0_only
SLC25A16	15.9105	-1.39451	0.307406	-4.53638	5.72273e-06	0.0001368	both
SLC25A27	12.9131	-1.1651	0.346089	-3.36648	0.000761351	0.00752261	T2T-CHM13v2.0_only
SLC27A4	2.87365	-2.37985	0.606771	-3.92216	8.77598e-05	0.00131988	T2T-CHM13v2.0_only
SLC2A6	13.0231	-2.27795	0.51343	-4.43673	9.13371e-06	0.000201225	both
SLC30A4	9.75651	-1.71534	0.346874	-4.94513	7.60928e-07	2.39215e-05	both
SLC38A7	10.2474	-1.38652	0.342861	-4.04397	5.25546e-05	0.000870175	both
SLC44A5	29.7889	-1.25954	0.261949	-4.80833	1.52196e-06	4.38383e-05	both
SLC45A1	2.43989	-2.55397	0.608475	-4.19733	2.70082e-05	0.00050207	both
SLC4A3	15.492	-1.24943	0.322257	-3.87712	0.0001057	0.00153359	both
SLC5A4-AS1	11.5526	-1.56507	0.467898	-3.34489	0.00082315	0.00798798	T2T-CHM13v2.0_only
SLC6A11	4.61927	-2.50977	0.551013	-4.55483	5.2429e-06	0.000126256	both
SLC6A17	1.74557	-4.18825	0.643739	-6.50613	7.71097e-11	7.26659e-09	both
SLC7A5	3.4606	-1.80883	0.399909	-4.5231	6.09413e-06	0.000144618	both
SLC7A8	20.8793	-2.03791	0.405237	-5.02893	4.93216e-07	1.66134e-05	both
SLC8A3	2.22443	-3.06211	0.764052	-4.00772	6.13075e-05	0.000986669	both
SLC9A6	29.5303	-1.02546	0.296935	-3.45349	0.000553374	0.0059284	T2T-CHM13v2.0_only
SLFN5	5.10186	-2.00108	0.636876	-3.14202	0.00167786	0.0136429	GRCh38.p14_only
SLIT2	221.721	-1.11084	0.167918	-6.61538	3.70593e-11	3.75266e-09	both
SLIT3	103.805	-1.49014	0.240177	-6.20434	5.49286e-10	4.28469e-08	both
SLIT3-AS2	4.89255	-2.06247	0.546561	-3.77355	0.000160944	0.00217208	both
SLITRK4	40.0361	-1.40752	0.314187	-4.47988	7.4684e-06	0.000169823	both
SMC4	46.9996	1.74093	0.322959	5.39057	7.02336e-08	3.04526e-06	both
SMCR5	3.26051	1.31745	0.37317	3.53042	0.000414894	0.00470704	both
SMIM10L2B	2.4251	-3.08343	0.625015	-4.93336	8.08251e-07	2.52431e-05	both
SNAP25	354.612	-1.12589	0.137989	-8.15927	3.37043e-16	1.01756e-13	both
SNAR-A1	1.29913	2.26775	0.567421	3.9966	6.42595e-05	0.00102128	both
SNAR-A12	1.35674	2.03231	0.559327	3.63349	0.000279612	0.00340442	T2T-CHM13v2.0_only
SNAR-A13	1.28404	2.20957	0.569431	3.88032	0.000104319	0.0015185	T2T-CHM13v2.0_only
SNCG	149.691	-1.1545	0.188764	-6.11609	9.59007e-10	7.01108e-08	both
SNHG4	0.689119	-2.57004	0.653456	-3.933	8.38915e-05	0.00127108	both
SNIP1	4.27516	-1.90293	0.440101	-4.32385	1.53329e-05	0.000313248	both
SNORA11D	13.6985	1.39668	0.182124	7.66886	1.73529e-14	3.5363e-12	both
SNORA11E	13.4183	1.46139	0.183101	7.98131	1.44793e-15	3.74693e-13	both
SNORA19	1.84288	1.9763	0.423148	4.67047	3.00505e-06	7.82608e-05	both
SNORA79	0.812163	1.46205	0.453745	3.22219	0.00127214	0.0110377	GRCh38.p14_only
SNORD10	6.38724	2.47619	0.239571	10.336	4.84582e-25	4.64714e-22	both
SNORD3A	3.32774	1.17828	0.215104	5.47774	4.30783e-08	1.98953e-06	both
SNORD3B-1	2.98494	1.11133	0.22216	5.00236	5.66335e-07	1.84291e-05	T2T-CHM13v2.0_only
SNORD3B-2	1.97724	1.02115	0.203965	5.0065	5.54285e-07	1.81821e-05	both
SNORD3C	3.94062	1.19206	0.211368	5.63974	1.70308e-08	8.89916e-07	both
SNORD3D	3.09781	1.11751	0.226858	4.92606	8.39056e-07	2.60059e-05	T2T-CHM13v2.0_only
SNORD50A	1.37352	1.57204	0.309257	5.08328	3.70974e-07	1.28681e-05	both
SNPH	10.2544	-1.94827	0.379834	-5.12927	2.90873e-07	1.04978e-05	both
SNRPA	5.89159	1.49673	0.346766	4.31625	1.58705e-05	0.000321813	both
SNRPB	83.7031	1.0335	0.151343	6.82887	8.55884e-12	9.82639e-10	both
SNX10	70.454	-1.39845	0.220721	-6.33583	2.36066e-10	1.99077e-08	both
SNX18	7.45577	-2.00475	0.407612	-4.91827	8.7312e-07	2.68575e-05	both
SNX5	30.9668	1.08763	0.273576	3.97561	7.01986e-05	0.00109099	both
SNX9	13.5699	-1.54444	0.329196	-4.69156	2.71134e-06	7.17582e-05	T2T-CHM13v2.0_only
SOD2	48.7458	-1.04005	0.1932	-5.38331	7.313e-08	3.14575e-06	both
SORCS2	2.16484	-2.81227	0.634265	-4.43391	9.25404e-06	0.000203327	both
SORL1	17.7378	-1.71085	0.394788	-4.3336	1.4669e-05	0.000302289	both
SOX2-OT	96.7961	1.04664	0.249295	4.19841	2.68792e-05	0.000500242	both
SOX6	30.2912	0.988015	0.322195	3.06651	0.00216573	0.0167733	GRCh38.p14_only
SOX9	13.7343	1.13667	0.32412	3.50693	0.000453306	0.00508105	both
SPARC	70.5571	1.34148	0.335067	4.00362	6.23802e-05	0.00100136	both
SPC24	11.1931	2.14149	0.457762	4.67819	2.89425e-06	7.586e-05	both
SPC25	15.4423	2.788	0.380501	7.3272	2.35015e-13	3.90964e-11	both
SPEN-AS1	10.4022	1.04698	0.312149	3.35411	0.000796212	0.00779151	both
SPOCK1	34.4898	-1.12162	0.334876	-3.34934	0.000810036	0.0078998	T2T-CHM13v2.0_only
SPOCK2	21.7715	-1.87224	0.292175	-6.40794	1.47498e-10	1.32854e-08	both
SPRING1	25.5658	-1.40355	0.311162	-4.51068	6.46195e-06	0.000151582	both
SPRYD7	27.9075	-1.66143	0.271911	-6.11017	9.95226e-10	7.24338e-08	both
SPTB	1.15194	-2.80067	0.80652	-3.47254	0.000515563	0.00562093	both
SPTBN4	1.52095	-1.89194	0.617394	-3.06439	0.00218115	0.0168714	GRCh38.p14_only
SRXN1	1.42217	-3.3176	0.720588	-4.60402	4.1442e-06	0.000103624	both
SST	731.816	-2.01701	0.171267	-11.7769	5.1317e-32	1.19517e-28	both
ST8SIA3	29.5989	-1.38049	0.366224	-3.76952	0.000163564	0.00220379	both
ST8SIA5-DT	1.67512	-2.62321	0.604378	-4.34035	1.42254e-05	0.00029431	both
STAR	7.96759	-2.54131	0.666047	-3.81551	0.000135904	0.00188565	both
STAT6	1.22602	-3.57884	1.06797	-3.35105	0.000805046	0.0078685	both
STC1	50.4698	-1.35392	0.258973	-5.22806	1.71299e-07	6.57102e-06	both
STK33	22.4351	1.2223	0.315625	3.87265	0.000107658	0.00156013	T2T-CHM13v2.0_only
STMN4	17.3604	-1.06816	0.262611	-4.06745	4.7531e-05	0.000801342	both
STOML1	1.925	-2.2161	0.679878	-3.25956	0.00111586	0.00994095	T2T-CHM13v2.0_only
STX1B	10.4294	-1.32356	0.369728	-3.57983	0.000343816	0.00402674	both
STX3	12.1977	-2.16408	0.484978	-4.46222	8.11145e-06	0.000181899	both
SUCLG2	6.63326	1.70064	0.595883	2.85399	0.00431739	0.028416	GRCh38.p14_only
SULT4A1	30.3276	-1.11809	0.337644	-3.31144	0.000928172	0.008723	T2T-CHM13v2.0_only
SURF6	8.45388	-1.20097	0.2993	-4.01259	6.00562e-05	0.000968444	both
SUSD1	6.04742	-1.69228	0.497831	-3.39931	0.000675555	0.00684073	T2T-CHM13v2.0_only
SUSD5	2.93192	-4.09499	0.772426	-5.30147	1.14872e-07	4.70544e-06	both
SV2C	136.241	-1.77295	0.231479	-7.6592	1.87089e-14	3.76556e-12	both
SYN1	6.2938	-1.06493	0.315343	-3.37706	0.000732643	0.00729199	both
SYN2	7.55411	-2.5755	0.635909	-4.0501	5.11947e-05	0.000853403	both
SYNE2	127.056	1.01402	0.217813	4.65548	3.2322e-06	8.35095e-05	both
SYNGR3	19.3721	-1.48173	0.403314	-3.67389	0.000238885	0.00300042	both
SYP	10.9248	-1.64824	0.289496	-5.69349	1.24472e-08	6.80962e-07	both
SYPL1	23.9922	1.77271	0.477279	3.71419	0.000203852	0.00263135	both
SYT13	14.4478	-1.72327	0.450528	-3.82499	0.000130779	0.00183144	both
SYT15	6.96422	-1.17347	0.310363	-3.78097	0.000156216	0.00211528	T2T-CHM13v2.0_only
SYT16	32.8907	-1.51029	0.337935	-4.46919	7.85159e-06	0.000177537	both
SYT3	15.4908	-1.29152	0.335567	-3.84877	0.000118711	0.00169173	both
SYT5	5.69864	-1.33749	0.394272	-3.39229	0.000693107	0.00697083	both
TAF1	25.8796	-1.15715	0.319573	-3.62094	0.000293535	0.00353696	both
TAFA2	18.6211	-1.50917	0.370626	-4.07194	4.66226e-05	0.000787656	both
TAOK2	1.13003	-1.8483	0.502826	-3.67583	0.000237081	0.00298005	T2T-CHM13v2.0_only
TBC1D10A	2.6569	-2.21185	0.410154	-5.39272	6.93978e-08	3.02511e-06	both
TBC1D9	34.7325	-1.85298	0.270808	-6.84241	7.78721e-12	9.0682e-10	both
TCEAL6	2.93861	-1.36725	0.23862	-5.7298	1.00548e-08	5.69178e-07	both
TCEAL7	131.604	-1.1463	0.155637	-7.36526	1.76808e-13	3.04556e-11	both
TCF20	18.3143	-1.09099	0.29106	-3.74832	0.000178023	0.00236537	both
TCF4	49.5181	0.966982	0.227242	4.25529	2.08778e-05	0.000401381	GRCh38.p14_only
TCF7L2	8.09251	2.3085	0.38439	6.00562	1.90601e-09	1.31112e-07	both
TCP11L1	13.0164	-1.43822	0.379232	-3.79245	0.00014917	0.00202829	both
TEAD2	2.94462	1.55311	0.422124	3.67927	0.000233899	0.00294233	both
TENT5A	17.0275	-3.19473	0.4829	-6.61571	3.6978e-11	3.75266e-09	both
TES	23.1314	-1.72205	0.298244	-5.77397	7.74242e-09	4.54045e-07	both
TGFBI	1.8946	2.55632	0.720191	3.5495	0.000385959	0.00445397	both
TGIF2	17.5065	1.66163	0.437574	3.79737	0.000146242	0.00200016	both
THAP9	6.10345	2.01589	0.473211	4.26002	2.04409e-05	0.000395312	both
THRB	0.811907	-1.99143	0.926413	-2.14961	0.0315859	0.12054	GRCh38.p14_only
TIMM44	14.4417	-1.00059	0.27481	-3.64103	0.00027155	0.00332114	T2T-CHM13v2.0_only
TIMM8A	8.18405	-1.62119	0.497672	-3.25755	0.00112378	0.00999509	T2T-CHM13v2.0_only
TK1	11.214	2.53085	0.576853	4.38734	1.14743e-05	0.000245167	both
TMEM106C	61.751	0.998933	0.316611	3.15508	0.00160454	0.0131915	GRCh38.p14_only
TMEM132A	2.31629	-1.72942	0.476395	-3.63023	0.000283172	0.00344262	T2T-CHM13v2.0_only
TMEM161B-DT	23.9329	1.26896	0.244784	5.18397	2.17208e-07	8.10329e-06	both
TMEM175	3.90379	-1.73055	0.504406	-3.43087	0.000601648	0.00625217	both
TMEM178B	47.148	-1.0089	0.268387	-3.75913	0.000170503	0.00228406	T2T-CHM13v2.0_only
TMEM18	24.5717	0.702042	0.311748	2.25195	0.0243254	0.100833	GRCh38.p14_only
TMEM196	16.4626	-1.31326	0.392302	-3.34757	0.000815238	0.00793482	T2T-CHM13v2.0_only
TMEM209	22.0961	1.32208	0.277622	4.76216	1.91529e-06	5.39293e-05	both
TMEM243	2.76379	1.68726	0.460035	3.66766	0.000244776	0.00306027	T2T-CHM13v2.0_only
TMEM254	23.8966	1.16262	0.336849	3.45148	0.00055753	0.00594961	both
TMEM254-AS1	2.4996	-2.44768	0.735265	-3.32898	0.000871662	0.00832008	T2T-CHM13v2.0_only
TMEM30A	70.9323	-1.06435	0.215238	-4.94498	7.61533e-07	2.39215e-05	T2T-CHM13v2.0_only
TMEM63B	6.92372	-1.31378	0.402677	-3.26261	0.0011039	0.00986133	T2T-CHM13v2.0_only
TMEM74B	2.44535	-2.781	0.705556	-3.94157	8.09489e-05	0.00123222	T2T-CHM13v2.0_only
TMEM8B	22.9356	-1.06581	0.321175	-3.31847	0.000905121	0.00852959	T2T-CHM13v2.0_only
TMOD2	201.915	-1.81566	0.154489	-11.7527	6.84183e-32	1.39428e-28	both
TMTC1	11.781	-1.78583	0.472917	-3.77619	0.000159244	0.00215092	both
TMX1	38.9036	1.0509	0.27701	3.79372	0.000148405	0.00202295	both
TNFRSF19	8.61431	1.59647	0.464657	3.43581	0.000590783	0.00620189	both
TNFRSF21	22.4192	-1.33048	0.325335	-4.08956	4.32194e-05	0.000738978	both
TNFRSF9	1.31692	-2.86428	0.915921	-3.12721	0.00176475	0.0142218	GRCh38.p14_only
TNFSF13B	3.38852	-1.35017	0.266903	-5.05865	4.22243e-07	1.45228e-05	T2T-CHM13v2.0_only
TNK2	3.81781	-1.47437	0.490366	-3.00668	0.00264121	0.0195016	GRCh38.p14_only
TOP2A	117.391	2.55118	0.334712	7.62202	2.49727e-14	4.965e-12	both
TOX3	35.1572	1.21836	0.255095	4.77611	1.78723e-06	5.08502e-05	both
TP53	8.78726	1.27602	0.36477	3.49816	0.000468472	0.00522043	both
TP53INP2	31.6018	-1.09459	0.336525	-3.25261	0.00114349	0.0101317	GRCh38.p14_only
TPD52	31.846	-1.22982	0.323482	-3.80183	0.000143631	0.00197605	both
TPD52L1	21.0286	-1.62929	0.459241	-3.54778	0.00038849	0.00447285	both
TPI1	623.152	1.22481	0.11609	10.5505	5.0517e-26	5.49053e-23	both
TPI1P3	4.94027	1.24782	0.143137	8.71766	2.84008e-18	1.28616e-15	both
TPPP	8.1229	-1.64491	0.479418	-3.43107	0.000601209	0.00625217	T2T-CHM13v2.0_only
TPRG1	0.690888	-1.57377	1.66296	-0.946366	0.343962	0.575809	GRCh38.p14_only
TPTE2P1	4.85374	-1.53912	0.409242	-3.76091	0.000169299	0.0022698	both
TPX2	45.1537	1.96031	0.399521	4.90664	9.26485e-07	2.82855e-05	both
TRA2A	42.9167	0.99802	0.119157	8.37567	5.49109e-17	2.03457e-14	GRCh38.p14_only
TRAPPC6B	55.7569	-1.42849	0.222174	-6.42958	1.27961e-10	1.17736e-08	both
TRH	4.49259	-3.72047	0.628663	-5.91806	3.25756e-09	2.07453e-07	both
TRIM4	3.13023	4.88148	0.698201	6.9915	2.7196e-12	3.41059e-10	both
TRIM47	1.35738	-3.03498	0.818048	-3.71003	0.000207234	0.00266867	both
TRIM59	24.5516	1.92222	0.36681	5.24038	1.60248e-07	6.26503e-06	both
TRIM67	19.8649	-1.42244	0.361727	-3.93235	8.41199e-05	0.00127218	both
TRIP13	8.09941	2.54858	0.644427	3.9548	7.65987e-05	0.00117922	both
TROAP	9.38863	1.96198	0.569574	3.44464	0.000571823	0.00607315	both
TRPM4	2.48977	-1.93001	0.499402	-3.86464	0.000111253	0.00160588	both
TRUB1	39.7713	-1.14812	0.279089	-4.11381	3.89178e-05	0.00068077	both
TSBP1-AS1	1.08384	-2.61672	0.761644	-3.43562	0.000591198	0.00620225	T2T-CHM13v2.0_only
TTBK1	1.98335	-2.04355	0.493708	-4.13919	3.48535e-05	0.000625789	both
TTC23	4.76298	1.62246	0.592134	2.74002	0.00614359	0.0368475	GRCh38.p14_only
TTC39A	5.12811	-5.0239	0.714381	-7.03251	2.02845e-12	2.71064e-10	both
TTC9	13.437	-1.276	0.369527	-3.45306	0.000554263	0.00592923	both
TTC9B	5.26878	-1.04879	0.354952	-2.95475	0.00312924	0.0220371	GRCh38.p14_only
TUBB6	41.579	1.28134	0.232	5.523	3.3326e-08	1.58401e-06	both
TUNAR	15.1268	-2.44459	0.52101	-4.69203	2.70512e-06	7.17099e-05	both
TWSG1-DT	1.4962	-1.90739	0.569907	-3.34684	0.000817385	0.00794623	both
TXNIP	94.6179	1.49484	0.260552	5.73723	9.62386e-09	5.48594e-07	both
UACA	18.4198	1.69471	0.465344	3.64186	0.00027068	0.00331547	both
UBE2C	77.2396	2.2624	0.422646	5.35294	8.65346e-08	3.65869e-06	both
UBL3	55.8888	-1.28656	0.247873	-5.19039	2.09851e-07	7.90115e-06	both
UBXN6	3.83698	-1.74192	0.530849	-3.2814	0.00103295	0.00941844	T2T-CHM13v2.0_only
UHMK1	48.6423	-1.47812	0.284071	-5.20335	1.95733e-07	7.421e-06	both
UMPS	35.0603	1.02189	0.308597	3.3114	0.000928321	0.008723	both
UNC13A	31.4711	-1.48063	0.297689	-4.97376	6.56676e-07	2.09918e-05	both
UNC5C	13.5912	-2.26402	0.514929	-4.39676	1.09881e-05	0.000236331	both
UNC5C-AS1	1.77159	-3.85444	0.702373	-5.48774	4.07103e-08	1.91821e-06	both
UPP2	0.826955	-3.24835	0.93251	-3.48344	0.000495008	0.0054491	both
USP12	10.8342	-1.76842	0.353694	-4.99987	5.73701e-07	1.86316e-05	both
USP27X	1.41919	-2.95822	0.758305	-3.90109	9.576e-05	0.00141547	both
USP28	15.9363	1.10607	0.365697	3.02456	0.00248998	0.0186126	GRCh38.p14_only
USP44	9.82704	1.56866	0.453923	3.45579	0.000548689	0.00589669	both
UST	15.3495	-1.86024	0.468852	-3.96765	7.25857e-05	0.0011239	both
UTS2	128.664	-2.53863	0.234658	-10.8184	2.81655e-27	3.82651e-24	both
UTS2B	10.6275	-1.98232	0.472023	-4.19962	2.67369e-05	0.000498663	both
VAMP1	29.9123	-2.10942	0.428885	-4.91837	8.72664e-07	2.68575e-05	both
VAPB	42.8503	-1.05885	0.248832	-4.25529	2.08776e-05	0.000401381	T2T-CHM13v2.0_only
VAT1L	131.079	-1.40003	0.232348	-6.02555	1.68531e-09	1.16918e-07	both
VCAN	210.155	1.16181	0.21705	5.35275	8.66255e-08	3.65869e-06	both
VEPH1	12.2381	4.86082	0.62095	7.82804	4.95533e-15	1.17082e-12	both
VGF	13.9761	-1.50208	0.266442	-5.63757	1.72469e-08	8.98326e-07	both
VIM	264.209	1.31041	0.20645	6.34733	2.1908e-10	1.88977e-08	both
VSNL1	169.111	-1.11423	0.255367	-4.36325	1.28145e-05	0.000269219	both
VSTM2B	1.97687	-1.621	0.492087	-3.29413	0.000987275	0.00909866	T2T-CHM13v2.0_only
WDHD1	21.2913	1.99565	0.419615	4.75589	1.97572e-06	5.53438e-05	both
WDR31	2.81456	-2.3784	0.580737	-4.09549	4.21285e-05	0.000723731	T2T-CHM13v2.0_only
WDR76	10.3259	1.90759	0.454082	4.20098	2.6576e-05	0.000496299	both
WHAMMP3	2.92952	-1.75099	0.43355	-4.03872	5.37433e-05	0.000881907	T2T-CHM13v2.0_only
WIPF3	22.5316	-1.3319	0.325189	-4.09577	4.2077e-05	0.000723608	both
XKR9	1.54245	-2.45906	0.729001	-3.37319	0.000743033	0.00736393	both
XPO6	20.9079	-1.25654	0.275923	-4.55396	5.2646e-06	0.000126591	both
YAP1	5.25099	2.02889	0.48763	4.16071	3.1726e-05	0.000577264	both
YEATS4	24.3754	0.999328	0.336821	2.96694	0.00300777	0.0214317	GRCh38.p14_only
ZBTB7C	2.70568	-2.66864	0.494703	-5.39442	6.87456e-08	3.00472e-06	both
ZCCHC12	33.8844	-2.93525	0.367895	-7.9785	1.48126e-15	3.77327e-13	both
ZCCHC2	14.4141	-1.21121	0.357729	-3.38585	0.000709594	0.0071016	both
ZCCHC9	11.0773	1.09324	0.340046	3.21497	0.00130459	0.0112473	GRCh38.p14_only
ZDHHC11	5.36877	-1.34181	0.438548	-3.05966	0.00221586	0.0170805	GRCh38.p14_only
ZDHHC14	5.01539	-1.63907	0.440385	-3.72189	0.000197734	0.00257481	T2T-CHM13v2.0_only
ZEB2	43.9904	1.00138	0.294866	3.39604	0.000683686	0.00689736	both
ZFAND3	5.32007	-1.49204	0.314106	-4.75011	2.03309e-06	5.68534e-05	T2T-CHM13v2.0_only
ZFP36L1	18.1225	1.78003	0.312763	5.6913	1.26072e-08	6.82843e-07	both
ZFP36L2	5.97314	1.79621	0.483528	3.7148	0.000203365	0.00262714	both
ZFP41	3.75759	-2.11928	0.52662	-4.0243	5.71445e-05	0.000926992	both
ZFYVE28	1.44592	-3.02942	0.807809	-3.75017	0.000176712	0.00235178	both
ZMYM4-AS1	1.70068	1.26516	0.334704	3.77995	0.000156863	0.00212188	both
ZNF160	28.0806	0.826464	0.326498	2.5313	0.011364	0.0580776	GRCh38.p14_only
ZNF208	1.03181	1.91473	0.582981	3.28438	0.00102207	0.00935065	T2T-CHM13v2.0_only
ZNF230	3.16707	2.37521	0.725479	3.27399	0.00106042	0.00958844	both
ZNF324	6.61004	-1.42218	0.417776	-3.40416	0.000663673	0.00675397	both
ZNF385D	18.3423	-1.97395	0.438724	-4.49929	6.81793e-06	0.00015744	both
ZNF483	64.6462	-1.32921	0.224836	-5.91191	3.38172e-09	2.12866e-07	both
ZNF600	1.62105	-1.2395	0.376409	-3.29295	0.000991415	0.0091265	T2T-CHM13v2.0_only
ZNF611	11.6577	-1.30222	0.31832	-4.09091	4.29691e-05	0.000735846	both
ZNF66	11.2678	0.985767	0.332491	2.9648	0.00302884	0.0215536	GRCh38.p14_only
ZNF681	10.9499	1.09444	0.39863	2.74551	0.00604175	0.036454	GRCh38.p14_only
ZNF726	1.92296	2.85211	0.341246	8.35793	6.38261e-17	2.21395e-14	both
ZNF732	1.41794	1.56239	0.393457	3.97093	7.15925e-05	0.00111159	both
ZNF785	2.95363	-1.93952	0.563521	-3.44179	0.000577871	0.00610171	T2T-CHM13v2.0_only
ZNF816	3.36645	1.77749	0.549784	3.23308	0.00122465	0.0107159	GRCh38.p14_only
ZNF860	0.252034	-1.06576	0.777448	-1.37084	0.170424	NA	GRCh38.p14_only
ZNF90	2.89007	1.76272	0.450805	3.91017	9.22306e-05	0.00137318	both
ZNF93	29.0216	1.18442	0.36132	3.27804	0.00104529	0.00949911	T2T-CHM13v2.0_only
ZPLD1	1.84563	-3.9776	0.945186	-4.20827	2.57328e-05	0.000481656	both

## Sheet: ASD_nsc
Disorder:	Autism spectrum disorder
Study:	NSCs derived from patient fibroblasts
	baseMean	log2FoldChange	lfcSE	stat	pvalue	padj	group
ABCC8	42.7368	1.03264	0.290137	3.55915	0.000372064	0.00678357	T2T-CHM13v2.0_only
ACCS	2.47	-2.55247	0.754845	-3.38145	0.000721046	0.0108598	GRCh38.p14_only
ACE	8.96414	1.37503	0.342914	4.00982	6.07645e-05	0.00170498	both
ACSS1	370.897	1.12638	0.238306	4.72661	2.28304e-06	0.000128344	both
ACTA2	2707.7	-2.13999	0.414834	-5.15868	2.48699e-07	1.98924e-05	both
ACTG2	1790.59	-3.03088	0.494962	-6.12345	9.1569e-10	1.68097e-07	both
ACTL8	21.9871	-3.55482	0.697959	-5.09317	3.52129e-07	2.65531e-05	both
ADAM33	8.9353	-1.85168	0.521663	-3.54957	0.000385859	0.00693555	both
ADAM9	674.934	-0.923644	0.238808	-3.86772	0.000109856	0.00269773	GRCh38.p14_only
ADAMTS1	226.418	-1.2586	0.264075	-4.76608	1.87848e-06	0.000110132	both
ADAMTS8	51.008	2.82966	0.442676	6.39217	1.63544e-10	4.02499e-08	both
ADGRA2	424.33	-2.06389	0.445269	-4.63515	3.56673e-06	0.000183073	both
ADGRB1	366.586	1.27098	0.207225	6.13335	8.60487e-10	1.60596e-07	both
ADGRL4	16.3334	-2.10148	0.561335	-3.74372	0.000181318	0.00394838	both
ADM	416.13	-1.45136	0.370923	-3.91284	9.12183e-05	0.00232679	both
ADRA1B	17.4666	-1.32734	0.298336	-4.44915	8.62117e-06	0.000370595	both
AFP	12.241	-3.73911	0.75311	-4.96489	6.87397e-07	4.73691e-05	both
AIF1	3.86896	-2.09744	0.555841	-3.77346	0.000161001	0.00361663	both
AKAP12	1704.34	-1.17128	0.187227	-6.25592	3.95191e-10	8.51028e-08	both
ALCAM	408.037	-1.14713	0.292232	-3.92541	8.65827e-05	0.00223399	both
ALDH1A2	19.4866	-1.80148	0.485834	-3.70802	0.000208886	0.00436808	both
ALKAL2	30.0141	-1.66495	0.382341	-4.35461	1.33301e-05	0.000528391	both
ALOX15	4.0992	3.71075	0.718708	5.16309	2.42907e-07	1.94987e-05	both
ALPK2	118.075	-2.64888	0.385853	-6.865	6.64913e-12	2.29098e-09	both
ALS2CL	7.99076	1.23943	0.311918	3.97357	7.08047e-05	0.00189909	both
AMBN	17.482	6.08149	1.00716	6.03826	1.55786e-09	2.70464e-07	both
ANGPTL1	26.058	-1.80066	0.5013	-3.59198	0.000328171	0.0062233	both
ANKFN1	24.4676	1.36483	0.274107	4.97919	6.38524e-07	4.48288e-05	both
ANXA1	301.25	-1.7865	0.4433	-4.03	5.57779e-05	0.00160851	both
ANXA2	7175.99	-1.47337	0.363373	-4.05469	5.01998e-05	0.00147157	both
ANXA2P1	364.83	-1.52729	0.36064	-4.23495	2.28599e-05	0.000804985	both
ANXA2P2	1951.96	-1.46118	0.366169	-3.99046	6.59463e-05	0.00180399	both
APLN	332.696	-2.12029	0.390501	-5.42965	5.64652e-08	5.96507e-06	both
AQP4	18.0611	-1.44096	0.382481	-3.7674	0.000164954	0.00367861	both
ARHGAP15	12.6306	1.60809	0.389504	4.12854	3.65069e-05	0.00114994	both
ARHGAP20	14.8947	-1.48809	0.416147	-3.57587	0.000349058	0.00652003	both
ARHGAP24	32.6958	-1.29309	0.311929	-4.14546	3.39134e-05	0.00107734	both
ARHGAP28	212.531	-1.11528	0.242442	-4.6002	4.2208e-06	0.000207756	both
ARHGAP29	155.713	-1.36828	0.370908	-3.689	0.000225136	0.00465143	both
ARHGAP6	30.7017	-1.00917	0.253589	-3.97954	6.90474e-05	0.00186312	both
ARHGDIB	49.92	-1.7337	0.321931	-5.38532	7.23171e-08	7.26284e-06	both
ARL14EP-DT	1.85572	2.19491	0.586885	3.73994	0.000184065	0.00399584	both
ARSJ	38.1057	-1.26028	0.32672	-3.85736	0.000114619	0.00277815	both
ARX	86.3303	2.24568	0.641035	3.50321	0.000459683	0.00785882	both
ASPDH	3.42753	1.60865	0.440393	3.65275	0.000259447	0.00517416	both
ASTN1	1074.34	1.08783	0.222157	4.89667	9.7474e-07	6.32762e-05	both
ATP1A2	1181.09	1.64041	0.35333	4.64271	3.43875e-06	0.000178687	both
ATP1A4	26.6893	1.59917	0.4208	3.80031	0.000144517	0.00333671	both
ATP2B2	64.421	1.18778	0.2914	4.07611	4.57954e-05	0.001373	both
ATP8B3	35.9484	1.17049	0.284202	4.11852	3.81321e-05	0.00118985	both
ATXN1-AS1	12.0469	-1.2189	0.350964	-3.47299	0.000514688	0.00853217	both
AVPR1A	10.7088	-2.4405	0.580028	-4.20755	2.58151e-05	0.000878655	both
AVPR1B	4.08842	3.26544	0.783562	4.16743	3.08055e-05	0.00100425	both
B3GALT2	138.385	-2.2654	0.402145	-5.63328	1.7681e-08	2.24991e-06	both
BARHL2	29.2047	4.62959	0.675144	6.85719	7.02263e-12	2.34744e-09	both
BCAN	250.388	2.23562	0.422623	5.28987	1.22406e-07	1.15774e-05	both
BCO1	3.86515	2.19022	0.596035	3.67465	0.000238177	0.00486255	both
BDNF	23.5971	-1.39274	0.325219	-4.28248	1.84825e-05	0.000680812	both
BGN	720.459	-1.72652	0.44069	-3.91777	8.93731e-05	0.00228493	both
BHLHE23	13.9025	1.18575	0.345426	3.43273	0.000597528	0.00948804	T2T-CHM13v2.0_only
BHLHE41	4.5495	-1.25402	0.363504	-3.44982	0.000560955	0.00905779	both
BLACAT1	474.354	1.616	0.308452	5.23908	1.61376e-07	1.41733e-05	both
BMP5	118.455	-2.88822	0.532755	-5.42129	5.91708e-08	6.16367e-06	both
BNC2	102.294	-1.77292	0.409104	-4.33367	1.46647e-05	0.000570191	both
BRINP2	72.176	2.93616	0.409769	7.1654	7.75578e-13	3.54487e-10	both
C10orf105	33.7565	1.2147	0.281267	4.31868	1.56965e-05	0.000596841	both
C10orf82	4.61505	2.25505	0.52332	4.30913	1.63901e-05	0.000619009	both
C1QL2	2.10064	2.58117	0.648794	3.97841	6.93777e-05	0.00186978	both
CA4	6.32862	1.47117	0.359195	4.09573	4.20841e-05	0.00128637	T2T-CHM13v2.0_only
CACNA1E	115.047	1.72087	0.310601	5.54044	3.0171e-08	3.57518e-06	both
CACNA1I	31.083	1.09969	0.250208	4.39511	1.10719e-05	0.00045446	both
CACNG1	17.9107	1.02555	0.256413	3.99961	6.34474e-05	0.00175428	both
CACNG5	166.78	1.80974	0.303057	5.97164	2.3488e-09	3.78444e-07	both
CALB2	203.294	1.29356	0.352509	3.66958	0.000242945	0.00493733	both
CALCRL	55.5102	-1.01625	0.241718	-4.20428	2.61909e-05	0.000885878	both
CALCRL-AS1	13.9104	-2.13404	0.387039	-5.51377	3.51233e-08	4.01338e-06	both
CALD1	1431.4	-1.49129	0.294208	-5.06882	4.00292e-07	2.949e-05	both
CAMK2D	730.481	-1.07754	0.21078	-5.11217	3.18485e-07	2.45958e-05	both
CARMN	2.14074	-2.78531	0.777384	-3.58293	0.000339761	0.006389	both
CASP4LP	5.17626	-2.96284	0.610295	-4.85477	1.20526e-06	7.53995e-05	both
CASP8	32.0831	-1.84577	0.372472	-4.95546	7.21591e-07	4.8972e-05	both
CAV1	100.503	-1.58628	0.373021	-4.25251	2.11392e-05	0.000756284	both
CAVIN1	1337.06	-1.86152	0.424832	-4.38179	1.17706e-05	0.000479417	both
CAVIN2	7.5299	-2.37354	0.617175	-3.84582	0.000120151	0.00289345	both
CBFA2T3	182.167	1.03049	0.223988	4.60067	4.21129e-06	0.000207745	both
CCK	2.8768	3.12246	0.894226	3.4918	0.000479775	0.00810881	both
CCN2	4019.44	-1.02335	0.290536	-3.52229	0.000427829	0.00749399	both
CCN4	16.4139	-2.65543	0.663707	-4.0009	6.31016e-05	0.00175121	both
CCNA1	126.296	1.49545	0.245064	6.10227	1.04571e-09	1.88869e-07	both
CCNO	9.48481	3.29889	0.596611	5.52938	3.21372e-08	3.74867e-06	both
CD109	36.0731	-1.54554	0.349856	-4.41764	9.97847e-06	0.000420515	both
CD248	284.322	-2.08068	0.394497	-5.27426	1.33295e-07	1.22348e-05	both
CDC20B	4.89524	4.45434	1.11484	3.9955	6.45569e-05	0.00177619	both
CDC42EP5	199.448	-1.81327	0.367722	-4.93109	8.17718e-07	5.46892e-05	both
CDH11	873.768	-1.19955	0.284872	-4.21085	2.54416e-05	0.00087124	both
CDH23	761.205	1.15733	0.234704	4.93101	8.18043e-07	5.46892e-05	both
CDHR1	212.599	1.42436	0.216234	6.58714	4.48372e-11	1.29699e-08	both
CEMIP	205.67	-2.98967	0.427105	-6.99984	2.56251e-12	9.83619e-10	both
CFAP45	11.7746	1.45996	0.385577	3.78643	0.000152824	0.00348539	both
CFAP52	12.9693	1.47975	0.427745	3.45941	0.00054135	0.00882412	both
CFAP77	41.0422	1.61289	0.327549	4.92412	8.4743e-07	5.63808e-05	both
CFLAR	168.47	-1.45947	0.166834	-8.74803	2.17118e-18	4.05215e-15	both
CH25H	6.58074	-2.6158	0.710561	-3.68132	0.000232033	0.00477191	both
CHD5	39.659	1.51544	0.397711	3.81041	0.000138738	0.00323665	both
CHRNA4	293.357	1.06042	0.201762	5.25579	1.47392e-07	1.3204e-05	both
CHST8	218.886	1.0922	0.302786	3.60718	0.00030954	0.00593025	both
CHSY3	17.9827	-1.43662	0.344319	-4.17235	3.0147e-05	0.000987093	both
CLDN3	5.30747	2.16452	0.505494	4.28199	1.85232e-05	0.000681193	both
CLDN4	9.2762	1.45623	0.329518	4.41928	9.90307e-06	0.00041847	both
CLEC19A	3.45959	2.55016	0.674947	3.77832	0.00015789	0.00356104	both
CNN1	243.787	-1.80628	0.335053	-5.39102	7.00595e-08	7.07454e-06	both
CNTN6	150.075	-1.10406	0.297932	-3.70575	0.000210768	0.00440331	both
COBLL1	47.0559	-1.12922	0.2929	-3.85532	0.00011558	0.00279758	both
COL11A1	1172.97	-1.67639	0.320226	-5.23501	1.64971e-07	1.43763e-05	both
COL12A1	904.345	-2.20662	0.479531	-4.60162	4.19212e-06	0.000207393	both
COL13A1	29.9937	-1.9881	0.373332	-5.32529	1.00795e-07	9.77229e-06	both
COL14A1	493.679	-1.67412	0.457134	-3.6622	0.000250063	0.00504996	both
COL16A1	210.837	-3.32568	0.534621	-6.22063	4.95155e-10	1.0364e-07	both
COL1A1	7472.4	-2.39867	0.46247	-5.18664	2.14117e-07	1.78266e-05	both
COL1A2	3590.79	-2.65262	0.457368	-5.79976	6.6409e-09	9.35406e-07	both
COL24A1	53.6642	-1.79549	0.418083	-4.29457	1.75033e-05	0.000655523	both
COL3A1	12971.5	-3.13919	0.501443	-6.26031	3.84217e-10	8.43621e-08	both
COL4A6	469.23	1.47865	0.312005	4.7392	2.14561e-06	0.000122457	both
COL5A1	3515.53	-1.68378	0.340414	-4.94629	7.56425e-07	5.10268e-05	both
COL5A2	3196.71	-1.91372	0.336063	-5.69454	1.23707e-08	1.6202e-06	both
COL6A2	3995.39	-1.30578	0.341878	-3.81942	0.000133766	0.00314876	both
COLEC10	1.29627	-2.16139	0.582398	-3.7112	0.000206282	0.00433892	both
COLEC11	6.65226	1.9052	0.504987	3.77278	0.000161441	0.00361925	both
COPZ2	56.5639	-2.1977	0.366423	-5.99771	2.0012e-09	3.34469e-07	both
CP	78.7549	-1.85674	0.40351	-4.60148	4.19491e-06	0.000207393	both
CPNE8	41.1293	-1.76954	0.335127	-5.28019	1.29047e-07	1.20926e-05	both
CPO	2.11911	-2.03649	0.538536	-3.78152	0.000155872	0.00353331	both
CRHR2	6.07732	2.12012	0.449959	4.71181	2.45523e-06	0.000135771	both
CRISPLD1	851.257	-0.994654	0.214691	-4.63296	3.60475e-06	0.00018432	GRCh38.p14_only
CRLF1	18.7504	1.86562	0.342885	5.44095	5.29964e-08	5.65194e-06	both
CSRP1	1221.21	-1.39091	0.33056	-4.20772	2.5796e-05	0.000878655	both
CYBA	166.506	1.93692	0.271716	7.12848	1.01484e-12	4.45653e-10	both
CYP4F29P	14.8275	-9.50762	0.948346	-10.0255	1.17787e-23	3.76853e-20	both
CYP4F35P	8.6386	-6.54888	0.986928	-6.63562	3.23138e-11	9.64932e-09	both
DAAM2	287.428	-1.01775	0.253012	-4.02253	5.75768e-05	0.00164314	both
DAB2	222.857	-1.06778	0.284839	-3.74871	0.000177745	0.00387989	both
DACT1	383.563	-1.24705	0.267804	-4.65658	3.21512e-06	0.000168632	both
DCT	11.0242	2.43512	0.432063	5.63604	1.74005e-08	2.22686e-06	both
DDN	38.1459	1.22805	0.331061	3.70945	0.00020771	0.00435977	both
DDR2	199.974	-1.69146	0.468061	-3.61375	0.000301796	0.00584186	both
DES	15.1857	-1.61308	0.395933	-4.07413	4.61875e-05	0.00137738	both
DIPK1C	27.4451	2.13808	0.440318	4.85576	1.19929e-06	7.53995e-05	both
DIRAS2	158.398	-1.15336	0.299678	-3.84867	0.00011876	0.00286302	both
DLC1	161.279	-1.73682	0.3659	-4.74671	2.06757e-06	0.000119037	both
DLEU7	22.6615	1.2314	0.312161	3.94478	7.9874e-05	0.00210702	both
DMBX1	16.2036	3.07414	0.738124	4.16481	3.11615e-05	0.00101132	both
DMRT3	26.4399	2.87407	0.795167	3.61442	0.000301023	0.00583698	both
DMRTA1	45.0234	1.83462	0.388808	4.71858	2.37491e-06	0.00013231	both
DMRTA2	147.886	6.81463	0.678405	10.0451	9.65829e-24	3.60512e-20	both
DMTN	449.992	1.13054	0.247918	4.56012	5.11253e-06	0.000244659	both
DNAH2	16.926	1.33068	0.34175	3.89371	9.87207e-05	0.002481	both
DNAJC15	113.129	-1.14539	0.261504	-4.38001	1.18672e-05	0.000482357	both
DRC7	13.116	1.45961	0.291034	5.01526	5.29629e-07	3.76558e-05	both
DRD4	41.8592	1.74891	0.408936	4.27673	1.89661e-05	0.000695195	both
DRD5	1.68677	2.31422	0.66819	3.46341	0.00053337	0.00875759	both
DTX1	717.03	1.05983	0.209669	5.05475	4.3096e-07	3.15418e-05	both
DUSP9	80.1303	1.5679	0.281259	5.57459	2.48116e-08	3.00368e-06	both
DYNLRB2-AS1	4.69776	1.47872	0.501974	2.9458	0.00322122	0.0304014	GRCh38.p14_only
ECEL1	271.807	1.54407	0.259738	5.94472	2.76926e-09	4.30697e-07	both
ECM1	80.1548	-1.36435	0.292121	-4.6705	3.00475e-06	0.000160607	both
ECSCR	3.95519	-3.43189	0.557944	-6.15096	7.70141e-10	1.49983e-07	both
EDN1	15.9981	-1.99764	0.441863	-4.52095	6.15638e-06	0.000286054	both
EDNRA	193.713	-2.59834	0.468656	-5.54424	2.95232e-08	3.51703e-06	both
EGFL6	113.26	-3.14114	0.551052	-5.70025	1.19628e-08	1.576e-06	both
EHBP1-AS1	67.413	3.34922	0.463599	7.22439	5.03374e-13	2.45077e-10	both
EHD2	258.672	-1.84921	0.38521	-4.80052	1.58251e-06	9.55308e-05	both
ELFN2	111.384	1.11686	0.313131	3.56673	0.000361462	0.00667378	both
ELK3	113.593	-1.12508	0.244264	-4.60602	4.10453e-06	0.000204278	both
ELMOD1	128.945	-1.37216	0.332876	-4.12214	3.75368e-05	0.00117577	both
EMILIN1	499.815	-1.68445	0.42307	-3.98149	6.84847e-05	0.00185791	both
EMILIN2	105.242	-2.15786	0.390395	-5.52739	3.25027e-08	3.76461e-06	both
EMX1	56.7324	6.445	0.836704	7.70285	1.33066e-14	1.06434e-11	both
EMX2	209.269	6.21475	0.597505	10.4012	2.44917e-25	1.37129e-21	both
EMX2OS	198.326	5.60409	0.566716	9.88871	4.65985e-23	1.30453e-19	both
ENG	75.4617	-2.57263	0.384773	-6.68609	2.2922e-11	7.13001e-09	both
EOMES	173.186	7.44132	0.688959	10.8008	3.41129e-27	3.81996e-23	both
EPHA10	34.2337	1.07461	0.287985	3.73149	0.000190351	0.00409521	both
EPHA7	377.913	-1.06375	0.292343	-3.63872	0.000274	0.00541615	both
EPHX4	17.0355	-1.08061	0.292029	-3.70033	0.000215316	0.00447745	both
ERBB3	34.8124	1.48957	0.390837	3.81122	0.000138282	0.00322937	both
ETS1	214.585	-2.15833	0.336521	-6.41365	1.42074e-10	3.57517e-08	both
EXOC3L2	17.8428	-2.2034	0.514847	-4.27972	1.87133e-05	0.000687053	both
F2RL2	48.5798	-2.4838	0.532219	-4.66688	3.0581e-06	0.000162035	both
FAM107A	233.107	2.26022	0.265503	8.51299	1.69508e-17	2.37269e-14	both
FAM183A	19.0609	1.28335	0.350471	3.66178	0.000250469	0.00505034	both
FAM242D	3.58144	-1.74618	0.483046	-3.61493	0.00030043	0.00583053	T2T-CHM13v2.0_only
FAM242F	3.83241	-1.81886	0.494395	-3.67896	0.000234191	0.00479975	both
FAM83E	6.2334	1.10698	0.291462	3.79803	0.000145853	0.00335371	both
FAM83H	147.172	1.03051	0.224749	4.58516	4.53644e-06	0.00022183	both
FAR2	50.9671	-1.26473	0.221076	-5.72079	1.06028e-08	1.42586e-06	both
FAT3	1390.43	-0.678351	0.258534	-2.62384	0.00869459	0.0572718	GRCh38.p14_only
FBLN5	635.053	-2.14001	0.414286	-5.16553	2.39752e-07	1.93147e-05	both
FBN1	892.805	-1.37301	0.316995	-4.33133	1.48212e-05	0.000574281	both
FBN2	3775.33	-1.07899	0.267841	-4.02846	5.6143e-05	0.00161192	both
FCER1G	10.1964	-2.05711	0.29975	-6.86275	6.75452e-12	2.29203e-09	both
FEZF1	16.9507	4.2745	0.602971	7.08907	1.3502e-12	5.70548e-10	both
FEZF1-AS1	51.4243	6.43647	0.742945	8.66346	4.57675e-18	6.8334e-15	both
FEZF2	258.173	6.40562	0.633141	10.1172	4.63492e-24	2.07607e-20	both
FGF10	102.067	-1.42159	0.410149	-3.46604	0.000528176	0.0086953	both
FGF17	170.156	4.4348	0.573354	7.73484	1.03537e-14	8.58816e-12	both
FGF19	168.921	2.05022	0.466494	4.39496	1.10794e-05	0.00045446	both
FGF8	17.9378	3.90388	0.681341	5.72969	1.00613e-08	1.37507e-06	both
FILIP1	106.337	-1.34647	0.309111	-4.35596	1.32485e-05	0.000527023	both
FILIP1L	77.964	-1.56035	0.30746	-5.07497	3.87548e-07	2.87402e-05	both
FIRRE	14.4537	-1.40681	0.333242	-4.22158	2.42601e-05	0.000839768	both
FLI1	76.7415	-3.31769	0.503746	-6.58604	4.5171e-11	1.29699e-08	both
FLNC	1694.61	-1.31962	0.341572	-3.86336	0.000111838	0.0027252	both
FLRT2	9.72725	-1.25896	0.358729	-3.5095	0.000448957	0.00775239	T2T-CHM13v2.0_only
FLRT3	440.552	-1.19183	0.240215	-4.96152	6.9943e-07	4.79035e-05	both
FLT1	4.28688	-3.10627	0.483436	-6.42541	1.31516e-10	3.42491e-08	both
FNDC1	16.3401	-2.28765	0.46584	-4.91082	9.06968e-07	5.94781e-05	both
FOXF2	7.20671	2.48165	0.573353	4.3283	1.50262e-05	0.000579219	both
FOXG1	115.626	6.45807	0.69508	9.29111	1.52686e-20	3.7995e-17	both
FST	565.075	-1.03075	0.270703	-3.80767	0.000140283	0.00326279	both
FXYD1	50.5672	1.15916	0.324522	3.57188	0.000354424	0.0065969	both
FZD9	531.865	1.0214	0.214978	4.75119	2.02224e-06	0.000117275	both
GABBR2	146.256	2.29665	0.493776	4.65119	3.30017e-06	0.000172286	both
GABRD	22.0174	1.42491	0.347929	4.0954	4.21438e-05	0.00128637	both
GABRG1	5.41326	3.11573	0.777693	4.00638	6.16565e-05	0.00171963	both
GALNT12	86.4999	1.00906	0.290673	3.47145	0.000517651	0.00854965	both
GALP	18.0553	1.44554	0.276571	5.22666	1.72602e-07	1.48677e-05	both
GASK1B	64.6066	-1.75353	0.368687	-4.75614	1.97328e-06	0.000114789	both
GATA5	3.11896	1.53906	0.446229	3.44903	0.000562598	0.00907776	T2T-CHM13v2.0_only
GBP1	9.21856	-3.10259	0.636561	-4.874	1.09363e-06	7.03817e-05	both
GCNT1	34.9421	3.07839	0.396983	7.75446	8.87208e-15	7.94796e-12	both
GCNT4	42.471	-2.4241	0.372247	-6.51207	7.41213e-11	2.07503e-08	both
GDF10	154.824	-1.83309	0.459379	-3.99037	6.59701e-05	0.00180399	both
GDF6	9.62335	-1.29566	0.349012	-3.71236	0.00020534	0.00433031	both
GDF7	52.4097	1.85525	0.41287	4.49355	7.00467e-06	0.000316284	both
GJD2	38.4482	3.47823	0.557716	6.23656	4.47296e-10	9.54062e-08	both
GLIPR1	46.2105	-1.55388	0.375662	-4.13639	3.52815e-05	0.00111605	both
GLT8D2	63.959	-1.71712	0.325654	-5.27284	1.34328e-07	1.22792e-05	both
GMNC	1.97746	3.24107	0.932918	3.47412	0.00051254	0.00851992	both
GNG8	21.2133	1.3996	0.318096	4.39995	1.08277e-05	0.00044741	T2T-CHM13v2.0_only
GPD1	8.69264	1.85805	0.466893	3.97959	6.90332e-05	0.00186312	both
GPR21	2.82793	-0.816373	0.524863	-1.5554	0.11985	0.265134	GRCh38.p14_only
GPR50	30.0581	2.22438	0.443788	5.01225	5.37977e-07	3.81282e-05	both
GPX7	107.813	-1.02642	0.254811	-4.02817	5.62115e-05	0.00161192	both
GREM1	86.5269	-1.69976	0.490289	-3.46686	0.000526574	0.0086842	T2T-CHM13v2.0_only
GRIK1	106.406	1.51816	0.336163	4.51615	6.29752e-06	0.000287926	both
GRIK3	461.02	1.52627	0.262672	5.81056	6.22649e-09	8.88208e-07	both
GRIK5	524.703	1.05737	0.21322	4.95904	7.08415e-07	4.83709e-05	both
GRIP2	158.654	1.61843	0.311413	5.19706	2.02469e-07	1.69831e-05	both
GUCY1A2	208.487	-1.76825	0.321726	-5.49615	3.8818e-08	4.34684e-06	both
GULP1	314.034	-1.07583	0.268112	-4.01262	6.00496e-05	0.00169379	both
H1-3	20.0153	-3.0396	0.539121	-5.63807	1.71969e-08	2.21346e-06	both
H1-4	31.4648	-2.06676	0.436175	-4.73838	2.15431e-06	0.000122457	both
H1-5	42.9431	-2.87729	0.532627	-5.40207	6.58763e-08	6.74162e-06	both
H19	841.729	-3.2378	0.429076	-7.54597	4.4894e-14	2.57807e-11	both
H2AC11	43.1049	-2.38569	0.381324	-6.25633	3.94134e-10	8.51028e-08	both
H2AC12	25.073	-2.09059	0.434844	-4.80768	1.52689e-06	9.2673e-05	both
H2AC13	27.0418	-1.88846	0.374121	-5.04771	4.47137e-07	3.25132e-05	both
H2AC14	26.6768	-2.15493	0.439827	-4.89949	9.60835e-07	6.26857e-05	both
H2AC15	13.1571	-1.48589	0.330648	-4.49389	6.99346e-06	0.000316284	both
H2AC16	15.2176	-1.82298	0.465079	-3.91972	8.86535e-05	0.00227955	both
H2AC17	35.0063	-1.57674	0.34868	-4.52204	6.12459e-06	0.000285169	both
H2AC4	14.3216	-1.88198	0.427571	-4.40155	1.0748e-05	0.000444938	both
H2AC8	69.9916	-1.23926	0.313959	-3.9472	7.90715e-05	0.00208831	both
H2BC11	60.5689	-1.16802	0.275874	-4.23387	2.29701e-05	0.000807597	both
H2BC14	15.2393	-4.02455	0.683364	-5.88932	3.87799e-09	5.82896e-07	both
H2BC18	108.06	-1.01703	0.274892	-3.69972	0.000215837	0.00447996	both
H2BC3	8.35237	-4.28875	0.905744	-4.73506	2.1899e-06	0.000124164	both
H2BC4	54.8516	-1.24521	0.271877	-4.58007	4.64823e-06	0.000224842	both
H2BC7	18.3429	-1.63832	0.42643	-3.84194	0.000122066	0.00292697	both
H2BC8	54.4565	-1.97524	0.365881	-5.39858	6.71719e-08	6.8381e-06	both
H3-7	14.5243	-1.36424	0.286212	-4.76653	1.87427e-06	0.000110132	both
H3C1	10.7471	-2.45445	0.508654	-4.82538	1.3974e-06	8.59783e-05	both
H3C10	21.7543	-1.27099	0.29138	-4.36197	1.28896e-05	0.000516415	both
H3C11	9.43358	-2.4624	0.522585	-4.71195	2.45352e-06	0.000135771	both
H3C14	22.323	-1.15707	0.338627	-3.41695	0.00063327	0.00986455	both
H3C15	22.3681	-1.15911	0.33888	-3.42042	0.000625248	0.00977867	T2T-CHM13v2.0_only
H3C2	32.1499	-2.65555	0.444301	-5.9769	2.27423e-09	3.71779e-07	both
H3C4	18.5882	-1.96892	0.404892	-4.86282	1.15726e-06	7.34219e-05	both
H3C8	20.3698	-1.41079	0.343229	-4.11035	3.95053e-05	0.00122473	both
H4C1	12.6108	-4.08232	0.861484	-4.7387	2.1509e-06	0.000122457	both
H4C2	39.1022	-4.08187	0.664286	-6.14475	8.00874e-10	1.53302e-07	both
H4C3	31.486	-3.15462	0.52369	-6.02383	1.70335e-09	2.93448e-07	both
H4C4	26.1259	-2.80022	0.469173	-5.96843	2.39552e-09	3.83215e-07	both
H4C5	102.247	-3.65639	0.515427	-7.09391	1.30373e-12	5.61506e-10	both
H4C8	43.0935	-3.16254	0.515436	-6.13566	8.48067e-10	1.59608e-07	both
H4C9	19.1315	-1.47686	0.33439	-4.41658	1.00276e-05	0.000421349	both
HACD4	15.4002	-1.71243	0.437485	-3.91426	9.06833e-05	0.00231578	both
HDC	7.91865	2.30722	0.596835	3.86575	0.000110748	0.00270777	both
HEY2	72.4442	1.6513	0.407225	4.055	5.01334e-05	0.00147154	both
HIC1	86.2512	-2.42271	0.415377	-5.83256	5.45824e-09	7.88943e-07	both
HKDC1	11.2592	1.174	0.408181	2.87618	0.00402516	0.0349658	GRCh38.p14_only
HLA-DMA	25.7909	-1.36386	0.270335	-5.04509	4.5331e-07	3.28554e-05	both
HLA-H	417.222	0.14523	0.165787	0.876	0.38103	0.554707	GRCh38.p14_only
HMX1	10.8657	1.5087	0.38568	3.9118	9.16118e-05	0.00233417	both
HOXA11	5.72542	-2.55604	0.735805	-3.4738	0.000513146	0.00851992	both
HOXD10	4.32156	-4.7417	1.00868	-4.70089	2.59032e-06	0.00014184	both
HOXD11	3.31439	-3.219	0.824308	-3.90509	9.4189e-05	0.00237819	both
HOXD3	67.4435	-2.06306	0.509762	-4.04711	5.18543e-05	0.00151215	both
HOXD4	53.2238	-2.49829	0.667754	-3.74132	0.000183053	0.00398024	T2T-CHM13v2.0_only
HOXD8	26.9681	-2.42079	0.68914	-3.51277	0.000443468	0.00768129	both
HOXD9	19.0771	-3.17829	0.720501	-4.41122	1.02789e-05	0.00042869	both
HPAT5	22.3806	-3.17917	0.734194	-4.33014	1.49012e-05	0.000576384	both
HPSE	7.10741	-1.51754	0.312346	-4.85851	1.18274e-06	7.4616e-05	both
HRH2	43.8429	-1.38022	0.339208	-4.06896	4.72229e-05	0.00140452	both
HSPA2	161.512	-1.11751	0.198651	-5.62549	1.84978e-08	2.34055e-06	both
HSPB7	4.82988	-2.56114	0.703685	-3.63962	0.000273046	0.00541162	both
HYAL4	1.28714	-2.25928	0.518406	-4.35812	1.31185e-05	0.000523712	both
ICA1-AS1	7.68473	1.13798	0.291361	3.90574	9.39358e-05	0.00237448	both
ICAM1	50.9783	-2.52691	0.501889	-5.0348	4.78353e-07	3.44476e-05	both
IFI16	70.3905	-1.16722	0.325165	-3.58961	0.000331167	0.00625892	both
IFITM2	1684.17	-1.10979	0.279052	-3.97702	6.97857e-05	0.00187815	both
IGFBP6	19.9826	-2.11618	0.459332	-4.60707	4.08381e-06	0.000203699	both
IGFN1	4.65847	-2.48487	0.71238	-3.48813	0.000486416	0.00818465	T2T-CHM13v2.0_only
IGSF1	76.297	1.2524	0.366471	3.41746	0.00063209	0.00986455	T2T-CHM13v2.0_only
IGSF10	10.9935	-2.8211	0.480663	-5.86919	4.37929e-09	6.49527e-07	both
IGSF11	35.2466	1.17003	0.306126	3.82205	0.000132348	0.00312665	both
IGSF21	48.1832	3.42383	0.609861	5.61412	1.97562e-08	2.47584e-06	both
IL11RA	491.584	-1.2581	0.277297	-4.53701	5.70562e-06	0.000268452	both
IL12A	6.97435	1.36066	0.387792	3.50873	0.000450246	0.00776234	both
IL1RAP	48.6275	-1.04147	0.296863	-3.50826	0.000451048	0.00776234	both
IL2RB	9.86266	-2.24896	0.556028	-4.04469	5.23932e-05	0.00152192	both
IL31RA	5.38108	-1.44483	0.414386	-3.48668	0.000489058	0.00821262	T2T-CHM13v2.0_only
INHBA	21.9107	-2.79096	0.442684	-6.30463	2.88887e-10	6.4699e-08	both
INKA1	69.6246	-1.29242	0.336384	-3.8421	0.000121988	0.00292697	both
INPP4B	42.0019	-1.36248	0.321315	-4.24033	2.23194e-05	0.000789675	both
INPP5D	256.524	1.149	0.247367	4.64491	3.40232e-06	0.000177205	both
INSM2	115.065	2.65854	0.489512	5.431	5.60378e-08	5.94798e-06	both
IP6K3	6.52807	1.4375	0.349144	4.1172	3.83496e-05	0.00119454	both
IQANK1	9.773	1.21077	0.332049	3.64636	0.000265983	0.00528825	both
IRF6	3.41564	-2.47701	0.681296	-3.63574	0.000277187	0.0054695	both
IRF8	6.89817	1.70521	0.420742	4.05285	5.05974e-05	0.00147742	both
IRS2	376.231	-1.22381	0.261724	-4.67596	2.92577e-06	0.000157513	both
IRS4-AS1	3.91273	2.71685	0.789824	3.43982	0.0005821	0.00931859	T2T-CHM13v2.0_only
ISLR	310.99	-2.0844	0.487769	-4.27333	1.92575e-05	0.000703575	both
ISLR2	1488.63	2.14926	0.351145	6.12071	9.31595e-10	1.69626e-07	both
ITGB3	29.2355	-1.45071	0.363035	-3.99606	6.44058e-05	0.00177482	both
ITGB8	1727.78	-1.71362	0.345987	-4.95285	7.31361e-07	4.94851e-05	both
ITM2A	81.677	-2.37492	0.508302	-4.67226	2.97902e-06	0.000159613	both
ITPRID1	1.83876	-2.34193	0.593192	-3.94801	7.88027e-05	0.00208749	both
ITPRIPL2	71.5324	-0.998762	0.208294	-4.79496	1.62705e-06	9.76926e-05	GRCh38.p14_only
JAKMIP2-AS1	15.0801	3.59755	0.699629	5.14209	2.71705e-07	2.15021e-05	both
JPH1	26.6319	-1.66667	0.335175	-4.97253	6.60845e-07	4.61068e-05	both
KANK4	91.1234	-1.63736	0.398389	-4.10995	3.95742e-05	0.00122473	both
KC6	10.0314	1.66799	0.360284	4.62966	3.66262e-06	0.000186852	both
KCNA5	21.7336	1.26053	0.19773	6.37501	1.82953e-10	4.40582e-08	both
KCNE4	11.261	-2.85286	0.521712	-5.46827	4.54437e-08	4.94057e-06	both
KCNJ9	76.2819	1.12361	0.242338	4.63655	3.54279e-06	0.000182401	both
KCNMB1	20.6079	-1.53722	0.385998	-3.98246	6.8205e-05	0.00185791	both
KCTD12	431.268	-2.08284	0.359576	-5.79249	6.93501e-09	9.70728e-07	both
KCTD19	6.2377	2.00518	0.407234	4.9239	8.4838e-07	5.63808e-05	both
KDR	92.5878	-1.8656	0.406142	-4.59348	4.35919e-06	0.000213629	both
KEL	14.7283	1.64788	0.380662	4.329	1.49789e-05	0.000578391	both
KIF19	169.517	1.2535	0.300198	4.17558	2.9723e-05	0.000980376	both
KIF6	19.146	-1.14266	0.196081	-5.82747	5.62727e-09	8.07874e-07	both
L1TD1	5.45032	-2.31597	0.64307	-3.60142	0.000316481	0.00604255	both
LAMA4	532.508	-1.0044	0.257339	-3.90303	9.4994e-05	0.00239582	both
LAMB1	784.396	-1.84892	0.331962	-5.56967	2.55223e-08	3.07311e-06	both
LAMC3	179.167	-1.36486	0.341243	-3.99966	6.34343e-05	0.00175428	both
LARGE2	8.66969	1.76344	0.49965	3.52936	0.000416568	0.00732872	both
LCP1	4.86077	-1.15097	0.343952	-3.3463	0.000818982	0.0119087	GRCh38.p14_only
LDLRAD4	113.434	-1.03233	0.231935	-4.45097	8.54832e-06	0.000369591	both
LEF1	259.51	1.39745	0.357522	3.90871	9.27909e-05	0.00235617	both
LEF1-AS1	2.70639	1.72836	0.489435	3.53133	0.000413478	0.0072895	both
LEMD1-DT	35.2157	1.36653	0.331151	4.1266	3.68173e-05	0.00115647	both
LGALS1	2264.55	-2.40199	0.450125	-5.33626	9.48811e-08	9.27929e-06	both
LHCGR	3.10027	-3.58043	0.756771	-4.73119	2.23202e-06	0.000126233	T2T-CHM13v2.0_only
LHX2	210.637	6.01238	0.564945	10.6424	1.8916e-26	1.41214e-22	both
LHX2-AS1	18.1292	6.64086	0.922629	7.19775	6.12134e-13	2.91688e-10	both
LHX6	7.79426	-3.44407	0.596853	-5.77038	7.90933e-09	1.10023e-06	both
LHX9	64.7398	2.80803	0.597279	4.70136	2.58431e-06	0.00014184	both
LIMA1	577.082	-1.02468	0.210291	-4.87269	1.10089e-06	7.05825e-05	both
LIMCH1	1818.91	-1.14929	0.220207	-5.21913	1.79763e-07	1.54128e-05	both
LINC00417	3.53463	-5.72121	1.32199	-4.32773	1.50653e-05	0.000579727	both
LINC00649	14.3239	1.30817	0.286334	4.56868	4.90805e-06	0.000235881	both
LINC00654	52.129	-1.0685	0.301456	-3.54448	0.000393395	0.00704275	both
LINC00941	6.79867	-1.666	0.439593	-3.78987	0.000150725	0.00345158	both
LINC01116	6.34815	-2.57712	0.608794	-4.23315	2.30439e-05	0.000807656	both
LINC01198	26.4706	0.851378	0.22908	3.71652	0.000201988	0.00428623	GRCh38.p14_only
LINC01366	1.95275	-3.351	0.705361	-4.75076	2.0265e-06	0.000117275	both
LINC01388	3.45673	1.61054	0.446541	3.60671	0.000310102	0.00593257	both
LINC01426	12.6888	-1.24307	0.276887	-4.48943	7.14137e-06	0.000320517	both
LINC01480	23.7587	-2.29177	0.684938	-3.34596	0.000819992	0.0119087	GRCh38.p14_only
LINC01508	54.336	-1.53293	0.348779	-4.39515	1.10697e-05	0.00045446	both
LINC01551	47.4395	7.55165	0.87086	8.67149	4.26508e-18	6.8334e-15	both
LINC01605	10.3743	-2.07061	0.477538	-4.33602	1.45086e-05	0.000568068	both
LINC01833	4.10618	2.03046	0.547216	3.71053	0.000206826	0.00434528	both
LINC01865	6.33476	-1.45208	0.40223	-3.61008	0.000306101	0.00590476	both
LINC02032	3.82059	3.89087	0.746609	5.21138	1.87438e-07	1.59615e-05	both
LINC02306	25.9291	-1.73363	0.466283	-3.71798	0.000200823	0.0042672	both
LINC02381	302.532	-1.83235	0.479179	-3.82394	0.000131335	0.00310929	both
LINC02506	12.9938	-4.7265	0.763885	-6.18745	6.11452e-10	1.2337e-07	both
LINC02724	5.99795	1.39655	0.392209	3.56074	0.000369817	0.00676659	T2T-CHM13v2.0_only
LINC02864	5.73025	-2.28639	0.638567	-3.5805	0.000342939	0.00642717	both
LINC02899	2.51439	-2.87324	0.658561	-4.3629	1.28348e-05	0.000515139	both
LINC02944	9.95527	5.39843	0.850458	6.34767	2.18598e-10	5.04714e-08	both
LINC03025	11.6011	1.70225	0.404979	4.20331	2.63042e-05	0.000885878	both
LIPH	4.34718	-1.82657	0.515516	-3.54319	0.000395313	0.00706015	both
LMO2	66.8561	1.41382	0.399629	3.53784	0.000403418	0.00716491	both
LMOD1	76.8674	-1.65178	0.402016	-4.10874	3.9783e-05	0.00122724	both
LMX1A	25.6872	2.51518	0.556717	4.51787	6.2464e-06	0.000286669	both
LOC100129455	4.16652	-3.18318	0.780178	-4.08007	4.50213e-05	0.00135524	both
LOC100129697	19.8342	1.87396	0.346904	5.40194	6.59231e-08	6.74162e-06	both
LOC100130587	6.36863	1.16578	0.313707	3.71614	0.000202293	0.00428623	both
LOC100233156	6.73642	4.10294	0.598953	6.85018	7.3756e-12	2.42918e-09	both
LOC100289333	11.8898	1.02061	0.293048	3.48274	0.000496311	0.00828888	T2T-CHM13v2.0_only
LOC100507403	2.58891	-2.42118	0.681425	-3.55311	0.0003807	0.00688769	both
LOC101927080	2.51554	-2.6889	0.708762	-3.7938	0.000148361	0.00340736	both
LOC101927741	2.89345	-2.38871	0.700034	-3.41228	0.000644213	0.00995707	both
LOC101928669	7.81446	1.47054	0.405399	3.62739	0.000286297	0.00560482	both
LOC101929494	23.6397	-2.19291	0.441947	-4.96193	6.97977e-07	4.79035e-05	both
LOC101929594	10.1386	-1.77378	0.424417	-4.17933	2.92364e-05	0.000967177	both
LOC101929800	10.3578	1.66459	0.445888	3.73321	0.000189057	0.00407628	both
LOC102723846	10.4193	-4.67912	0.864534	-5.4123	6.22199e-08	6.42155e-06	both
LOC102724081	12.7164	-1.09051	0.315156	-3.46024	0.000539703	0.00880991	both
LOC102724220	32.9482	-0.246301	0.2322	-1.06073	0.288814	0.464352	GRCh38.p14_only
LOC102725048	16.3801	-1.7203	0.367214	-4.68473	2.80323e-06	0.00015175	both
LOC105369783	27.5605	-1.10581	0.306282	-3.61042	0.0003057	0.00590211	both
LOC105369863	8.03859	-4.57793	1.01329	-4.51791	6.2453e-06	0.000286669	both
LOC105370214	12.2768	-2.00475	0.343284	-5.83993	5.2222e-09	7.64421e-07	both
LOC105370854	9.2283	-1.4626	0.405392	-3.60788	0.000308715	0.00593025	both
LOC105370918	3.15774	-1.34792	0.392462	-3.43454	0.000593569	0.00946162	both
LOC105371271	4.12265	-1.93099	0.548814	-3.51847	0.000434036	0.00756473	T2T-CHM13v2.0_only
LOC105371354	5.19044	-2.11764	0.503801	-4.20333	2.63021e-05	0.000885878	T2T-CHM13v2.0_only
LOC105371692	12.7823	1.0714	0.294878	3.63335	0.000279764	0.00550779	both
LOC105371972	2.02021	-3.24072	1.01833	-3.1824	0.00146059	0.0178264	GRCh38.p14_only
LOC105372724	6.97976	1.1264	0.328848	3.4253	0.000614118	0.00968196	T2T-CHM13v2.0_only
LOC105372857	31.6711	2.43399	0.582903	4.17564	2.97152e-05	0.000980376	both
LOC105373436	0.0708611	-0.5656	2.64277	-0.214018	0.830533	NA	GRCh38.p14_only
LOC105373438	1.61687	-3.09826	0.602918	-5.13878	2.76534e-07	2.18072e-05	both
LOC105374063	3.62389	-1.18719	0.314433	-3.77565	0.00015959	0.00359575	T2T-CHM13v2.0_only
LOC105374421	1.51063	-1.76593	0.51772	-3.41098	0.000647294	0.00999091	both
LOC105374423	4.05691	-4.62847	1.0677	-4.33498	1.45777e-05	0.000568432	both
LOC105374655	1.73482	-3.88677	1.08251	-3.59052	0.000330018	0.00624774	T2T-CHM13v2.0_only
LOC105374689	2.44257	-2.79483	0.558426	-5.00483	5.59111e-07	3.95011e-05	both
LOC105374897	4.93497	-2.79129	0.693623	-4.02422	5.71656e-05	0.00163719	both
LOC105375010	2.59522	1.74259	0.490746	3.5509	0.000383919	0.00691734	T2T-CHM13v2.0_only
LOC105375164	2.49338	3.7068	0.839714	4.41436	1.01307e-05	0.000423297	both
LOC105375347	4.21144	-3.13767	0.663646	-4.72792	2.26831e-06	0.000127962	both
LOC105375423	9.27242	1.10011	0.302317	3.63892	0.000273783	0.00541615	both
LOC105376176	5.02317	-2.99106	0.640839	-4.66741	3.05015e-06	0.000162035	both
LOC105376267	2.71431	3.89486	0.862444	4.51608	6.29951e-06	0.000287926	both
LOC105376426	2.82167	-2.4296	0.6362	-3.81893	0.000134033	0.00314985	both
LOC105376982	5.8077	-1.95974	0.440388	-4.45002	8.58617e-06	0.0003698	both
LOC105377196	1.14594	-3.61957	0.867484	-4.17249	3.0129e-05	0.000987093	T2T-CHM13v2.0_only
LOC105377616	2.21207	-2.03638	0.487766	-4.17492	2.98094e-05	0.000981781	both
LOC105377647	2.79717	4.03022	1.08155	3.72632	0.000194293	0.00414418	T2T-CHM13v2.0_only
LOC105378714	27.4291	6.47031	0.88049	7.34853	2.00392e-13	1.122e-10	both
LOC105379303	2.60996	-2.88495	0.841853	-3.42691	0.000610494	0.00964219	T2T-CHM13v2.0_only
LOC105379447	4.9053	-1.77241	0.476139	-3.72246	0.000197288	0.00420006	both
LOC105379453	4.9688	-1.67676	0.487047	-3.44269	0.00057595	0.00924896	T2T-CHM13v2.0_only
LOC105379481	1277.43	-3.73661	0.535389	-6.97923	2.96793e-12	1.08967e-09	both
LOC107984805	14.7806	-1.84553	0.408095	-4.52231	6.11677e-06	0.000285169	both
LOC107985027	4.31431	-3.64799	0.774387	-4.71081	2.46738e-06	0.000136107	both
LOC107986018	4.5912	-2.49355	0.702148	-3.55132	0.000383305	0.00691216	both
LOC107986293	5.47655	-1.63262	0.457251	-3.57051	0.000356283	0.0066054	T2T-CHM13v2.0_only
LOC107986314	2.28702	-2.31984	0.593097	-3.9114	9.17624e-05	0.00233535	both
LOC107986676	5.15917	1.4622	0.376989	3.87862	0.000105052	0.00260547	both
LOC107986990	1.10156	-3.20089	0.930654	-3.43939	0.000583021	0.00932668	T2T-CHM13v2.0_only
LOC107987026	0.509074	-2.3134	1.31425	-1.76024	0.0783672	NA	GRCh38.p14_only
LOC107987081	9.13207	-2.25179	0.529152	-4.25548	2.08606e-05	0.000751114	both
LOC107987401	5.60121	1.52064	0.427775	3.55478	0.000378301	0.00685471	T2T-CHM13v2.0_only
LOC112267858	2.93082	-2.0184	0.502061	-4.02023	5.81411e-05	0.00165184	both
LOC112268133	7.97607	-3.53414	0.651386	-5.42556	5.77722e-08	6.04611e-06	both
LOC112268411	49.1998	1.74449	0.242492	7.194	6.29213e-13	2.9358e-10	both
LOC122319436	58.7216	-1.07386	0.286175	-3.75245	0.000175118	0.0038526	both
LOC124900228	10.5346	-3.10187	0.518645	-5.98071	2.22167e-09	3.65857e-07	both
LOC124900253	7.81863	-3.88322	0.734109	-5.2897	1.22515e-07	1.15774e-05	both
LOC124900412	13.0233	-3.46677	0.537502	-6.44978	1.1201e-10	3.02237e-08	both
LOC124900534	2.1847	-4.15725	1.04546	-3.97649	6.99387e-05	0.00187815	both
LOC124900946	8.12835	-3.67674	0.769624	-4.77731	1.77653e-06	0.000105536	both
LOC124901022	5.02623	-1.74127	0.460642	-3.7801	0.000156763	0.00354633	T2T-CHM13v2.0_only
LOC124901024	10.255	2.24168	0.494595	4.53236	5.83278e-06	0.000273286	both
LOC124901694	2.52867	-4.05008	1.06382	-3.80713	0.000140591	0.00326626	both
LOC124901715	8.23845	1.00149	0.288312	3.47362	0.000513484	0.00851992	T2T-CHM13v2.0_only
LOC124901896	3.68111	-3.08951	0.764874	-4.03924	5.36253e-05	0.00155368	both
LOC124901916	7.50461	-3.19502	0.626604	-5.09895	3.41543e-07	2.58419e-05	both
LOC124902039	2.13279	2.5979	0.498577	5.21062	1.88209e-07	1.59664e-05	both
LOC124902271	7.95195	-3.96454	0.823852	-4.8122	1.49281e-06	9.10982e-05	both
LOC124902329	4.92706	-3.65727	0.680954	-5.3708	7.83878e-08	7.83062e-06	both
LOC124902660	3.75269	-4.13353	0.77517	-5.33242	9.69129e-08	9.43679e-06	T2T-CHM13v2.0_only
LOC124902730	11.6103	-2.86094	0.473776	-6.03859	1.55467e-09	2.70464e-07	both
LOC124902961	3.71049	2.78219	0.658228	4.22679	2.37046e-05	0.00082436	both
LOC124903336	7.90449	-2.23711	0.53121	-4.21134	2.53858e-05	0.000870659	T2T-CHM13v2.0_only
LOC124903498	3.21812	-2.23015	0.502458	-4.43848	9.05974e-06	0.00038648	T2T-CHM13v2.0_only
LOC124903560	9.30038	-3.81843	0.798304	-4.78318	1.72545e-06	0.000103324	T2T-CHM13v2.0_only
LOC124903561	12.9848	-2.57221	0.450753	-5.70647	1.1534e-08	1.5285e-06	both
LOC124903832	5.58316	-1.83272	0.485	-3.77881	0.000157577	0.00355757	T2T-CHM13v2.0_only
LOC124903848	21.0126	-1.29037	0.285605	-4.51801	6.24226e-06	0.000286669	both
LOC124904020	5.84826	-2.97353	0.589882	-5.04088	4.63395e-07	3.34781e-05	both
LOC124904138	114.63	-3.09207	0.501461	-6.16613	6.99825e-10	1.38702e-07	T2T-CHM13v2.0_only
LOC124904139	116.701	-3.10399	0.493426	-6.29069	3.16063e-10	7.00847e-08	T2T-CHM13v2.0_only
LOC124904141	78.0411	-3.27589	0.510642	-6.41524	1.406e-10	3.57517e-08	T2T-CHM13v2.0_only
LOC124904142	115.122	-3.08099	0.495738	-6.21496	5.13367e-10	1.06457e-07	T2T-CHM13v2.0_only
LOC124904143	112.277	-3.05715	0.498175	-6.1367	8.42508e-10	1.59608e-07	T2T-CHM13v2.0_only
LOC124904483	4.54194	-0.179534	0.383289	-0.468403	0.639496	0.770167	GRCh38.p14_only
LOC124904597	3.85286	-3.28418	0.749516	-4.38174	1.17735e-05	0.000479417	both
LOC124904616	884.523	-4.67237	0.598672	-7.80455	5.97144e-15	5.81463e-12	T2T-CHM13v2.0_only
LOC124904619	22.8097	-4.74667	0.81383	-5.8325	5.46018e-09	7.88943e-07	both
LOC124905180	4.90879	-1.47008	0.410389	-3.58217	0.00034075	0.00639685	T2T-CHM13v2.0_only
LOC124905349	3.15266	1.34267	0.375506	3.57564	0.000349367	0.00652035	both
LOC124905573	887.776	-4.58473	0.6032	-7.60067	2.94599e-14	1.94054e-11	T2T-CHM13v2.0_only
LOC124905695	4.76797	-1.31188	0.378509	-3.46592	0.000528411	0.0086953	T2T-CHM13v2.0_only
LOC124905718	1.61601	-3.03493	0.876409	-3.46291	0.000534359	0.0087674	T2T-CHM13v2.0_only
LOC124905745	5.88173	-1.44825	0.350077	-4.13695	3.51956e-05	0.00111491	T2T-CHM13v2.0_only
LOC124905808	863.433	-4.55595	0.603028	-7.55513	4.18444e-14	2.53283e-11	T2T-CHM13v2.0_only
LOC124905809	879.065	-4.57601	0.603872	-7.57778	3.51519e-14	2.24932e-11	T2T-CHM13v2.0_only
LOC124905956	8.46275	1.54654	0.400027	3.86608	0.000110598	0.00270777	both
LOC124905988	5.89048	-1.90655	0.463436	-4.11395	3.88948e-05	0.00120817	T2T-CHM13v2.0_only
LOC124906065	3.77158	-2.19699	0.564308	-3.89324	9.89144e-05	0.002481	T2T-CHM13v2.0_only
LOC124906092	6.61189	-2.05449	0.487278	-4.21625	2.484e-05	0.000855871	T2T-CHM13v2.0_only
LOC124906104	12.252	-1.69761	0.430007	-3.94786	7.88541e-05	0.00208749	both
LOC124906116	6.85208	-3.34907	0.638181	-5.24784	1.5389e-07	1.36226e-05	both
LOC124906206	80.7214	1.43944	0.382561	3.76264	0.000168129	0.00373203	both
LOC124906258	5.05596	-1.85195	0.422507	-4.38325	1.16924e-05	0.000477851	T2T-CHM13v2.0_only
LOC124906313	7.87365	-4.79038	0.974583	-4.91531	8.86415e-07	5.83887e-05	T2T-CHM13v2.0_only
LOC124906393	13.9909	1.2467	0.278583	4.47517	7.63516e-06	0.000340631	T2T-CHM13v2.0_only
LOC124906471	56.9743	1.04605	0.23964	4.36507	1.27084e-05	0.000510984	T2T-CHM13v2.0_only
LOC124906496	4.26152	-2.27476	0.642454	-3.54073	0.000399021	0.00711503	T2T-CHM13v2.0_only
LOC124906577	4.04271	-2.26249	0.564106	-4.01075	6.05265e-05	0.00170498	T2T-CHM13v2.0_only
LOC124906666	5.30209	-1.91401	0.485312	-3.94388	8.01735e-05	0.00210995	T2T-CHM13v2.0_only
LOC124906740	26.6969	-1.266	0.289918	-4.36675	1.26109e-05	0.000507973	T2T-CHM13v2.0_only
LOC124906831	12.2712	-1.19256	0.267713	-4.45463	8.40378e-06	0.000365458	T2T-CHM13v2.0_only
LOC124906891	6.495	-2.49441	0.60355	-4.13289	3.58225e-05	0.00113157	T2T-CHM13v2.0_only
LOC124907244	32.4883	-3.72612	0.813187	-4.58212	4.60293e-06	0.000223133	T2T-CHM13v2.0_only
LOC124907385	3.0829	3.13404	0.603893	5.18972	2.10607e-07	1.75998e-05	T2T-CHM13v2.0_only
LOC124907392	24.068	-1.43323	0.336162	-4.26351	2.01239e-05	0.000728101	T2T-CHM13v2.0_only
LOC124907396	7.73537	-4.03983	0.867508	-4.65683	3.21123e-06	0.000168632	T2T-CHM13v2.0_only
LOC124907457	75.6554	-5.36265	0.654408	-8.19467	2.51288e-16	2.96202e-13	T2T-CHM13v2.0_only
LOC124907517	11.4014	-1.66893	0.452821	-3.68563	0.000228136	0.00470472	T2T-CHM13v2.0_only
LOC124907540	35.465	-1.02044	0.262495	-3.88744	0.000101306	0.00252939	T2T-CHM13v2.0_only
LOC124907707	270.376	-4.63361	0.588984	-7.86713	3.6286e-15	3.69391e-12	T2T-CHM13v2.0_only
LOC124907963	75.1095	-3.25173	0.51071	-6.36707	1.92672e-10	4.5422e-08	T2T-CHM13v2.0_only
LOC124907964	74.7638	-3.23674	0.496474	-6.51945	7.05672e-11	2.00054e-08	T2T-CHM13v2.0_only
LOC124907965	78.6498	-3.20281	0.501835	-6.38219	1.74572e-10	4.2497e-08	T2T-CHM13v2.0_only
LOC124908366	63.913	-3.82565	0.577067	-6.62947	3.36896e-11	9.92778e-09	T2T-CHM13v2.0_only
LOC124908490	3.79672	-4.59744	1.26189	-3.64331	0.000269157	0.005344	T2T-CHM13v2.0_only
LOC283731	118.421	1.46689	0.328938	4.45947	8.21628e-06	0.000359516	both
LOC339975	3.60652	-2.68872	0.542407	-4.95701	7.15872e-07	4.87315e-05	both
LOC441666	45.6611	-1.31804	0.324796	-4.05805	4.94848e-05	0.00146016	both
LOC643406	5.56808	-1.38767	0.392166	-3.53848	0.00040244	0.0071589	both
LOX	166.254	-1.49561	0.358925	-4.1669	3.08769e-05	0.00100511	both
LPL	751.97	-1.74649	0.36533	-4.78059	1.74777e-06	0.000104104	both
LPP	304.436	-1.30784	0.309182	-4.23002	2.33672e-05	0.000815233	both
LRFN5	101.924	-1.52904	0.273268	-5.59538	2.20134e-08	2.73896e-06	both
LRRC2	2.51278	2.2095	0.639697	3.45398	0.000552368	0.00894493	both
LRRC3B	71.9932	1.74159	0.428711	4.06239	4.85726e-05	0.00143703	both
LRRC77P	9.79214	2.20249	0.616958	3.56992	0.000357092	0.00661491	both
LSR	123.975	1.62056	0.335475	4.83065	1.36087e-06	8.41933e-05	both
MAB21L2	1204.13	-1.43351	0.414779	-3.45609	0.000548067	0.00890253	both
MACROD2	80.8168	-1.11658	0.270533	-4.12734	3.66982e-05	0.00115434	both
MAEL	8.2597	1.03177	0.287414	3.58984	0.000330883	0.00625883	both
MAFIP	16.5967	2.63802	0.565948	4.66124	3.14317e-06	0.000166025	both
MAGEA2	1.61526	-3.7964	1.08751	-3.4909	0.000481389	0.00811837	T2T-CHM13v2.0_only
MAGEA2B	1.61526	-3.7964	1.08751	-3.4909	0.000481389	0.00811837	both
MALAT1	30.2844	-2.11746	0.357455	-5.92369	3.14798e-09	4.86222e-07	both
MALT1	298.749	-1.0603	0.200928	-5.277	1.31317e-07	1.22348e-05	both
MARVELD3	19.9388	-1.52566	0.373486	-4.08491	4.40944e-05	0.00133039	both
MASP1	1312.37	1.57783	0.304579	5.18036	2.21458e-07	1.83696e-05	both
MDGA2	45.1515	-1.06066	0.303334	-3.49667	0.000471107	0.00801133	both
MEOX2	19.7193	-2.75729	0.753995	-3.65692	0.000255269	0.00511359	both
METTL27	23.3847	1.24475	0.310415	4.00997	6.07269e-05	0.00170498	both
MIR3171HG	1.59025	-2.84864	0.79303	-3.5921	0.000328029	0.0062233	T2T-CHM13v2.0_only
MIR4435-2HG	374.569	-1.2938	0.319005	-4.05574	4.99759e-05	0.00147078	both
MIR9-1HG	1851.33	2.39482	0.542132	4.41741	9.98902e-06	0.000420515	both
MLPH	4.29396	-2.16475	0.48166	-4.49435	6.97827e-06	0.000316284	both
MLXIPL	3.88292	1.96026	0.562452	3.4852	0.000491765	0.00822522	both
MME	39.2274	-1.93028	0.418303	-4.61455	3.93939e-06	0.000198262	both
MMEL1	9.97329	1.65961	0.420371	3.94797	7.88154e-05	0.00208749	both
MMP10	29.7373	-2.29706	0.483999	-4.746	2.07482e-06	0.000119148	both
MMP25	13.0742	-1.3474	0.343813	-3.91899	8.89197e-05	0.00228377	both
MNX1	17.4897	2.80754	0.714384	3.93001	8.4941e-05	0.00220178	both
MPPED1	65.689	1.5431	0.289956	5.32185	1.0272e-07	9.91598e-06	both
MPZ	19.1508	1.08123	0.266275	4.06056	4.89551e-05	0.00144644	both
MRGPRF	24.9839	-1.83438	0.436397	-4.20346	2.62869e-05	0.000885878	both
MT3	18.8939	1.95442	0.414591	4.71409	2.42796e-06	0.00013493	both
MXRA5	364.618	-2.35266	0.354399	-6.63844	3.17019e-11	9.59455e-09	both
MYH14	40.4744	2.08745	0.34498	6.05092	1.44019e-09	2.53972e-07	both
MYH6	7.59526	1.06855	0.308729	3.46112	0.000537923	0.00879367	both
MYOCD	13.7	-2.98188	0.58664	-5.08299	3.71533e-07	2.77362e-05	both
MYOF	231.942	-1.5791	0.361442	-4.36889	1.24879e-05	0.000503925	both
NAPRT	154.316	1.11152	0.233489	4.76047	1.93139e-06	0.000112644	both
NDP	49.1081	1.09053	0.317776	3.43175	0.000599701	0.00950524	T2T-CHM13v2.0_only
NEAT1	61.7597	-1.05363	0.278422	-3.7843	0.000154142	0.00350474	both
NECTIN3	1002.41	-1.69168	0.296316	-5.70905	1.1361e-08	1.51453e-06	both
NEUROD2	22.0075	4.10514	0.782076	5.24903	1.52903e-07	1.35889e-05	both
NEUROD6	20.3903	4.67145	0.870787	5.36463	8.11135e-08	8.00273e-06	both
NGB	8.33429	1.84221	0.448277	4.10953	3.96464e-05	0.00122473	both
NGF	21.3527	-1.69296	0.476715	-3.55131	0.000383323	0.00691216	both
NHLH2	272.223	-1.42249	0.378756	-3.75568	0.000172869	0.00381791	both
NID1	1271.81	-1.26987	0.262844	-4.83126	1.3567e-06	8.41681e-05	both
NID2	289.414	-1.56084	0.371206	-4.20479	2.61325e-05	0.000885422	both
NKX2-2	2.56651	2.77496	0.724464	3.83036	0.000127953	0.00304532	both
NKX2-3	2.43711	2.89026	0.835033	3.46125	0.000537675	0.00879367	T2T-CHM13v2.0_only
NKX6-2	277.5	1.38912	0.382675	3.63003	0.000283388	0.00556176	both
NME3	148.672	1.11766	0.235369	4.74855	2.04878e-06	0.000118259	both
NMRK2	6.3863	1.95269	0.571584	3.41628	0.000634829	0.00987335	T2T-CHM13v2.0_only
NOS2	41.5813	1.67713	0.363123	4.61861	3.86315e-06	0.000195303	both
NOTUM	15.5776	1.0741	0.300506	3.57432	0.000351143	0.00654804	both
NPR3	83.9149	-2.19112	0.571876	-3.83145	0.000127389	0.0030351	both
NR2E1	40.0759	6.90199	0.79623	8.66834	4.38469e-18	6.8334e-15	both
NR3C1	88.7715	-1.06807	0.268302	-3.98085	6.86688e-05	0.00185791	both
NRIP3	537.756	-1.61946	0.377615	-4.28865	1.79763e-05	0.000668766	both
NRN1	229.819	1.42849	0.270357	5.28374	1.26575e-07	1.19108e-05	both
NRROS	3.79648	-1.22217	0.348376	-3.5082	0.000451155	0.00776234	both
NRTN	94.7863	0.956457	0.237799	4.02212	5.76767e-05	0.00164342	GRCh38.p14_only
NT5E	72.596	-2.65658	0.419618	-6.33096	2.43634e-10	5.56779e-08	both
NTF4	12.9244	-1.43627	0.420348	-3.41685	0.000633494	0.00986455	both
NTN4	171.098	-1.02284	0.201278	-5.08175	3.73966e-07	2.78251e-05	both
NTNG2	229.011	1.41481	0.19445	7.27593	3.44047e-13	1.83459e-10	both
NTRK3	749.766	-1.242	0.31965	-3.88548	0.000102126	0.00254135	both
NUPR1	76.6005	-2.54828	0.622445	-4.09399	4.24018e-05	0.00129026	both
OLFML1	77.628	-2.89698	0.638425	-4.5377	5.68717e-06	0.000268452	both
OLFML2A	358.74	-1.24948	0.3537	-3.53259	0.000411514	0.00727409	both
OLFML2B	517.114	-1.26087	0.302949	-4.16199	3.15486e-05	0.00102105	both
OLFML3	378.254	-1.85397	0.432483	-4.28679	1.81269e-05	0.000672955	both
OLIG3	168.374	1.34133	0.382574	3.50607	0.00045478	0.00780226	both
OSMR	48.2388	-1.36909	0.32694	-4.18759	2.81936e-05	0.000937329	both
OSTM1-AS1	2.4785	3.32103	0.909041	3.65333	0.000258859	0.00516731	both
OTOS	2.92066	3.34621	0.83618	4.00178	6.28687e-05	0.00174691	both
OTX1	255.393	4.12547	0.567643	7.26772	3.65596e-13	1.90416e-10	both
OTX2	124.091	5.11935	0.603327	8.4852	2.15355e-17	2.83712e-14	both
OTX2-AS1	3.49779	3.71104	0.699	5.30907	1.10186e-07	1.05459e-05	both
OXTR	26.1334	-1.35303	0.318742	-4.24492	2.18674e-05	0.000776958	both
P3H2	304.092	-1.83604	0.305088	-6.01809	1.76492e-09	2.99448e-07	both
P4HA3	14.7728	-2.33539	0.533897	-4.37424	1.21855e-05	0.0004935	both
PALMD	83.4009	-1.2313	0.342668	-3.59326	0.000326564	0.00620833	both
PAPSS2	70.5985	-1.40062	0.333057	-4.20536	2.60669e-05	0.000884537	both
PCAT19	0.238997	-0.41319	1.1997	-0.344409	0.730538	NA	GRCh38.p14_only
PCDH10	321.228	-1.46529	0.259162	-5.65396	1.5679e-08	2.02976e-06	both
PCDH17	512.038	-1.25943	0.283745	-4.4386	9.05446e-06	0.00038648	both
PCDH9	458.146	-1.13125	0.26165	-4.32353	1.53555e-05	0.000588873	both
PCDHB13	74.6043	-1.28626	0.198998	-6.46371	1.02168e-10	2.79043e-08	both
PCDHB5	239.902	-1.31317	0.329632	-3.98373	6.78425e-05	0.00185067	both
PCDHB8	67.9505	-0.855798	0.16827	-5.08587	3.65944e-07	2.74103e-05	GRCh38.p14_only
PCDHGA11	40.323	-1.37488	0.269424	-5.10304	3.34249e-07	2.54621e-05	both
PCDHGA3	112.977	-1.47771	0.314855	-4.6933	2.68834e-06	0.000146491	both
PCDHGA5	6.08961	-1.6418	0.411163	-3.99308	6.52218e-05	0.00179228	both
PCDHGA8	10.3993	-1.12288	0.276376	-4.06285	4.84764e-05	0.00143608	both
PCDHGB4	199.646	-1.02949	0.232685	-4.4244	9.67098e-06	0.000410989	both
PCDHGB5	63.2832	-1.65779	0.276279	-6.00042	1.96813e-09	3.31416e-07	both
PCOLCE	677.045	-2.05384	0.402126	-5.10746	3.2652e-07	2.50437e-05	both
PCOLCE-AS1	4.80723	-1.79695	0.469694	-3.8258	0.00013035	0.0030925	both
PCOLCE2	27.1649	-1.01326	0.243704	-4.15776	3.21381e-05	0.00103453	both
PDE1C	225.39	-3.05455	0.459616	-6.64588	3.01402e-11	9.24686e-09	both
PDE2A	254.6	1.25426	0.257426	4.8723	1.10305e-06	7.05825e-05	both
PDE3A	186.427	-1.35981	0.257729	-5.27613	1.31939e-07	1.22348e-05	both
PDE4D	233.281	-1.1622	0.25818	-4.50152	6.74698e-06	0.000307125	both
PDGFRA	158.658	-1.94234	0.457029	-4.24993	2.13836e-05	0.000763732	both
PDZRN3	471.887	-1.00208	0.222549	-4.50275	6.70784e-06	0.000305965	both
PGM5P4	3.19885	1.7673	0.468773	3.77006	0.000163207	0.0036479	T2T-CHM13v2.0_only
PHLDA2	25.3864	-1.46011	0.351836	-4.14998	3.32502e-05	0.00106079	both
PHYHIP	143.239	1.41084	0.233007	6.05493	1.40477e-09	2.49692e-07	both
PIEZO1	226.358	-1.04303	0.301287	-3.46192	0.000536336	0.00878055	both
PLAU	131.29	-1.24374	0.354244	-3.51097	0.000446472	0.00772139	both
PLCG2	96.5237	-2.14111	0.36901	-5.8023	6.54109e-09	9.27178e-07	both
PLCH2	164.426	1.26859	0.231692	5.4753	4.36772e-08	4.77168e-06	both
PLPP4	23.2677	-1.95777	0.378101	-5.1779	2.24401e-07	1.85449e-05	both
PLSCR4	9.48465	-1.04732	0.286357	-3.6574	0.000254786	0.00510849	both
PLXDC2	396.621	-1.28637	0.281428	-4.57088	4.85681e-06	0.000234107	both
PMP22	999.678	-1.53526	0.366395	-4.19018	2.78738e-05	0.000930344	both
PODXL	3566.14	-1.06182	0.25402	-4.18007	2.91414e-05	0.00096546	both
POSTN	606.363	-4.74949	0.51643	-9.19679	3.68809e-20	7.50896e-17	both
PPFIBP2	95.0523	-1.15314	0.318279	-3.62303	0.000291168	0.00568527	both
PPP1R1B	56.1082	-2.30429	0.533251	-4.32122	1.55169e-05	0.000593988	both
PRDM16-DT	31.8718	1.17744	0.338687	3.47649	0.000508029	0.00845306	T2T-CHM13v2.0_only
PRELP	27.3245	1.53358	0.367625	4.1716	3.0247e-05	0.000988922	both
PRICKLE1	279.786	-1.28439	0.235628	-5.4509	5.01141e-08	5.39594e-06	both
PRND	4.93857	3.52721	0.818774	4.30792	1.64797e-05	0.000621346	both
PRR16	51.5633	-2.19139	0.398184	-5.50345	3.72436e-08	4.21267e-06	both
PRRX1	259.166	-2.22626	0.536155	-4.15227	3.29195e-05	0.00105626	both
PRSS33	3.67406	1.66147	0.456251	3.64157	0.000270976	0.00537536	both
PTGER2	2.67727	-3.33369	0.831432	-4.00958	6.0827e-05	0.00170498	both
PTPRB	19.5945	-1.33033	0.370951	-3.58627	0.000335438	0.00632364	both
PTPRT	50.6612	1.80566	0.439384	4.10953	3.96469e-05	0.00122473	both
PTX3	1691.75	-1.33689	0.261826	-5.10601	3.29033e-07	2.51503e-05	both
PYCARD	5.36227	-1.33578	0.348841	-3.82919	0.000128564	0.00305661	both
RAB26	39.3348	1.15582	0.284151	4.06762	4.74963e-05	0.00141078	both
RAP1GAP2	157.729	1.01265	0.155873	6.49664	8.21329e-11	2.27092e-08	both
RARB	154.796	-1.03051	0.284382	-3.62368	0.000290437	0.00567594	both
RARG	205.146	-1.75594	0.426361	-4.11843	3.81457e-05	0.00118985	both
RASD2	83.6802	1.64933	0.295047	5.59005	2.27e-08	2.80878e-06	both
RASGEF1C	113.203	1.069	0.178357	5.99359	2.05255e-09	3.40511e-07	both
RASGRP3	5.34772	-1.41165	0.384713	-3.66936	0.000243163	0.00493733	both
RAX	6.55609	3.28954	0.693813	4.74125	2.12403e-06	0.000121662	both
RBM20	136.701	-1.23964	0.193192	-6.41661	1.39338e-10	3.57517e-08	both
RBM47	13.1118	2.69215	0.479556	5.61384	1.97881e-08	2.47584e-06	both
RBMS1	262.244	-1.34105	0.266696	-5.02839	4.94624e-07	3.53917e-05	both
RBMS3	94.9793	-1.03181	0.275111	-3.75053	0.000176458	0.00386562	both
RD3	16.5784	1.31434	0.284305	4.623	3.78225e-06	0.000192516	both
REM1	5.51963	3.82912	0.654774	5.84801	4.97502e-09	7.3303e-07	both
RERG	19.3547	-1.3793	0.358682	-3.84548	0.000120317	0.00289433	both
RHOJ	245.007	-1.81958	0.345471	-5.26696	1.38699e-07	1.26272e-05	both
RHOXF1	2.00287	2.15338	0.516465	4.16945	3.05332e-05	0.000996825	T2T-CHM13v2.0_only
RIPK4	13.3601	1.28003	0.251393	5.09172	3.54824e-07	2.66666e-05	both
RMRP	978.711	-4.99896	0.645959	-7.73881	1.00351e-14	8.58816e-12	both
RN7SK	2046.72	-4.49046	0.567049	-7.919	2.39419e-15	2.55334e-12	both
RN7SL1	11699.2	-4.22537	0.603894	-6.99686	2.61755e-12	9.83619e-10	both
RN7SL2	12203.7	-4.28649	0.612712	-6.99592	2.63516e-12	9.83619e-10	T2T-CHM13v2.0_only
RN7SL3	10357.9	-4.29399	0.611171	-7.02585	2.12772e-12	8.36009e-10	both
RNA45SN2	4.60245	-0.750774	0.605197	-1.24055	0.214774	0.384191	GRCh38.p14_only
RNA45SN4	0.614574	-1.26388	1.1455	-1.10334	0.26988	NA	GRCh38.p14_only
RNA45SN5	65.6557	-3.8352	0.569622	-6.73289	1.66326e-11	5.32148e-09	T2T-CHM13v2.0_only
RNA5S9	0.32198	-0.769574	2.5037	-0.307374	0.758559	NA	GRCh38.p14_only
RNF112	44.6832	1.5631	0.339979	4.59763	4.27332e-06	0.00020988	both
RNF43	20.1001	2.02025	0.463758	4.35625	1.32311e-05	0.000527023	both
RNU1-1	896.093	-4.63507	0.603323	-7.68257	1.55925e-14	1.20417e-11	T2T-CHM13v2.0_only
RNU1-2	890.733	-4.65335	0.598588	-7.77388	7.61153e-15	7.10282e-12	both
RNU1-3	901.74	-4.58391	0.600536	-7.63304	2.29283e-14	1.65646e-11	both
RNU1-4	888.005	-4.561	0.604052	-7.55067	4.33014e-14	2.55205e-11	both
RNU2-1	73.09	-3.16058	0.509945	-6.19788	5.72272e-10	1.16514e-07	T2T-CHM13v2.0_only
RNU4-1	37.3057	-4.5972	0.780085	-5.8932	3.78788e-09	5.73198e-07	T2T-CHM13v2.0_only
RNU5A-1	31.3809	-4.51452	0.705609	-6.39806	1.57369e-10	3.91603e-08	both
RNU5B-1	38.3643	-6.71278	1.0615	-6.32386	2.55108e-10	5.77112e-08	both
RNU5E-1	13.3013	-5.15833	1.11908	-4.60944	4.03754e-06	0.000201841	both
RNVU1-1	16.5576	-4.28254	0.705139	-6.07333	1.25283e-09	2.24467e-07	T2T-CHM13v2.0_only
RNVU1-18	914.102	-4.60466	0.605235	-7.60806	2.78235e-14	1.94054e-11	both
RNVU1-2A	767.456	-4.60181	0.605143	-7.60449	2.86021e-14	1.94054e-11	both
RNVU1-7	891.141	-4.62826	0.611238	-7.57195	3.67664e-14	2.28728e-11	both
RNY1	791.194	-5.4616	0.849236	-6.43119	1.26606e-10	3.33584e-08	both
RNY3	61.0043	-5.34984	0.996217	-5.37015	7.86698e-08	7.83062e-06	both
ROBO4	2.8482	-2.07244	0.590609	-3.50898	0.000449827	0.00776141	both
ROR1	101.388	-0.928624	0.276849	-3.35427	0.000795755	0.0116711	GRCh38.p14_only
ROR2	292.015	-1.16358	0.318501	-3.65332	0.000258873	0.00516731	both
RPL39L	2171.19	-0.974301	0.232745	-4.18614	2.83739e-05	0.000941426	GRCh38.p14_only
RPPH1	183.682	-2.96771	0.484101	-6.13036	8.76832e-10	1.62294e-07	both
RRAS	263.284	-1.03322	0.292193	-3.53608	0.000406115	0.00719569	both
RSPO1	110.754	3.78469	0.551201	6.86627	6.59024e-12	2.29098e-09	both
RSPO2	239.253	3.99208	0.499986	7.98439	1.41222e-15	1.58141e-12	both
RTP5	15.3729	1.62107	0.428311	3.78479	0.000153837	0.00350136	both
S100A11	561.222	-2.3587	0.400593	-5.88802	3.9086e-09	5.8358e-07	both
S1PR3	672.29	-1.11997	0.277989	-4.02881	5.60593e-05	0.00161189	both
S1PR5	8.42039	-2.05075	0.524781	-3.90782	9.31323e-05	0.00235949	both
SAMD4A	254.47	-1.52943	0.256623	-5.95982	2.5251e-09	4.01079e-07	both
SAT1	974.205	1.13103	0.218463	5.1772	2.25242e-07	1.85454e-05	both
SCARNA1	9.68992	-3.53683	0.732748	-4.82681	1.38738e-06	8.55974e-05	both
SCARNA10	134.844	-4.58617	0.666292	-6.88313	5.8551e-12	2.08144e-09	both
SCARNA17	7.82585	-3.1302	0.623181	-5.02294	5.08869e-07	3.6295e-05	both
SCARNA2	7.83059	-2.51342	0.552898	-4.54591	5.46993e-06	0.000260094	both
SCARNA21	9.70605	-3.4944	0.782269	-4.46701	7.93219e-06	0.000351781	both
SCARNA5	54.4264	-4.74334	1.20582	-3.93371	8.36458e-05	0.00217576	both
SCARNA7	149.494	-4.74909	1.09949	-4.31934	1.56494e-05	0.00059628	both
SCARNA9	58.0459	-3.19214	0.595196	-5.36317	8.17723e-08	8.03233e-06	both
SCGN	14.1513	2.09539	0.536378	3.90655	9.36219e-05	0.00236921	both
SCN5A	60.7657	1.68398	0.339093	4.96613	6.83012e-07	4.73583e-05	both
SDC2	3019.01	-0.986091	0.231432	-4.26083	2.03668e-05	0.000735701	GRCh38.p14_only
SDK1-AS1	21.2404	-0.564746	0.284761	-1.98323	0.0473417	0.152499	GRCh38.p14_only
SEMA3A	475.955	-1.51645	0.297256	-5.10151	3.36957e-07	2.55813e-05	both
SEMA3C	492.629	-2.26172	0.430476	-5.254	1.48831e-07	1.32797e-05	both
SEMA5A	802.478	-1.19035	0.257637	-4.62027	3.83232e-06	0.000194182	both
SENCR	5.5215	-3.63744	0.697019	-5.21857	1.80306e-07	1.54128e-05	both
SERHL2	137.337	0.25145	0.13973	1.79954	0.071933	0.19499	GRCh38.p14_only
SERPINE1	176.167	-1.7641	0.362364	-4.86831	1.12558e-06	7.16152e-05	both
SERTAD4-AS1	19.2892	-1.0577	0.249608	-4.23744	2.26083e-05	0.000797378	both
SEZ6L	346.78	1.62343	0.385959	4.20623	2.59663e-05	0.000882461	both
SFRP4	309.359	-3.22653	0.631001	-5.11334	3.16508e-07	2.45277e-05	both
SGMS2	12.9114	-1.09621	0.295583	-3.70864	0.000208377	0.00436559	both
SGSM1	85.9593	1.00437	0.23101	4.34774	1.37545e-05	0.000543292	T2T-CHM13v2.0_only
SIM2	6.268	2.59775	0.594014	4.37321	1.22434e-05	0.000494951	both
SIX1	26.8653	-2.56282	0.731083	-3.50551	0.000455727	0.00780908	both
SIX3	21.6892	3.77005	0.781752	4.82257	1.41721e-06	8.69583e-05	both
SKOR1	57.3782	-1.10846	0.32078	-3.4555	0.000549267	0.00890759	both
SLC17A7	66.8509	2.67427	0.479343	5.57904	2.41856e-08	2.9438e-06	both
SLC17A8	187.202	-3.52583	0.590376	-5.97217	2.34118e-09	3.78444e-07	both
SLC2A1-DT	47.7018	1.31596	0.282465	4.65886	3.17967e-06	0.000167557	both
SLC38A5	20.0989	1.44439	0.323897	4.4594	8.21898e-06	0.000359516	both
SLCO4A1	46.7273	1.17387	0.254941	4.60446	4.13537e-06	0.000205357	both
SLFN12	64.9414	-2.24028	0.433126	-5.17235	2.31163e-07	1.88259e-05	both
SLFN12L	3.03912	-1.71121	0.489671	-3.49461	0.000474749	0.00805749	both
SLFN13	35.7552	-1.16167	0.340069	-3.41598	0.00063552	0.00987724	both
SLFN5	59.3536	-1.09984	0.245482	-4.48033	7.45274e-06	0.000333157	both
SMAGP	41.5185	-1.31293	0.231797	-5.66415	1.47757e-08	1.92394e-06	both
SMIM5	5.76262	1.11458	0.312461	3.56711	0.000360944	0.00666973	T2T-CHM13v2.0_only
SMOC2	309.433	-2.00529	0.424347	-4.72559	2.29445e-06	0.000128466	both
SNAI1	56.1716	-1.16398	0.326288	-3.56733	0.000360632	0.00666946	both
SNAI2	121.078	-1.29535	0.379572	-3.41265	0.000643342	0.00995047	T2T-CHM13v2.0_only
SNCB	38.0816	2.28427	0.415832	5.49326	3.94585e-08	4.39658e-06	both
SNORA109	1260.9	-2.72825	0.381201	-7.15699	8.24706e-13	3.69402e-10	both
SNORA20	8.01469	-1.94114	0.52396	-3.70474	0.000211606	0.00441671	both
SNORA22	12.0208	-4.20218	0.760326	-5.52681	3.261e-08	3.76461e-06	both
SNORA22C	3.06776	-3.54503	0.94546	-3.74953	0.000177169	0.0038711	both
SNORA23	21.8893	-3.75068	0.691144	-5.42676	5.7385e-08	6.03378e-06	both
SNORA25	7.84257	-1.18651	0.325075	-3.64997	0.000262276	0.00522592	T2T-CHM13v2.0_only
SNORA2C	1.88849	-2.11271	0.603957	-3.4981	0.000468577	0.00797436	both
SNORA32	11.8298	-1.12492	0.291359	-3.86094	0.000112952	0.00274367	both
SNORA38	4.49362	-4.73116	1.38589	-3.4138	0.000640642	0.00993617	both
SNORA40	18.2161	-1.6416	0.378506	-4.33706	1.44403e-05	0.000567489	both
SNORA40B	9.14613	-3.74053	0.810934	-4.61262	3.97617e-06	0.000199218	both
SNORA49	5.8802	-5.29544	1.22161	-4.33481	1.45885e-05	0.000568432	both
SNORA53	66.6581	-4.90235	0.676289	-7.24889	4.20189e-13	2.13876e-10	both
SNORA54	2.00084	-3.90856	0.959077	-4.07533	4.59484e-05	0.00137575	both
SNORA63	47.5786	-2.4919	0.404319	-6.16321	7.12861e-10	1.40046e-07	both
SNORA63D	6.34652	-5.27	1.32842	-3.96713	7.27424e-05	0.00194873	both
SNORA73A	47.4772	-3.47185	0.517921	-6.70343	2.03587e-11	6.42188e-09	both
SNORA73B	63.5862	-3.91897	0.554903	-7.06245	1.63591e-12	6.66141e-10	both
SNORA75	3.34886	-4.33926	1.09851	-3.95014	7.81066e-05	0.00207752	both
SNORA79B	11.6251	-2.32578	0.519929	-4.47327	7.70317e-06	0.000342983	both
SNORD116-1	2.02385	-3.85332	0.877283	-4.39233	1.12144e-05	0.000459153	both
SNORD116-14	9.25039	-2.69987	0.533227	-5.06326	4.12138e-07	3.02631e-05	both
SNORD116-15	9.05356	-3.92959	0.686484	-5.72423	1.03905e-08	1.41034e-06	both
SNORD116-16	8.47438	-3.988	0.674054	-5.91644	3.28974e-09	5.04638e-07	both
SNORD116-17	14.6754	-3.91316	0.631076	-6.20076	5.61899e-10	1.15452e-07	both
SNORD116-18	13.4057	-3.61998	0.562555	-6.43489	1.23561e-10	3.29438e-08	both
SNORD116-2	4.86237	-2.93474	0.690592	-4.2496	2.14156e-05	0.000763732	both
SNORD116-20	6.6111	-2.60855	0.495831	-5.26097	1.43298e-07	1.29407e-05	both
SNORD116-21	21.1741	-2.76222	0.433608	-6.37032	1.88638e-10	4.49439e-08	both
SNORD116-22	9.51984	-3.47215	0.557347	-6.22978	4.67077e-10	9.86854e-08	both
SNORD116-23	1.69071	-3.0785	0.796331	-3.86585	0.000110703	0.00270777	both
SNORD116-24	4.48633	-3.01467	0.775599	-3.88688	0.000101539	0.00253237	both
SNORD116-3	8.01428	-5.17143	1.17265	-4.41005	1.03346e-05	0.00043021	both
SNORD116-5	7.99131	-4.97571	1.2347	-4.02988	5.58051e-05	0.00160851	T2T-CHM13v2.0_only
SNORD116-6	4.86367	-3.1676	0.739453	-4.28371	1.83804e-05	0.000678168	both
SNORD116-8	7.45419	-5.85682	1.64481	-3.56079	0.00036974	0.00676659	T2T-CHM13v2.0_only
SNORD116-9	8.03135	-4.97712	1.21848	-4.08469	4.41364e-05	0.00133039	both
SNORD13	3.13185	-3.03398	0.84211	-3.60283	0.000314775	0.0060151	both
SNORD133	25.3282	-6.10117	1.10422	-5.5253	3.28918e-08	3.77767e-06	both
SNORD15A	9.45113	-2.50809	0.623824	-4.0205	5.80743e-05	0.00165184	both
SNORD15B	130.997	-4.82025	0.707314	-6.81487	9.43474e-12	3.06232e-09	both
SNORD17	35.678	-4.24236	0.600248	-7.06767	1.57554e-12	6.5344e-10	both
SNORD3A	783.131	-3.34022	0.606928	-5.50349	3.72346e-08	4.21267e-06	both
SNORD3B-1	774.305	-3.35357	0.606206	-5.53206	3.16493e-08	3.71109e-06	both
SNORD3B-2	520.439	-3.0145	0.603271	-4.99692	5.82547e-07	4.10274e-05	both
SNORD3C	136.768	-3.3715	0.570851	-5.90609	3.50332e-09	5.33745e-07	both
SNORD3D	774.593	-3.35406	0.605737	-5.53715	3.07431e-08	3.6238e-06	both
SNORD89	8.77616	-2.61746	0.55763	-4.69391	2.68031e-06	0.000146411	T2T-CHM13v2.0_only
SNORD9	2.41497	-2.64917	0.745797	-3.55214	0.000382112	0.00690144	both
SNORD94	9.99421	-2.50921	0.59825	-4.19425	2.73772e-05	0.000916503	both
SNORD97	130.228	-5.75534	0.83183	-6.91889	4.55194e-12	1.64428e-09	both
SNTG2-AS1	3.72508	1.35278	0.366368	3.69242	0.000222135	0.0045979	both
SOCAR	2.40415	-2.72808	0.829418	-3.28915	0.0010049	0.0137649	GRCh38.p14_only
SORCS2	823.272	1.52786	0.295231	5.17513	2.27755e-07	1.86161e-05	both
SOX8	359.418	1.0301	0.262869	3.9187	8.90296e-05	0.00228397	both
SP140L	14.6876	-1.86852	0.413419	-4.51968	6.19341e-06	0.000286586	both
SP5	47.3583	3.30546	0.457252	7.22896	4.86719e-13	2.42235e-10	both
SPAG6	21.325	1.18604	0.287475	4.12571	3.69596e-05	0.00115931	both
SSPN	33.9399	-1.15558	0.295497	-3.91064	9.20517e-05	0.00234006	both
ST8SIA4	295.575	-1.00938	0.270383	-3.73314	0.000189108	0.00407628	both
STARD8	75.2496	-1.51084	0.337782	-4.47283	7.71915e-06	0.000343012	both
STAT6	207.072	-1.13109	0.28867	-3.9183	8.91749e-05	0.00228493	both
STING1	22.5291	-2.97862	0.520708	-5.72032	1.06322e-08	1.42586e-06	both
STON1-GTF2A1L	6.77555	-1.78626	0.40092	-4.4554	8.37375e-06	0.000364861	both
STUM	45.6087	1.04105	0.274931	3.78657	0.000152739	0.00348539	both
SV2C-AS1	2.55654	-1.82743	0.476735	-3.83321	0.00012648	0.00301666	both
SVEP1	196.77	-2.02794	0.395608	-5.12612	2.9577e-07	2.3161e-05	both
SYNPO	429.915	-2.46226	0.47097	-5.22806	1.71295e-07	1.48121e-05	both
SYT10	25.9747	-1.41396	0.287656	-4.91546	8.85764e-07	5.83887e-05	both
SYT7	392.393	1.06604	0.218341	4.88246	1.04771e-06	6.76211e-05	both
TACC1	421.708	-1.00186	0.193539	-5.17652	2.26062e-07	1.85454e-05	both
TAFA1	8.3783	2.69202	0.541149	4.97464	6.53698e-07	4.57507e-05	both
TAGLN	6482.18	-2.07945	0.444251	-4.68079	2.8577e-06	0.00015422	both
TBR1	137.014	7.09783	0.7687	9.23355	2.61799e-20	5.86324e-17	both
TBX1	24.6745	2.09056	0.524641	3.98474	6.75534e-05	0.00184503	both
TEKT1	7.49564	1.79737	0.472042	3.80765	0.000140296	0.00326279	both
TEKT4P2	13.1876	2.38324	0.58981	4.0407	5.32928e-05	0.00154604	both
TENT5A	73.395	-1.41108	0.254207	-5.55092	2.84171e-08	3.40336e-06	both
TFAP2E	21.5668	1.32937	0.336776	3.94734	7.90254e-05	0.00208831	both
TFPI	93.2227	-1.36138	0.380536	-3.57752	0.000346869	0.00648996	both
TGFB1I1	661.298	-1.19216	0.293824	-4.05739	4.96234e-05	0.00146232	both
TGFBI	1115.04	-2.73015	0.517631	-5.27433	1.33244e-07	1.22348e-05	both
TGFBR3	162.733	-1.74694	0.304899	-5.72956	1.00693e-08	1.37507e-06	both
THBS1	1751.21	-1.59912	0.312064	-5.12432	2.98613e-07	2.33022e-05	both
THBS2	145.234	-1.34003	0.281032	-4.76826	1.85828e-06	0.000109521	both
TICAM1	12.7748	-1.26439	0.326454	-3.8731	0.000107459	0.00265343	both
TINCR	32.903	1.15651	0.27103	4.2671	1.98028e-05	0.000721143	both
TJP3	23.5429	2.44939	0.445651	5.4962	3.88063e-08	4.34684e-06	both
TLR4	27.2196	-1.92577	0.552427	-3.48601	0.000490275	0.00821871	both
TM4SF1	38.2391	2.47858	0.47946	5.16952	2.34696e-07	1.89756e-05	both
TMEM100	30.8362	-1.33694	0.329676	-4.05531	5.00668e-05	0.00147152	both
TMEM119	173.875	-2.10515	0.523226	-4.02341	5.73619e-05	0.00164071	both
TMEM132D	377.737	-1.2831	0.344083	-3.72906	0.000192199	0.00412307	both
TMEM200B	33.5969	-1.61948	0.358073	-4.52275	6.10401e-06	0.000285169	both
TMEM204	12.3976	-2.73265	0.372951	-7.3271	2.35188e-13	1.2847e-10	both
TMEM229B	61.5942	1.11686	0.266027	4.19829	2.68941e-05	0.000903028	both
TMEM26	16.6814	-3.45908	0.574582	-6.02016	1.74248e-09	2.97897e-07	both
TMEM71	10.0004	-2.80961	0.619327	-4.53656	5.71801e-06	0.000268471	both
TMIE	9.01255	1.05382	0.321373	3.27912	0.00104133	0.0141206	GRCh38.p14_only
TNFRSF14-AS1	7.63422	1.76985	0.316753	5.58747	2.304e-08	2.83518e-06	both
TNN	43.6591	-1.61607	0.376151	-4.29632	1.7366e-05	0.000651473	both
TNS2	127.109	-1.24228	0.332437	-3.73689	0.000186309	0.00403147	both
TPBG	625.426	1.02231	0.253134	4.03862	5.37676e-05	0.00155579	both
TPD52L1	50.0246	1.64634	0.417916	3.9394	8.16867e-05	0.00213472	both
TPM1	5698.17	-1.17886	0.309714	-3.80628	0.000141074	0.00326931	both
TPM2	1279.6	-1.25481	0.354729	-3.53737	0.000404131	0.0071662	both
TRAF1	22.3733	-0.936895	0.262738	-3.56589	0.000362619	0.00668962	GRCh38.p14_only
TRH	312.808	3.66736	0.438392	8.36549	5.98633e-17	7.44832e-14	both
TRH-GTG1-7	3.72121	-2.54784	0.679155	-3.75148	0.000175795	0.00385991	both
TRH-GTG1-8	8.22775	-3.52688	0.815593	-4.32432	1.53004e-05	0.000587766	both
TRI-AAT5-1	1.73832	-3.25231	0.870117	-3.73779	0.000185647	0.0040232	both
TRIM22	113.064	-1.43897	0.358076	-4.01861	5.85413e-05	0.00165961	both
TRPM8	6.32433	1.62108	0.420576	3.85442	0.000116003	0.0028026	both
TRU-TCA1-1	3.83139	-4.25301	0.913918	-4.6536	3.26188e-06	0.000170685	both
TRY-GTA5-1	18.158	-5.33309	1.48907	-3.5815	0.000341633	0.00640805	T2T-CHM13v2.0_only
TWIST1	93.1393	-1.83839	0.483009	-3.80613	0.00014116	0.00326931	both
UMODL1	2.52801	2.6138	0.680634	3.84024	0.000122916	0.0029442	both
UNC5A	100.607	1.42953	0.27469	5.20417	1.94866e-07	1.64195e-05	both
UPK3BL2	16.0265	1.1138	0.233907	4.76173	1.91942e-06	0.000112238	both
UTS2B	2.35171	-0.46716	0.414348	-1.12746	0.259548	0.434248	GRCh38.p14_only
VAX1	20.8352	3.82732	0.712829	5.36919	7.90889e-08	7.8375e-06	both
VGLL3	1389.23	-3.86482	0.50475	-7.65691	1.90461e-14	1.42186e-11	both
VRK2	7.83516	-2.05978	0.375482	-5.4857	4.11844e-08	4.54367e-06	both
VWA5B2	32.5152	1.32288	0.38771	3.41202	0.000644838	0.00995986	T2T-CHM13v2.0_only
VWC2	40.6308	-2.08443	0.382313	-5.45216	4.97609e-08	5.38379e-06	both
WNT1	48.5642	3.74933	0.713348	5.25596	1.47251e-07	1.3204e-05	both
WNT10B	130.728	2.87327	0.467398	6.14737	7.87773e-10	1.52094e-07	both
WNT11	148.294	-2.36634	0.600885	-3.9381	8.21302e-05	0.00214057	both
WNT8B	518.48	5.37841	0.45944	11.7064	1.18134e-31	2.64574e-27	both
ZC3HAV1L	26.5609	-1.1172	0.232942	-4.79604	1.61829e-06	9.74283e-05	both
ZCCHC24	238.686	-1.15034	0.248954	-4.6207	3.82446e-06	0.000194182	both
ZMYND10	246.173	1.22607	0.271243	4.52021	6.17783e-06	0.000286457	both
ZNF474-AS1	3.04995	1.21347	0.433042	2.80221	0.00507535	0.0406536	GRCh38.p14_only

## Sheet: ASD_pb
Disorder:	Autism spectrum disorder
Study:	Postmortem brains
	baseMean	log2FoldChange	lfcSE	stat	pvalue	padj	group
A1BG	275.877	-1.9972	0.3574	-5.58812	2.29536e-08	1.73382e-06	both
A4GALT	325.431	-1.57892	0.436551	-3.61681	0.000298257	0.0032702	both
AAMP	2925.18	-1.49261	0.328551	-4.54301	5.54574e-06	0.000141327	both
ABCA1	766.196	2.14307	0.493899	4.33909	1.43074e-05	0.00030211	both
ABCA10	217.946	1.33321	0.378854	3.51905	0.000433099	0.00436717	both
ABCA8	360.512	1.09711	0.33647	3.26063	0.00111164	0.00902702	T2T-CHM13v2.0_only
ABCC2	30.741	2.82314	0.867838	3.25307	0.00114164	0.00919912	both
ABCC8	2301.98	-1.39463	0.279853	-4.98342	6.24698e-07	2.54202e-05	both
ABCD2	133.408	1.61278	0.436331	3.69623	0.000218826	0.00258583	both
ABCF3	1773.31	-1.14289	0.329111	-3.47265	0.000515352	0.00498535	both
ABHD11	515.182	-1.10376	0.316027	-3.49261	0.000478316	0.00472307	both
ABHD12	3986.54	-1.21818	0.322728	-3.77462	0.000160252	0.00201646	both
ABHD14A	901.098	-1.17883	0.305213	-3.86232	0.000112315	0.00152098	both
ABHD16A	1317.05	-1.09613	0.310924	-3.52541	0.00042283	0.00429452	T2T-CHM13v2.0_only
ABHD17A	5174.12	-1.98843	0.364154	-5.4604	4.75075e-08	3.23937e-06	both
ABHD8	2569.99	-1.6582	0.285806	-5.80184	6.55899e-09	6.25933e-07	both
ABT1	400.711	-1.0927	0.333897	-3.27256	0.00106578	0.00874995	T2T-CHM13v2.0_only
ABTB1	2700.24	-1.1264	0.312809	-3.60092	0.000317094	0.0034346	both
ACAA1	1575.95	-1.52392	0.349005	-4.36648	1.26266e-05	0.000273252	both
ACAP2	861.956	1.13942	0.302161	3.77089	0.000162666	0.00204073	both
ACAP3	7314.85	-1.30615	0.319186	-4.09213	4.2742e-05	0.000720332	both
ACD	854.14	-1.59935	0.343332	-4.65832	3.18801e-06	9.19204e-05	both
ACHE	1056.87	-1.10621	0.329218	-3.36013	0.000779069	0.00686043	both
ACKR1	1084.21	-2.63369	0.549758	-4.79064	1.66251e-06	5.46852e-05	both
ACKR3	413.058	-2.29135	0.420054	-5.45491	4.8999e-08	3.33207e-06	both
ACO2	4625.93	-1.11815	0.3373	-3.315	0.000916438	0.00776322	T2T-CHM13v2.0_only
ACOT1	535.45	-1.39821	0.352384	-3.96787	7.25185e-05	0.00107939	both
ACOT11	329.082	1.25513	0.341924	3.67078	0.000241811	0.00279718	both
ACOT2	728.319	-1.19751	0.33315	-3.59451	0.000324997	0.00349919	both
ACOT7	4337.2	-1.66314	0.377111	-4.4102	1.03274e-05	0.000232219	both
ACP2	980.333	-1.16992	0.346636	-3.37507	0.000737957	0.00657645	both
ACR	22.018	-3.72962	0.975426	-3.82358	0.000131527	0.00171754	both
ACTA1	124.018	-3.08477	0.684845	-4.50433	6.65814e-06	0.000164523	both
ACTB	62352.2	-1.0338	0.291065	-3.55178	0.000382636	0.0039792	both
ACTG1	33902.9	-1.70231	0.381969	-4.45668	8.32385e-06	0.000197162	both
ACTL6B	1573.87	-1.23544	0.292177	-4.2284	2.35359e-05	0.000448818	both
ACVRL1	431.118	-1.34168	0.352959	-3.80122	0.000143983	0.00185154	both
ADAM15	1778.95	-1.47595	0.350807	-4.20731	2.5843e-05	0.000481176	both
ADAM20	34.0686	2.7476	0.799162	3.4381	0.000585812	0.0055024	both
ADAMTS10	1275.92	-1.2223	0.291511	-4.19298	2.75314e-05	0.00050774	both
ADAMTS8	510.214	-1.50146	0.375156	-4.00223	6.27474e-05	0.000966456	both
ADAMTSL2	656.206	-1.0745	0.308025	-3.48835	0.000486018	0.00477668	both
ADAP1	4782.69	-1.2742	0.294298	-4.32964	1.49352e-05	0.000311756	both
ADCK2	904.303	-1.17962	0.298503	-3.9518	7.75671e-05	0.00113908	both
ADCK5	459.554	-1.62376	0.324763	-4.99981	5.73856e-07	2.38122e-05	both
ADCY4	305.532	-1.90243	0.413974	-4.59553	4.31652e-06	0.000117225	both
ADGRA1	1751.99	-1.53528	0.294403	-5.21487	1.83947e-07	9.76327e-06	both
ADGRB2	8700.12	-1.47268	0.273863	-5.37743	7.55563e-08	4.68356e-06	both
ADGRE5	543.078	-1.96771	0.315543	-6.23595	4.4904e-10	6.25902e-08	both
ADGRF4	32.2485	3.48483	0.89488	3.89419	9.85267e-05	0.00138481	both
ADGRG3	20.1923	-4.01039	1.04805	-3.82655	0.000129954	0.00170148	both
ADGRV1	1572.79	1.62377	0.429622	3.77954	0.00015712	0.00198497	both
ADH1B	87.6032	-1.76658	0.504727	-3.50008	0.000465123	0.00461447	both
ADIRF	832.726	-2.48799	0.389777	-6.38312	1.73519e-10	2.66934e-08	both
ADPRS	707.005	-1.29717	0.328142	-3.95308	7.71504e-05	0.00113428	both
ADRA1A	365.646	1.81099	0.339752	5.33034	9.80282e-08	5.77839e-06	both
ADRA1B	507.082	-1.86439	0.343167	-5.4329	5.5445e-08	3.68264e-06	both
ADRA1D	89.5619	-2.07265	0.506889	-4.08897	4.33289e-05	0.000728764	both
ADRA2C	256.004	-2.74457	0.466062	-5.88886	3.88879e-09	4.00314e-07	both
ADRM1	2087.93	-1.53442	0.313649	-4.89218	9.97265e-07	3.68915e-05	both
AFG1L	147.596	1.04468	0.409009	2.55417	0.0106442	0.0484733	GRCh38.p14_only
AGAP11	279.677	-2.33006	0.55082	-4.23017	2.33514e-05	0.000446383	both
AGAP12P	499.784	-1.4243	0.320041	-4.45038	8.57194e-06	0.000201925	both
AGAP2	11922.8	-1.10274	0.324247	-3.40092	0.000671598	0.0061133	both
AGAP3	11829.9	-1.4613	0.297139	-4.91789	8.7481e-07	3.32889e-05	both
AGAP7P	812.723	-1.55555	0.339541	-4.58133	4.62037e-06	0.000123744	both
AGO3	1023.18	1.31222	0.326002	4.02519	5.69299e-05	0.000900524	both
AGPAT2	440.117	-1.47831	0.325555	-4.5409	5.60159e-06	0.000142319	both
AIFM2	502.661	-1.31976	0.35841	-3.68226	0.000231172	0.00270261	both
AIP	1770.79	-1.65443	0.350116	-4.72536	2.29705e-06	6.99908e-05	both
AIRE	188.637	-2.49202	0.569889	-4.37283	1.22649e-05	0.00026675	both
AJM1	2269.5	-1.6919	0.366351	-4.61826	3.86968e-06	0.000107877	both
AKAP11	4182.27	1.13601	0.298811	3.80177	0.000143665	0.0018502	both
AKAP17A	969.47	-1.15318	0.32095	-3.59304	0.000326844	0.00350623	both
AKAP17A	896.431	-1.14703	0.342435	-3.34962	0.000809219	0.00704965	both
AKR1B1	3576.84	1.1319	0.305053	3.71049	0.000206856	0.00247804	both
AKR1B10	9.51791	4.88098	1.85068	2.63739	0.00835463	0.040715	GRCh38.p14_only
AKT1	1706.33	-0.971758	0.306647	-3.16898	0.00152975	0.0114761	GRCh38.p14_only
AKT1S1	1255.7	-1.20341	0.30311	-3.97021	7.181e-05	0.00107391	both
ALDH16A1	295.86	-1.34755	0.413262	-3.26077	0.0011111	0.00902702	T2T-CHM13v2.0_only
ALDOA	1124.04	-1.55689	0.394152	-3.94996	7.81635e-05	0.00114517	both
ALKAL2	106.456	-3.27457	0.758112	-4.31938	1.56469e-05	0.000322015	both
ALKBH4	413.543	-1.62729	0.344343	-4.72578	2.29237e-06	6.99327e-05	both
ALKBH6	646.876	-1.50685	0.347734	-4.33334	1.46861e-05	0.000307993	both
ALKBH7	930.786	-2.11735	0.345224	-6.13328	8.60863e-10	1.1081e-07	both
ALMS1	670.295	1.27133	0.307094	4.13988	3.4749e-05	0.000616513	both
ALOX5	219.433	-2.07767	0.485873	-4.27615	1.90151e-05	0.000379235	both
ALYREF	604.495	-1.95455	0.337526	-5.79081	7.00469e-09	6.59408e-07	both
AMDHD2	493.828	-1.61115	0.37486	-4.29801	1.72338e-05	0.00034895	both
AMH	158.771	-2.72251	0.488262	-5.57593	2.46215e-08	1.83237e-06	both
AMIGO2	284.355	-2.22464	0.545494	-4.07822	4.5382e-05	0.000755239	both
AMPD2	2931.13	-1.21532	0.294058	-4.13291	3.582e-05	0.000630197	both
AMT	495.123	-1.18974	0.329112	-3.615	0.000300345	0.00328026	both
ANAPC11	1717.68	-2.18337	0.30685	-7.11543	1.11568e-12	3.23535e-10	both
ANAPC2	1379.99	-1.26094	0.370392	-3.40434	0.000663241	0.00606485	T2T-CHM13v2.0_only
ANK2-AS1	57.3294	4.69805	0.849076	5.53313	3.14561e-08	2.27394e-06	both
ANK3	5577.65	1.36715	0.279015	4.89993	9.58696e-07	3.57795e-05	both
ANKRD13D	1842.07	-1.27504	0.313219	-4.07076	4.68609e-05	0.00077221	both
ANKRD18A	328.438	1.15653	0.372882	3.10161	0.00192471	0.0135866	GRCh38.p14_only
ANKRD20A12P	15.239	3.38132	1.36531	2.4766	0.0132641	0.0569505	GRCh38.p14_only
ANKRD26P3	124.958	1.69275	0.501903	3.37266	0.000744447	0.00661792	both
ANKRD35	602.865	-1.02317	0.311609	-3.28349	0.00102529	0.008481	T2T-CHM13v2.0_only
ANKRD39	481.585	-1.57194	0.339491	-4.63029	3.65157e-06	0.00010328	both
ANKRD54	1111.99	-1.24364	0.300971	-4.13208	3.59493e-05	0.000632031	both
ANKRD63	138.955	-1.46145	0.423431	-3.45144	0.000557594	0.00528855	both
ANKRD65	887.913	-1.41371	0.427863	-3.30413	0.000952725	0.00798813	T2T-CHM13v2.0_only
ANKRD9	1527.55	-1.28033	0.348787	-3.67081	0.000241783	0.00279718	both
ANKS3	1023.09	-1.45474	0.293088	-4.96351	6.92298e-07	2.73761e-05	both
ANLN	1444.51	1.75912	0.405938	4.33346	1.46783e-05	0.000307993	both
ANTKMT	1258.73	-2.65591	0.307532	-8.63621	5.81075e-18	5.05515e-15	both
AP1G2	1843.78	-1.22509	0.374397	-3.27217	0.00106726	0.00875643	both
AP1S1	4455.82	-1.37167	0.393662	-3.48439	0.000493262	0.00483215	both
AP2A1	4520.02	-1.17863	0.321961	-3.66078	0.000251447	0.00288615	both
AP2A2	4571.7	-1.05547	0.306908	-3.43905	0.000583758	0.00549129	both
AP2S1	2991.51	-1.68344	0.277628	-6.06366	1.3306e-09	1.63754e-07	both
AP3D1	5248.89	-1.16611	0.273715	-4.26031	2.04147e-05	0.000400849	both
APBB1	8205.36	-1.34254	0.337908	-3.97311	7.09415e-05	0.00106535	both
APCDD1L	27.2629	5.44596	1.31684	4.13563	3.53977e-05	0.00062451	both
APLP1	18518	-1.68539	0.382156	-4.41022	1.03265e-05	0.000232219	both
APOBEC3B	24.6965	4.76995	1.20188	3.96873	7.22578e-05	0.00107678	both
APOBEC4	15.2953	4.58514	1.40514	3.26313	0.00110188	0.0089704	both
APOD	7164.6	-1.16841	0.317264	-3.68276	0.000230722	0.0026986	both
APOE	16221.1	-2.06235	0.623757	-3.30633	0.000945265	0.00795257	both
APOL3	305.192	-1.32732	0.376561	-3.52484	0.000423741	0.00429794	both
APOOL	688.119	1.77108	0.369546	4.79259	1.64638e-06	5.42252e-05	both
APRT	624.95	-1.36761	0.306147	-4.46719	7.92538e-06	0.000190247	both
AQP3	34.0452	-3.19227	0.839918	-3.80069	0.000144293	0.00185449	both
ARAP1-AS2	40.9007	3.17694	0.773147	4.1091	3.9721e-05	0.000681252	both
ARAP2	1615.23	1.07687	0.339572	3.17126	0.00151779	0.0114135	GRCh38.p14_only
ARAP3	637.33	-1.70962	0.480517	-3.55788	0.000373861	0.00391212	both
ARC	627.03	-1.73216	0.355088	-4.87812	1.07103e-06	3.88791e-05	both
ARF1	10290.8	-1.44657	0.313427	-4.61533	3.92474e-06	0.00010905	both
ARF5	4165.5	-1.66044	0.334221	-4.96807	6.7622e-07	2.69565e-05	both
ARFGAP2	3311.8	-1.11259	0.32783	-3.39381	0.00068928	0.00622623	both
ARFRP1	1511.92	-1.38047	0.284726	-4.84841	1.24456e-06	4.36641e-05	both
ARHGAP26-IT1	15.6574	5.66837	1.74444	3.2494	0.00115648	0.00927427	T2T-CHM13v2.0_only
ARHGAP33	2589.94	-1.38629	0.321571	-4.31099	1.62526e-05	0.000332552	both
ARHGAP4	637.124	-1.45754	0.354127	-4.11586	3.85732e-05	0.000666378	both
ARHGAP45	549.213	-1.23253	0.354766	-3.4742	0.000512387	0.00496238	both
ARHGAP5	3541.86	1.54462	0.365146	4.23014	2.33551e-05	0.000446383	both
ARHGDIA	7174.19	-1.59383	0.327355	-4.8688	1.12276e-06	4.05817e-05	both
ARHGDIB	601.853	-1.19477	0.338214	-3.5326	0.0004115	0.00420995	both
ARHGDIG	5575.82	-1.9379	0.386853	-5.00939	5.46018e-07	2.29592e-05	both
ARHGEF19	86.0493	-1.77559	0.495174	-3.58579	0.000336055	0.00358038	both
ARHGEF25	5116.7	-1.17403	0.329853	-3.55926	0.000371905	0.00389489	both
ARID5A	869.073	-1.63468	0.385406	-4.24146	2.22075e-05	0.000429657	both
ARL16	853.613	-1.38026	0.29936	-4.61071	4.01306e-06	0.000111135	both
ARL2	1583.6	-1.40507	0.298946	-4.70009	2.60043e-06	7.77059e-05	both
ARL5C	25.2609	-5.31463	1.16253	-4.5716	4.84004e-06	0.000127596	both
ARL6IP4	5525.12	-1.92032	0.341928	-5.61617	1.95238e-08	1.53927e-06	both
ARMC6	767.896	-1.18328	0.317155	-3.73091	0.000190791	0.0023231	both
ARMC7	323.179	-1.52596	0.428262	-3.56314	0.000366443	0.00385048	both
ARMH4	403.989	1.29523	0.35705	3.62759	0.000286081	0.00317674	both
ARPC1B	664.102	-1.40055	0.339466	-4.12575	3.69537e-05	0.000644301	both
ARPC4	2697.33	-1.04306	0.284977	-3.66016	0.000252053	0.00289179	both
ARRDC1	726.36	-1.24231	0.306696	-4.05063	5.10798e-05	0.000821346	both
ARSA	1327.89	-1.03956	0.29701	-3.50008	0.000465114	0.00461447	both
ARSK	174.845	1.70501	0.416563	4.09304	4.25759e-05	0.000718493	both
ARVCF	1147.54	-1.279	0.335405	-3.81331	0.000137119	0.0017841	T2T-CHM13v2.0_only
ASB2	333.475	-1.77157	0.358466	-4.94208	7.72948e-07	3.02336e-05	both
ASGR1	279.329	-1.82688	0.399407	-4.57399	4.78533e-06	0.000126607	both
ASIC3	681.705	-1.17309	0.326364	-3.59443	0.000325106	0.00349919	both
ASL	643.497	-1.36095	0.356826	-3.81404	0.000136715	0.00178068	both
ASMTL	1032.45	-1.67609	0.384429	-4.35995	1.3009e-05	0.000279561	both
ASMTL	893.545	-1.96344	0.546286	-3.59417	0.000325426	0.00350114	both
ASPA	781.365	1.15395	0.308231	3.74379	0.000181262	0.00223076	both
ASPHD1	3781.25	-1.41043	0.351568	-4.01181	6.0255e-05	0.000937497	both
ASPM	69.1957	2.79175	0.670779	4.16195	3.15536e-05	0.000570656	both
ASPSCR1	882.095	-1.07653	0.316861	-3.39747	0.000680121	0.00616832	both
ASS1	1617.01	-1.72457	0.482199	-3.57648	0.000348252	0.00369007	both
ASTN2-AS1	17.8173	4.73467	1.45719	3.24918	0.00115739	0.00927859	T2T-CHM13v2.0_only
ASXL2	830.305	1.89684	0.319566	5.93569	2.92618e-09	3.17591e-07	both
ATAD3A	870.244	-1.23821	0.346881	-3.56956	0.000357585	0.00377312	both
ATF3	384.932	-2.3099	0.537506	-4.29744	1.72785e-05	0.000349294	both
ATG9A	2905.87	-1.08794	0.295024	-3.68764	0.000226348	0.00265483	both
ATM	1156.97	1.23113	0.29685	4.14731	3.36408e-05	0.000601505	both
ATOX1	854.333	-1.14932	0.318424	-3.60942	0.000306886	0.0033438	both
ATP13A1	1639.55	-1.31713	0.318501	-4.13539	3.54347e-05	0.000624725	both
ATP13A2	5461.08	-1.2142	0.358525	-3.38667	0.000707464	0.00635181	both
ATP13A3	1204.07	1.04528	0.306485	3.41054	0.000648353	0.00595037	both
ATP2A3	126.958	-2.44497	0.725304	-3.37097	0.000749051	0.00664948	both
ATP5F1D	3385.49	-1.93898	0.30149	-6.43135	1.2648e-10	2.01959e-08	both
ATP5IF1	3641.35	-1.11993	0.308583	-3.62928	0.000284213	0.00316017	both
ATP5MC1	1859.96	-1.4096	0.333266	-4.22966	2.34044e-05	0.000446988	both
ATP5MC2	4303.94	-1.07962	0.281881	-3.83005	0.000128116	0.00168346	both
ATP5ME	2855.82	-1.20851	0.320355	-3.77241	0.000161675	0.00203032	both
ATP5MF	1928.98	-1.01448	0.298489	-3.39871	0.000677038	0.00615531	both
ATP6AP1	6522.2	-1.43124	0.341516	-4.19086	2.77904e-05	0.000511769	both
ATP6V0B	3977.64	-1.39757	0.288151	-4.85012	1.23385e-06	4.35617e-05	both
ATP6V0C	12886.3	-2.08242	0.303384	-6.86396	6.69757e-12	1.48222e-09	both
ATP6V0D1	4179.57	-1.52368	0.329213	-4.62824	3.68786e-06	0.000104073	both
ATP6V0E2	8034.82	-1.08704	0.317128	-3.42775	0.00060861	0.00566382	both
ATP6V1F	4126.88	-1.2504	0.297095	-4.20876	2.56772e-05	0.000478796	both
ATPSCKMT	304.994	1.33322	0.38215	3.48873	0.000485314	0.00477223	both
ATXN3	645.122	1.37102	0.329947	4.15528	3.24885e-05	0.000583383	both
AURKA	115.379	2.54112	0.478203	5.31389	1.07307e-07	6.26677e-06	both
AURKAIP1	2610.29	-2.02291	0.302462	-6.68813	2.26036e-11	4.4552e-09	both
AVPI1	627.127	-1.26598	0.324343	-3.90323	9.49178e-05	0.00134514	both
AZIN2	954.27	-1.27682	0.348273	-3.66616	0.000246223	0.00283781	T2T-CHM13v2.0_only
AZU1	66.4051	-2.19821	0.596178	-3.68718	0.000226757	0.00265839	both
B3GALT1	445.098	1.19714	0.346523	3.45473	0.000550852	0.00523838	both
B3GALT6	925.312	-2.14718	0.307999	-6.9714	3.13812e-12	7.46902e-10	both
B3GAT3	2359.78	-1.54107	0.3419	-4.50739	6.56313e-06	0.000162653	both
B3GNT5	111.517	1.12962	0.500028	2.25912	0.0238762	0.0882598	GRCh38.p14_only
B4GALNT4	5509.12	-1.49426	0.303047	-4.93077	8.19079e-07	3.17916e-05	both
B4GALT2	2230.75	-1.29912	0.346808	-3.74595	0.000179716	0.00221714	both
B4GALT7	552.197	-1.38388	0.385342	-3.59131	0.000329019	0.00352078	T2T-CHM13v2.0_only
B4GAT1	7410.27	-1.17685	0.358454	-3.28311	0.00102668	0.0084869	T2T-CHM13v2.0_only
BABAM1	2667.4	-1.14172	0.321466	-3.5516	0.000382895	0.00398025	both
BAD	1770.28	-1.45839	0.308356	-4.72956	2.2501e-06	6.91446e-05	both
BAG1	1802.23	-1.19982	0.368068	-3.25978	0.00111497	0.00904487	T2T-CHM13v2.0_only
BAG6	4049.1	-1.12663	0.292685	-3.84929	0.00011846	0.00158652	both
BAIAP2L2	443.658	-1.29755	0.349953	-3.7078	0.000209072	0.00249416	both
BAIAP3	5711.78	-1.71917	0.318965	-5.38985	7.05172e-08	4.4366e-06	both
BAMBI	283.778	-1.31209	0.375307	-3.49605	0.000472209	0.00466642	both
BANF1	2198.69	-1.06543	0.311487	-3.42047	0.000625121	0.00579184	both
BATF3	157.395	-1.63564	0.452224	-3.61688	0.000298176	0.0032702	both
BAX	604.777	-1.33595	0.316878	-4.21598	2.487e-05	0.000468361	both
BBC3	327.333	-1.90269	0.363919	-5.22832	1.71053e-07	9.28066e-06	both
BBLN	3074.36	-1.78615	0.338744	-5.27285	1.34322e-07	7.59825e-06	both
BBS5	639.73	-1.16418	0.340605	-3.41797	0.000630902	0.00583255	both
BCAM	1275.53	-2.64995	0.528713	-5.01208	5.3846e-07	2.27171e-05	both
BCAP31	5470.45	-1.28999	0.303458	-4.25096	2.12855e-05	0.000415322	both
BCAR1	2176.96	-1.30401	0.319804	-4.07753	4.55161e-05	0.000755258	both
BCKDHA	797.006	-1.42306	0.334082	-4.25962	2.04779e-05	0.000401427	both
BCKDHB	426.548	0.572845	0.362907	1.57849	0.114454	0.2666	GRCh38.p14_only
BCKDK	937.846	-1.4822	0.328729	-4.50887	6.51746e-06	0.000161999	both
BCL11B	628.372	1.3709	0.337497	4.06197	4.86596e-05	0.000793044	both
BCL2L1-AS1	169.507	1.73904	0.477529	3.64175	0.000270794	0.00304722	both
BCL7C	423.249	-1.37012	0.365166	-3.75206	0.000175391	0.00217548	T2T-CHM13v2.0_only
BCR	4066.63	-1.22286	0.280106	-4.36572	1.26704e-05	0.000273683	T2T-CHM13v2.0_only
BCRP2	83.1534	-0.0849496	0.53869	-0.157697	0.874696	0.938093	GRCh38.p14_only
BDH1	1602.7	-1.14725	0.295135	-3.88721	0.000101402	0.00141263	both
BDKRB1	108.395	3.24681	0.5048	6.43188	1.26035e-10	2.01959e-08	both
BEGAIN	1720.02	-1.55308	0.285465	-5.44054	5.3119e-08	3.58326e-06	both
BEST4	102.873	-2.70429	0.543969	-4.9714	6.64705e-07	2.66611e-05	both
BEX1	9239.92	-1.16308	0.315352	-3.6882	0.000225849	0.00265096	both
BEX3	9989.77	-1.42381	0.32608	-4.36644	1.26288e-05	0.000273252	both
BFSP1	181.544	-1.67038	0.405459	-4.11972	3.79325e-05	0.000657731	both
BGN	2178.6	-2.18056	0.579316	-3.76403	0.000167199	0.00208722	both
BHLHE22	312.951	-1.26664	0.375016	-3.37755	0.000731349	0.0065314	both
BICD1	1003.84	1.28194	0.304377	4.21168	2.53473e-05	0.000474397	both
BIRC5	59.0186	3.4189	0.851611	4.01463	5.95399e-05	0.000930112	both
BIRC6	2163.52	1.00727	0.293278	3.43452	0.000593609	0.00556321	both
BLCAP	5590.76	-1.00065	0.291331	-3.43474	0.000593118	0.00556068	both
BLOC1S1	574.048	-1.20321	0.311619	-3.86116	0.000112849	0.0015274	both
BLVRB	789.626	-1.49586	0.320629	-4.66538	3.08049e-06	8.92282e-05	both
BMERB1	6896.19	-1.2328	0.324728	-3.79642	0.000146803	0.00187762	both
BMP2K	282.956	0.892078	0.370647	2.40681	0.0160925	0.0656956	GRCh38.p14_only
BMS1P17	35.8155	2.53743	0.762028	3.32984	0.000868952	0.00744913	T2T-CHM13v2.0_only
BMS1P18	35.5691	2.52582	0.761956	3.31492	0.000916705	0.00776322	T2T-CHM13v2.0_only
BMS1P2	231.976	2.28906	0.380957	6.00872	1.86989e-09	2.16401e-07	both
BOLA1	280.622	-1.30158	0.373046	-3.48906	0.000484721	0.00477223	both
BOLA2B	557.338	-1.96526	0.334289	-5.87892	4.12951e-09	4.21795e-07	both
BOP1	1511.35	-1.2495	0.327916	-3.81043	0.000138724	0.00180126	both
BORCS6	359.624	-1.51419	0.35954	-4.21146	2.53725e-05	0.000474516	both
BRAT1	826.968	-1.25581	0.347334	-3.61557	0.000299685	0.00327678	both
BRCA2	62.4153	2.49079	0.582413	4.27667	1.89709e-05	0.000378953	both
BRD2	5491.56	-0.570392	0.296405	-1.92437	0.0543084	0.159163	GRCh38.p14_only
BRD7P3	25.8285	3.4445	0.956651	3.60058	0.000317507	0.00343645	both
BRD9	1660.69	-1.1132	0.290068	-3.83772	0.000124182	0.00164542	both
BRF1	1808.57	-1.0773	0.302448	-3.56193	0.000368139	0.00386187	both
BRI3	1085.09	-1.25696	0.292527	-4.29692	1.73185e-05	0.000349822	both
BRICD5	308.985	-1.87449	0.360983	-5.19274	2.07224e-07	1.06913e-05	both
BRMS1	555.525	-1.25958	0.319896	-3.93748	8.23433e-05	0.00119312	both
BROX	982.992	1.11888	0.306345	3.65236	0.000259838	0.0029476	both
BRWD3	431.169	1.46876	0.338786	4.33538	1.4551e-05	0.000306433	both
BSG	14453.6	-1.17243	0.305048	-3.84342	0.000121334	0.00161622	both
BST2	687.602	-1.50285	0.354957	-4.23391	2.29668e-05	0.000441974	both
BTBD2	6297.78	-1.66059	0.307852	-5.39411	6.88622e-08	4.35419e-06	both
BTBD6	2387.3	-1.44126	0.349457	-4.12428	3.71904e-05	0.000646641	both
BTBD8	2420.38	1.43064	0.297564	4.80785	1.52563e-06	5.10479e-05	both
BTG2	1307.19	-1.16289	0.318081	-3.65595	0.00025623	0.0029213	both
BTNL9	785.972	-1.16448	0.340602	-3.41889	0.000628782	0.00581751	T2T-CHM13v2.0_only
BUB1	62.5359	3.72986	0.697275	5.3492	8.83427e-08	5.31933e-06	both
C10orf95	39.4342	-3.1086	0.720442	-4.31485	1.59711e-05	0.000327586	both
C11orf68	1890.86	-1.03476	0.29144	-3.55049	0.00038451	0.0039921	both
C11orf96	2795.32	-5.06541	1.25784	-4.02708	5.64735e-05	0.000895519	both
C12orf57	2389.26	-1.85534	0.351792	-5.27397	1.33507e-07	7.56912e-06	both
C12orf75	219.175	-2.34885	0.660248	-3.55752	0.000374373	0.00391261	both
C16orf91	268.911	-1.69723	0.374781	-4.5286	5.93766e-06	0.000149073	both
C19orf25	972.924	-1.26259	0.320092	-3.94446	7.998e-05	0.00116569	both
C19orf48	340.441	-1.7754	0.469637	-3.78036	0.000156601	0.00198039	both
C19orf53	1772.34	-1.63137	0.312869	-5.21422	1.84592e-07	9.76327e-06	both
C19orf81	103.875	-2.5877	0.626565	-4.12997	3.6281e-05	0.000634327	both
C1orf122	1548.1	-1.67573	0.354984	-4.72059	2.35165e-06	7.13958e-05	both
C1orf159	637.656	-1.48266	0.369658	-4.01089	6.04899e-05	0.000940142	both
C1orf35	901.828	-1.84677	0.301093	-6.13353	8.59504e-10	1.1081e-07	both
C1QBP	1735.46	-1.06906	0.328744	-3.25194	0.00114619	0.00922581	T2T-CHM13v2.0_only
C1QL1	726.57	-2.55322	0.318743	-8.0103	1.14432e-15	6.27608e-13	both
C1QL2	574.892	-2.26691	0.471203	-4.8109	1.5025e-06	5.04078e-05	both
C1QTNF12	50.7762	-2.44983	0.715827	-3.42238	0.000620765	0.00575981	both
C1QTNF4	1760.92	-3.11746	0.329425	-9.46332	2.98321e-21	5.37596e-18	both
C1R	1811.71	-1.59195	0.46156	-3.44907	0.00056253	0.00532736	both
C1S	1503.11	-1.22223	0.332892	-3.67154	0.00024109	0.0027914	both
C20orf27	917.099	-1.73208	0.309833	-5.59037	2.26587e-08	1.71668e-06	both
C2CD4B	60.8478	-3.47014	0.730069	-4.75317	2.00254e-06	6.30738e-05	both
C2CD4C	1360.43	-1.83141	0.289166	-6.33344	2.39758e-10	3.60051e-08	both
C4orf19	124.472	1.50113	0.481889	3.1151	0.00183883	0.0131422	GRCh38.p14_only
C4orf48	1101.56	-4.30255	0.324057	-13.2771	3.14226e-40	7.92761e-36	both
C4orf50	388.208	3.04864	0.35155	8.67199	4.24618e-18	3.96766e-15	T2T-CHM13v2.0_only
C6orf226	163.829	-2.11948	0.497124	-4.26348	2.01264e-05	0.000396694	both
C7orf50	2932.09	-1.89727	0.301477	-6.29323	3.10919e-10	4.56056e-08	both
C8orf82	653.977	-1.80745	0.317752	-5.68823	1.28366e-08	1.07237e-06	both
C9orf131	81.5954	2.2485	0.553227	4.06433	4.81711e-05	0.000787998	both
CA11	16592.9	-1.36592	0.398755	-3.42547	0.000613728	0.00569884	both
CA4	549.184	-2.2418	0.598362	-3.74656	0.00017928	0.00221284	T2T-CHM13v2.0_only
CA7	294.995	-1.37091	0.402791	-3.40353	0.000665211	0.00606994	both
CA9	147.707	3.50452	0.506806	6.9149	4.68188e-12	1.06414e-09	both
CACFD1	457.12	-1.10772	0.336612	-3.29079	0.000999056	0.0083158	T2T-CHM13v2.0_only
CACNA2D3-AS1	35.4408	4.36765	1.05717	4.13143	3.60506e-05	0.00063249	both
CACNB3	2616.16	-1.17682	0.324869	-3.62244	0.000291841	0.00322274	both
CACNB4	1954.56	1.20808	0.286674	4.21413	2.50741e-05	0.000471031	both
CACTIN	609.052	-1.13623	0.34744	-3.27028	0.0010744	0.00879562	T2T-CHM13v2.0_only
CADM2	5028.64	1.30595	0.276272	4.72705	2.27801e-06	6.97473e-05	both
CALB2	725.162	-2.35107	0.506688	-4.64008	3.48279e-06	9.9285e-05	both
CALM3	44163.4	-1.03982	0.320918	-3.24013	0.00119476	0.00950636	T2T-CHM13v2.0_only
CALY	5980.86	-1.87893	0.356137	-5.27588	1.32124e-07	7.50756e-06	both
CAMK2N2	1557.96	-2.36745	0.440885	-5.36977	7.8839e-08	4.86315e-06	both
CAMKV	6290.75	-1.68559	0.315211	-5.34748	8.91857e-08	5.34815e-06	both
CAMSAP3	1059.49	-1.29994	0.310336	-4.18881	2.80425e-05	0.000516034	both
CAND2	755.59	-1.20199	0.305838	-3.93014	8.48967e-05	0.00122252	both
CAPG	820.388	-1.1505	0.310853	-3.7011	0.000214664	0.00254979	both
CAPN15	946.44	-1.19859	0.336963	-3.55702	0.000375081	0.0039184	T2T-CHM13v2.0_only
CAPN5	838.075	-1.21722	0.350031	-3.47746	0.000506181	0.0049136	both
CAPS	390.58	-1.06682	0.331941	-3.21388	0.00130952	0.0101749	GRCh38.p14_only
CARMIL1	833.714	1.0428	0.306461	3.40272	0.000667186	0.00608387	both
CARMIL2	1779.06	-1.12408	0.293383	-3.83143	0.000127399	0.00167514	both
CARTPT	749.599	-2.11447	0.566071	-3.73535	0.000187456	0.00229579	both
CASQ1	576.109	-1.20303	0.338366	-3.55542	0.00037737	0.00393466	both
CAVIN1	2597.35	-2.14124	0.646536	-3.31186	0.000926771	0.00783563	both
CAVIN2-AS1	267.263	3.00312	0.539973	5.56161	2.67304e-08	1.96613e-06	both
CBARP	1151.76	-2.64328	0.326854	-8.08703	6.11355e-16	3.42753e-13	both
CBX4	956.449	-1.47818	0.394624	-3.74579	0.000179824	0.0022174	both
CC2D1A	2731.42	-1.17109	0.281873	-4.15466	3.25767e-05	0.000584551	both
CCDC106	1648.69	-1.56181	0.283389	-5.51116	3.5647e-08	2.54314e-06	both
CCDC107	219.458	-2.72547	0.473654	-5.75413	8.70897e-09	7.76391e-07	both
CCDC12	1066.08	-1.78558	0.292624	-6.10195	1.04784e-09	1.31522e-07	both
CCDC124	2375.2	-1.86517	0.324648	-5.74519	9.18168e-09	8.09946e-07	both
CCDC136	2694.51	-1.17167	0.344902	-3.39711	0.000681004	0.00616914	T2T-CHM13v2.0_only
CCDC138	100.557	1.64959	0.473299	3.48531	0.000491569	0.00481998	both
CCDC144A	1311.79	2.10705	0.5224	4.03341	5.49728e-05	0.000874374	both
CCDC144B	1590.4	2.02693	0.562362	3.60431	0.000312978	0.0034035	both
CCDC144CP	669.128	2.42524	0.568062	4.26933	1.96059e-05	0.000388669	both
CCDC168	38.4731	3.52993	0.784812	4.4978	6.86598e-06	0.000169162	both
CCDC171	230.267	1.68545	0.375281	4.49117	7.08324e-06	0.000173498	both
CCDC184	1181.03	-1.38213	0.412617	-3.34967	0.000809089	0.00704965	both
CCDC186	1227.98	1.29205	0.372274	3.47069	0.000519127	0.00501035	both
CCDC22	537.831	-1.2302	0.315497	-3.89925	9.64907e-05	0.00135948	both
CCDC24	625.732	-1.01241	0.30901	-3.2763	0.00105178	0.00864625	T2T-CHM13v2.0_only
CCDC30	482.65	1.34175	0.380174	3.52931	0.000416642	0.00425049	both
CCDC39	265.301	1.20986	0.361041	3.35104	0.000805083	0.00702818	both
CCDC7	462.09	2.40327	0.540817	4.44377	8.83948e-06	0.00020592	both
CCDC74B	196.342	-1.14797	0.408607	-2.80947	0.00496236	0.0274882	GRCh38.p14_only
CCDC85B	5108.21	-2.72428	0.406319	-6.70479	2.01695e-11	4.03855e-09	both
CCDC96	153.767	-1.45992	0.446624	-3.26878	0.00108011	0.0088245	T2T-CHM13v2.0_only
CCHCR1	634.022	-0.802626	0.30587	-2.62407	0.00868859	0.0419049	GRCh38.p14_only
CCKBR	730.588	-2.10339	0.394954	-5.32566	1.00588e-07	5.91548e-06	both
CCL3	44.186	-3.7085	0.756932	-4.89938	9.61382e-07	3.58267e-05	both
CCN1	1390.19	-2.62405	0.424579	-6.18035	6.39608e-10	8.53792e-08	both
CCN2	837.155	-1.92219	0.383442	-5.01298	5.35933e-07	2.27171e-05	both
CCN3	1303.92	-2.53927	0.651475	-3.89773	9.70998e-05	0.00136704	both
CCN5	164.057	-3.51317	0.78673	-4.46554	7.98689e-06	0.000191359	both
CCNA2	89.9727	2.10507	0.492716	4.27238	1.93395e-05	0.000383884	both
CCNB1	265.154	1.22826	0.357511	3.43558	0.00059128	0.0055455	both
CCNB2	43.0162	2.46726	0.678819	3.63464	0.00027837	0.00311303	both
CCNL2	4457.79	-1.18426	0.338263	-3.50099	0.000463531	0.00460773	both
CCNO	213.778	-1.89411	0.456698	-4.1474	3.36275e-05	0.000601505	both
CCNQ	949.318	-1.54857	0.347001	-4.46272	8.09248e-06	0.000193338	both
CCP110	1625.04	1.06414	0.28714	3.706	0.000210561	0.00250815	both
CCR10	171.929	-1.48142	0.443546	-3.33995	0.000837923	0.00723971	both
CCS	1035.74	-1.60876	0.299571	-5.37022	7.86407e-08	4.86281e-06	both
CCSER1	176.023	1.99306	0.425275	4.68653	2.77879e-06	8.19956e-05	both
CD109	214.648	1.85599	0.382387	4.85368	1.2119e-06	4.3003e-05	both
CD14	634.137	-2.028	0.606768	-3.34229	0.000830899	0.00719333	both
CD151	2652.5	-2.15404	0.466531	-4.61716	3.89034e-06	0.000108305	both
CD24	333.272	-1.62578	0.380294	-4.27505	1.91094e-05	0.000380643	both
CD248	77.3842	-2.2857	0.585684	-3.90261	9.51591e-05	0.00134723	both
CD2BP2	2552.56	-1.0531	0.296375	-3.55326	0.000380482	0.0039617	both
CD320	684.437	-1.43211	0.357245	-4.00876	6.10383e-05	0.00094707	both
CD6	94.3669	-2.5546	0.507285	-5.03583	4.75783e-07	2.0554e-05	both
CD63	7852.33	-1.47062	0.293686	-5.00744	5.51596e-07	2.31166e-05	both
CD70	19.5463	3.11521	1.07037	2.91039	0.00360973	0.0215601	GRCh38.p14_only
CD74	5253.73	-1.65267	0.362554	-4.55842	5.15403e-06	0.000133092	both
CD81	10363.9	-1.419	0.354418	-4.00375	6.23472e-05	0.000963233	both
CD9	2297.3	-1.8268	0.565153	-3.2324	0.00122755	0.00969022	T2T-CHM13v2.0_only
CD99	2196.36	-1.46119	0.358574	-4.07501	4.60127e-05	0.000760151	both
CD99	2144.36	-1.44392	0.355791	-4.05834	4.94222e-05	0.000802364	both
CDC20	88.2037	2.84321	0.593149	4.79342	1.63964e-06	5.40738e-05	both
CDC25B	1886.15	-1.17453	0.293463	-4.00231	6.27265e-05	0.000966456	both
CDC34	1939.91	-1.61506	0.281204	-5.74338	9.28058e-09	8.15818e-07	both
CDC37	6513.19	-1.05887	0.313564	-3.37688	0.000733136	0.00654504	both
CDC42EP5	86.8056	-2.62576	0.631834	-4.15578	3.24184e-05	0.000582537	both
CDC73	613.203	1.04368	0.314452	3.31904	0.000903277	0.00768593	T2T-CHM13v2.0_only
CDCA8	80.629	2.01924	0.603786	3.34429	0.000824929	0.00715194	both
CDH12	200.6	1.35455	0.3791	3.57307	0.000352817	0.00373061	both
CDH22	1312.56	-1.65929	0.353734	-4.6908	2.72137e-06	8.04894e-05	both
CDH5	583.307	-1.50578	0.415865	-3.62084	0.000293651	0.00323657	both
CDH7	171.759	1.42643	0.393524	3.62477	0.000289216	0.00320168	both
CDHR1	899.807	-1.21224	0.324076	-3.74061	0.000183573	0.00225591	both
CDIP1	6064.6	-1.05385	0.273316	-3.8558	0.000115351	0.00155625	both
CDIPT	2691.23	-1.44868	0.284596	-5.09031	3.57471e-07	1.61915e-05	both
CDK1	46.7587	3.01547	0.707225	4.2638	2.00975e-05	0.000396625	both
CDK10	1882.02	-1.23158	0.310083	-3.97178	7.13366e-05	0.00106899	both
CDK11B	3155.68	-1.15521	0.304075	-3.79909	0.000145229	0.00186178	both
CDK12	643.607	1.30838	0.338877	3.86094	0.000112953	0.00152798	T2T-CHM13v2.0_only
CDK5	1527.92	-1.08455	0.311654	-3.47999	0.00050143	0.00488628	both
CDK5R2	2509.34	-1.36363	0.279344	-4.88154	1.0526e-06	3.83203e-05	both
CDK9	2663.45	-1.12636	0.287509	-3.91765	8.94179e-05	0.00127525	both
CDKL1	520.582	1.05908	0.313828	3.37472	0.000738917	0.00658268	both
CDKN1C	762.142	-1.31497	0.408043	-3.22262	0.00127024	0.00993704	T2T-CHM13v2.0_only
CDKN2D	2706.86	-1.42791	0.321138	-4.44641	8.73187e-06	0.000204505	both
CDPF1	190.458	-1.42331	0.406281	-3.50327	0.000459577	0.00457564	both
CEACAM4	18.8988	-5.24495	4.66181	-1.12509	0.260552	0.460552	GRCh38.p14_only
CEBPA	376.955	-1.29618	0.332837	-3.89434	9.84674e-05	0.00138475	both
CEBPB	619.938	-1.24816	0.325906	-3.82981	0.000128244	0.00168426	both
CEBPD	1956.01	-2.47617	0.354601	-6.98298	2.88991e-12	6.94377e-10	both
CELF2-AS1	106.643	4.81039	0.631018	7.62322	2.4742e-14	1.11467e-11	both
CELF2-AS2	71.5342	3.90568	0.813005	4.80401	1.55517e-06	5.17617e-05	both
CELF6	1002.07	-1.04293	0.321032	-3.24868	0.00115944	0.0092891	T2T-CHM13v2.0_only
CENPC	548.15	1.28267	0.356537	3.59756	0.000321211	0.00346664	both
CENPE	133.865	2.40851	0.518475	4.64538	3.39451e-06	9.73182e-05	both
CENPF	142.657	2.23523	0.472301	4.73263	2.21631e-06	6.84399e-05	both
CENPT	1984.45	-1.32017	0.282009	-4.6813	2.85062e-06	8.35287e-05	both
CENPVL1	38.6466	-2.85534	0.731975	-3.90088	9.58451e-05	0.00135391	both
CENPVL2	37.8528	-2.78115	0.750771	-3.70439	0.000211901	0.00252053	both
CENPVL3	60.0694	-2.71109	0.658042	-4.11993	3.78979e-05	0.000657584	both
CENPX	736.796	-1.75014	0.376645	-4.64665	3.37368e-06	9.68312e-05	both
CEP128	131.307	1.77645	0.517615	3.43199	0.000599174	0.00559251	both
CEP131	523.6	-1.30981	0.327244	-4.00254	6.26667e-05	0.00096644	both
CEP170B	5998.33	-1.21171	0.293757	-4.12488	3.70927e-05	0.000645827	both
CEP350	1636.35	1.56436	0.317469	4.92759	8.32482e-07	3.21634e-05	both
CEP55	26.9564	3.66534	1.12449	3.25955	0.00111589	0.00904945	T2T-CHM13v2.0_only
CEP85L	516.755	1.63412	0.402396	4.06097	4.88691e-05	0.000795938	both
CEP97	682.403	1.38755	0.343427	4.0403	5.33826e-05	0.000852938	both
CEROX1	4434.73	-1.23299	0.325008	-3.79371	0.000148411	0.00189199	both
CERS6	670.606	1.22342	0.331063	3.69541	0.000219531	0.00259093	both
CES3	193.625	-1.5838	0.455506	-3.47702	0.000507011	0.00491787	both
CFAP298-TCP10L	392.182	2.46409	0.672877	3.66201	0.00025024	0.0028736	both
CFAP410	1848.52	-1.69744	0.29001	-5.85302	4.82721e-09	4.85202e-07	both
CFB	544.264	-1.66792	0.496345	-3.36041	0.000778267	0.00685576	both
CFC1	126.052	-1.36379	0.472813	-2.88441	0.00392144	0.0229812	GRCh38.p14_only
CFL1	17002.4	-1.41395	0.310119	-4.55936	5.13095e-06	0.000132632	both
CFP	137.392	-2.23279	0.502975	-4.43916	9.03088e-06	0.000208367	both
CGREF1	1169.02	-1.33933	0.364174	-3.67771	0.000235335	0.00274493	both
CHCHD10	2754.4	-1.49045	0.281735	-5.29024	1.22153e-07	6.9882e-06	both
CHCHD2	5284.79	-1.41073	0.364203	-3.87348	0.000107293	0.00147114	both
CHCHD5	313.754	-2.04165	0.346006	-5.90062	3.62138e-09	3.76801e-07	both
CHCHD6	1015.07	-1.85795	0.356574	-5.21057	1.88258e-07	9.91555e-06	both
CHD9	2245.76	1.33228	0.375662	3.54649	0.000390407	0.00404002	both
CHID1	1541.48	-1.36476	0.345501	-3.95008	7.8126e-05	0.00114517	both
CHMP1A	1867.09	-1.26632	0.300193	-4.21834	2.46104e-05	0.000464396	both
CHMP2A	2816.47	-1.38598	0.307069	-4.51357	6.37449e-06	0.000158758	both
CHMP4B	5126.62	-1.06736	0.309719	-3.44624	0.000568455	0.00537338	both
CHMP6	545.01	-1.28915	0.350359	-3.67951	0.000233685	0.00272693	both
CHORDC1	1081.4	1.72348	0.448629	3.84167	0.000122202	0.00162607	both
CHPF	1742.45	-1.70267	0.401571	-4.24002	2.23502e-05	0.000431756	both
CHRD	2295.29	-1.38154	0.302746	-4.56337	5.03387e-06	0.000130927	both
CHRM1	2060.56	-1.1613	0.29289	-3.96496	7.34079e-05	0.00108814	both
CHRM4	404.925	-1.33661	0.363827	-3.67376	0.000239009	0.00277926	both
CHRNA4	970.778	-1.12345	0.320889	-3.50107	0.000463397	0.00460773	both
CHST1	3789.71	-1.15281	0.299672	-3.8469	0.00011962	0.00159907	both
CHST2	972.158	-1.30534	0.357019	-3.65622	0.000255959	0.0029213	both
CHST8	353.133	-1.28738	0.336901	-3.82124	0.000132785	0.00173128	both
CHST9	76.8345	2.13628	0.593852	3.59732	0.000321513	0.00346792	both
CHTF18	572.368	-1.82464	0.434309	-4.20124	2.65457e-05	0.000491719	both
CIAO2B	1572.02	-1.45843	0.290076	-5.02777	4.96211e-07	2.12907e-05	both
CIAO3	1071.74	-1.35992	0.30966	-4.39164	1.12497e-05	0.000247661	both
CIB1	1230.08	-1.46819	0.310159	-4.73366	2.20511e-06	6.82611e-05	both
CISD3	568.081	-1.37284	0.413339	-3.32135	0.000895846	0.00764332	both
CITED1	290.748	-2.70293	0.537144	-5.03205	4.85263e-07	2.0892e-05	both
CITED2	708.34	-1.12491	0.339357	-3.31483	0.000916976	0.00776322	T2T-CHM13v2.0_only
CITED4	428.018	-2.95894	0.360683	-8.20373	2.33038e-16	1.46983e-13	both
CKB	35127	-1.77325	0.280916	-6.31238	2.74783e-10	4.05409e-08	both
CLASRP	1973.58	-1.17113	0.333907	-3.50735	0.000452597	0.00452221	both
CLDN5	3164.62	-2.16426	0.3819	-5.66708	1.45248e-08	1.20541e-06	both
CLEC11A	358.433	-1.54367	0.360111	-4.28665	1.81385e-05	0.000364344	both
CLIC3	38.9777	-4.11819	1.18276	-3.48186	0.00049794	0.0048692	both
CLMP	198.623	1.45762	0.397957	3.66275	0.000249524	0.002868	both
CLOCK	1579.14	1.23277	0.32886	3.74863	0.000177805	0.00219895	both
CLPP	849.617	-1.64263	0.319431	-5.14237	2.71288e-07	1.30148e-05	both
CLPTM1	5033.7	-1.21798	0.30597	-3.98071	6.87105e-05	0.00103857	both
CLPTM1L	1335.87	-1.00406	0.303854	-3.30442	0.000951739	0.00798404	T2T-CHM13v2.0_only
CLTB	5482.94	-2.08862	0.322312	-6.48011	9.16585e-11	1.56247e-08	both
CMKLR1	118.03	-2.2687	0.638129	-3.55524	0.000377637	0.00393532	both
CNGB1	570.55	-1.95527	0.513647	-3.80664	0.000140868	0.0018219	both
CNIH2	2561.56	-1.45631	0.352566	-4.1306	3.61814e-05	0.000633463	both
CNN2	225.383	-2.16064	0.575519	-3.75425	0.000173863	0.00215866	both
CNOT3	884.397	-0.820898	0.320428	-2.56188	0.0104108	0.0477032	GRCh38.p14_only
CNOT6L	712.443	0.870133	0.307711	2.82776	0.0046875	0.0264093	GRCh38.p14_only
CNPY2	1442.1	-1.19686	0.329914	-3.6278	0.000285842	0.00317547	both
CNPY2-AS1	174.29	-1.44364	0.429028	-3.36492	0.000765672	0.00676608	T2T-CHM13v2.0_only
CNTN4	493.44	0.996575	0.326409	3.05315	0.00226455	0.0152801	GRCh38.p14_only
CNTNAP5	988.909	1.15622	0.332196	3.48055	0.000500392	0.00487805	both
COA3	1557.52	-1.09689	0.295316	-3.71428	0.000203779	0.0024452	both
COL18A1	1873.48	-2.36119	0.481989	-4.89884	9.64061e-07	3.58736e-05	both
COL19A1	94.1536	2.4475	0.510466	4.79465	1.6296e-06	5.38132e-05	both
COL23A1	397.965	-1.52962	0.430968	-3.54927	0.0003863	0.0040041	both
COL2A1	25.4126	-2.6917	0.815378	-3.30117	0.00096284	0.00805688	both
COL4A1	1160.15	-2.22023	0.54975	-4.03862	5.37676e-05	0.000857442	both
COL4A2	1700.28	-2.33338	0.461556	-5.05547	4.29337e-07	1.88378e-05	both
COL6A6	42.8174	2.33674	0.783374	2.98292	0.00285509	0.018121	GRCh38.p14_only
COL9A2	1645.15	-1.01373	0.301112	-3.36662	0.000760967	0.00673393	both
COL9A3	1553.66	-1.80816	0.350611	-5.15717	2.50716e-07	1.24026e-05	both
COMMD4	1159.98	-1.2707	0.307546	-4.13175	3.60012e-05	0.000632064	both
COMT	1933.87	-1.60406	0.329774	-4.86412	1.14965e-06	4.12581e-05	both
COMTD1	248.198	-2.18813	0.40821	-5.3603	8.30845e-08	5.06314e-06	both
COPE	3226.69	-1.72629	0.335201	-5.15001	2.60471e-07	1.27107e-05	both
COPRS	2135.9	-1.1234	0.297671	-3.77396	0.000160679	0.00202083	both
COPS6	2930.45	-1.12893	0.304701	-3.70503	0.000211364	0.00251533	both
COPS9	2271.11	-1.42741	0.309325	-4.61459	3.93869e-06	0.000109197	both
COQ4	1071.32	-1.65631	0.301666	-5.49056	4.00651e-08	2.78458e-06	both
COQ8A	1311.18	-1.12053	0.344969	-3.2482	0.00116138	0.0092929	T2T-CHM13v2.0_only
CORO1A	2639.99	-1.96021	0.318301	-6.15835	7.35053e-10	9.70924e-08	both
CORO1B	955.907	-1.46899	0.360512	-4.07472	4.60688e-05	0.000760151	both
CORO6	3080.86	-1.03657	0.321741	-3.22174	0.00127414	0.00996444	T2T-CHM13v2.0_only
CORO7	359.23	-1.33116	0.406521	-3.27452	0.00105843	0.00869806	T2T-CHM13v2.0_only
COX4I1	13199	-1.22343	0.330367	-3.70324	0.000212867	0.00253083	both
COX6A1	7737.42	-1.24492	0.360008	-3.45804	0.000544122	0.00518416	both
COX6B1	4378.41	-1.2731	0.311454	-4.08761	4.3584e-05	0.000731773	both
COX8A	3243.44	-1.8979	0.313776	-6.04858	1.46127e-09	1.77242e-07	both
CPA4	58.5137	2.71675	0.648825	4.18718	2.82443e-05	0.00051937	both
CPAMD8	223.205	-1.93596	0.441942	-4.38057	1.18367e-05	0.000258271	both
CPEB3	1661.96	1.11948	0.291025	3.84668	0.000119729	0.00159907	both
CPNE6	2630.32	-2.01963	0.419369	-4.81588	1.46551e-06	4.94957e-05	both
CPNE7	1038.62	-1.56829	0.328295	-4.77707	1.77868e-06	5.73106e-05	both
CPSF1	2364.68	-1.57096	0.36294	-4.32842	1.50181e-05	0.000312567	both
CPSF4	1100.91	-1.34975	0.338343	-3.9893	6.62692e-05	0.00100839	both
CPT1C	2065.33	-1.13989	0.289505	-3.93736	8.2382e-05	0.00119312	both
CPTP	875.132	-1.1262	0.321916	-3.49843	0.000468006	0.00463032	both
CPVL-AS2	103.124	1.70691	0.520597	3.27875	0.00104267	0.00857697	T2T-CHM13v2.0_only
CPXM1	58.4611	-4.81567	0.935924	-5.14537	2.67e-07	1.28798e-05	both
CRABP2	372.159	-2.64412	0.583499	-4.53149	5.85684e-06	0.000147762	both
CRACDL	2859.2	-1.2204	0.29336	-4.16007	3.18156e-05	0.000574571	both
CRAT	1571.05	-1.38206	0.312638	-4.42065	9.84038e-06	0.000224064	both
CREBRF	1419.09	1.42437	0.3202	4.44837	8.65254e-06	0.000203254	both
CRELD2	782.309	-1.92596	0.421952	-4.56441	5.00898e-06	0.000130684	both
CRH	120.17	-2.25524	0.696439	-3.23825	0.00120265	0.00955341	T2T-CHM13v2.0_only
CRIM1	2511.84	-0.184225	0.290584	-0.633981	0.526093	0.710612	GRCh38.p14_only
CRIM1-DT	505.396	-1.63859	0.353239	-4.63876	3.50512e-06	9.98087e-05	both
CRIP2	5361.95	-2.14821	0.276298	-7.77498	7.54592e-15	3.66108e-12	both
CRMP1	4190.9	-1.1998	0.365195	-3.28538	0.00101843	0.00843533	T2T-CHM13v2.0_only
CRYBG1	177.591	2.0916	0.411185	5.08677	3.64222e-07	1.64088e-05	both
CRYBG3	243.728	1.69885	0.471557	3.60264	0.000315004	0.00341816	both
CRYL1	1433.75	-1.13535	0.349216	-3.25115	0.00114939	0.00923455	T2T-CHM13v2.0_only
CRYM	3713.19	-1.54458	0.315652	-4.89331	9.91532e-07	3.67333e-05	both
CSDC2	841.894	-1.05649	0.318646	-3.31557	0.000914549	0.00775799	both
CSNK1D	3132.14	-1.01111	0.288902	-3.49982	0.000465579	0.00461718	T2T-CHM13v2.0_only
CSNK2B	1839.4	-0.902846	0.295885	-3.05135	0.00227818	0.0153393	GRCh38.p14_only
CSRNP3	1938.55	1.21534	0.297504	4.08512	4.40542e-05	0.000736543	both
CSRP1	14942.6	-1.19513	0.271971	-4.39434	1.11111e-05	0.000245681	both
CST3	23818.4	-1.42825	0.337517	-4.23164	2.31993e-05	0.000444767	both
CST6	12.2032	-7.34	2.23642	-3.28204	0.0010306	0.00851655	both
CTB-99A3.1	55.9398	3.13565	0.743133	4.21951	2.44838e-05	0.000463044	both
CTDNEP1	2469.3	-1.03488	0.283343	-3.65241	0.000259795	0.0029476	both
CTDSP1	1247.22	-1.05043	0.288002	-3.64732	0.000264988	0.00299122	both
CTNNA3	629.832	1.81068	0.351903	5.1454	2.66946e-07	1.28798e-05	both
CTSF	3472	-1.17224	0.316838	-3.69981	0.000215763	0.00256164	both
CTSZ	1463.59	-1.34292	0.387395	-3.46655	0.000527183	0.00506871	both
CTU1	217.948	-1.54505	0.399859	-3.86397	0.000111557	0.00151641	both
CTU2	551.614	-1.38852	0.313301	-4.4319	9.34068e-06	0.000214623	both
CTXN1	8019.19	-2.92632	0.327445	-8.93683	4.00501e-19	4.59284e-16	both
CUEDC2	1970.45	-1.30176	0.320785	-4.05805	4.94836e-05	0.000802844	both
CUL5	1043.83	1.29266	0.293975	4.39717	1.09671e-05	0.000243137	both
CUTA	2754.63	-1.52041	0.295902	-5.13821	2.77367e-07	1.32282e-05	both
CX3CL1	3505.05	-1.00989	0.285953	-3.53164	0.000412985	0.00422343	both
CXCL3	246.037	-5.00737	0.799367	-6.26417	3.74816e-10	5.34251e-08	both
CXXC1	1456.6	-1.22075	0.295151	-4.136	3.53416e-05	0.00062451	both
CYB5A	457.827	-1.1114	0.331259	-3.35507	0.000793462	0.00695561	T2T-CHM13v2.0_only
CYB5D2	890.551	-1.02782	0.314655	-3.2665	0.00108886	0.00888162	T2T-CHM13v2.0_only
CYB5R3	4609.21	-1.39234	0.289097	-4.81615	1.46353e-06	4.94953e-05	both
CYBA	689.898	-2.31584	0.433987	-5.3362	9.49172e-08	5.65236e-06	both
CYC1	2349.92	-1.5985	0.327778	-4.87677	1.07836e-06	3.90328e-05	both
CYGB	583.867	-1.23274	0.363015	-3.39585	0.000684153	0.00619322	T2T-CHM13v2.0_only
CYP2D7	232.105	-0.601894	0.49767	-1.20942	0.2265	0.420267	GRCh38.p14_only
CYP3A4	25.3941	3.45067	0.9699	3.55776	0.000374033	0.00391231	both
CYP46A1	3520.99	-1.71342	0.278324	-6.15621	7.45077e-10	9.79039e-08	both
CYS1	329.371	-1.27224	0.374093	-3.40088	0.00067169	0.0061133	both
CYTH2	2061.3	-1.27546	0.317608	-4.01583	5.9236e-05	0.000927088	both
CYTIP	62.2273	-2.71646	0.817836	-3.32153	0.000895263	0.00764093	both
D2HGDH	632.009	-1.33349	0.328738	-4.05637	4.98404e-05	0.000806401	T2T-CHM13v2.0_only
DAAM1	1790.13	1.05847	0.328206	3.22501	0.00125967	0.00987274	T2T-CHM13v2.0_only
DACT3	3058.46	-1.70883	0.344118	-4.96581	6.84148e-07	2.7139e-05	both
DAGLB	1061.35	-1.19613	0.297685	-4.01809	5.86722e-05	0.000922836	both
DALRD3	478.821	-1.69821	0.343427	-4.9449	7.6184e-07	2.98918e-05	both
DAP	1165.86	-1.36254	0.308594	-4.41531	1.00865e-05	0.000227817	both
DAPK3	1858.34	-1.54307	0.338135	-4.56347	5.0316e-06	0.000130927	both
DBNDD2	439.032	-1.91513	0.504811	-3.79375	0.00014839	0.00189199	both
DBP	908.326	-1.68975	0.340141	-4.96779	6.77185e-07	2.69565e-05	both
DCAF12L2	105.326	-1.69496	0.496565	-3.41336	0.000641675	0.00591049	both
DCAF15	686.09	-1.53384	0.466811	-3.28579	0.00101698	0.00842609	both
DCBLD2	1697.75	2.87379	0.332137	8.65243	5.0415e-18	4.54257e-15	both
DCC	368.024	1.32407	0.339542	3.89959	9.63562e-05	0.00135884	both
DCLRE1C	339.581	1.25952	0.372689	3.37955	0.000726049	0.00649556	both
DCTD	1356.82	-1.00764	0.300147	-3.35716	0.000787466	0.00691988	both
DCTN1	14319.7	-1.04645	0.302045	-3.46455	0.000531112	0.00509291	both
DCTN3	2042.78	-1.48775	0.350403	-4.24583	2.1779e-05	0.000423316	both
DCUN1D1	890.704	1.21537	0.305442	3.97905	6.919e-05	0.00104464	both
DCXR	1886.88	-1.5299	0.335949	-4.55397	5.26439e-06	0.000135195	both
DDA1	2178.58	-1.24595	0.290182	-4.29369	1.75724e-05	0.000354101	both
DDAH2	1189.19	-1.5402	0.294332	-5.23286	1.66905e-07	9.07508e-06	both
DDIT3	996.331	-1.18125	0.316232	-3.73539	0.000187426	0.00229579	both
DDN	10217.9	-1.21565	0.330798	-3.67489	0.000237954	0.00277163	both
DDRGK1	2359.8	-1.27529	0.285397	-4.46846	7.87845e-06	0.000189481	both
DDT	794.236	-1.9491	0.344639	-5.65548	1.5541e-08	1.27714e-06	both
DDTL	60.6513	0.0989067	0.543392	0.182017	0.855569	0.926431	GRCh38.p14_only
DDX41	2437.05	-1.52369	0.329676	-4.62178	3.80456e-06	0.000106312	both
DDX49	1009.74	-1.39067	0.316856	-4.38895	1.13897e-05	0.000249871	both
DDX54	925.817	-1.4732	0.314597	-4.68283	2.82939e-06	8.31439e-05	both
DEAF1	6110.91	-1.93388	0.385154	-5.02105	5.139e-07	2.19007e-05	both
DECR2	372.794	-1.79874	0.348032	-5.16831	2.36219e-07	1.18011e-05	both
DEFB109A	28.2605	3.45419	0.924646	3.73569	0.000187203	0.00229562	T2T-CHM13v2.0_only
DEFB109B	34.9732	4.78308	1.06777	4.4795	7.48173e-06	0.000181497	both
DENND1B	230.055	1.31015	0.377564	3.47001	0.000520445	0.00501731	both
DENND4A	938.915	0.959029	0.30729	3.12092	0.00180286	0.0129919	GRCh38.p14_only
DENND5B	1671.98	1.02102	0.30225	3.37807	0.00072997	0.00652833	both
DEPDC1	51.7244	2.18738	0.660349	3.31246	0.000924798	0.00782419	both
DEPDC4	24.3367	1.67263	0.862935	1.93831	0.0525856	0.155696	GRCh38.p14_only
DES	5634.41	-7.97114	2.26688	-3.51635	0.000437518	0.00440293	both
DEXI	636.807	-1.54551	0.337099	-4.58472	4.546e-06	0.000122506	T2T-CHM13v2.0_only
DGAT1	1158.28	-1.22258	0.290426	-4.20963	2.55793e-05	0.000477322	both
DGCR6	1593.15	-1.21391	0.289035	-4.19986	2.67084e-05	0.000494154	both
DGCR6L	1653.86	-1.25974	0.308944	-4.07758	4.55075e-05	0.000755258	both
DGKI	1394.83	1.39104	0.288973	4.81375	1.48126e-06	4.98983e-05	both
DGKQ	1426.98	-1.06918	0.297061	-3.59919	0.000319213	0.00344961	both
DGKZ	14401.7	-1.30135	0.357961	-3.63544	0.000277508	0.00310615	both
DHPS	1588.47	-1.08801	0.312902	-3.47715	0.000506767	0.0049174	both
DHRS12	306.937	-1.12894	0.34748	-3.24894	0.00115835	0.00928332	T2T-CHM13v2.0_only
DHRS4	594.664	-1.05793	0.314771	-3.36094	0.000776791	0.00684754	both
DHRS4L2	236.671	-1.44398	0.362255	-3.98607	6.71761e-05	0.00101973	both
DHX30	2818.37	-1.42679	0.300437	-4.74906	2.04365e-06	6.40488e-05	both
DHX38	1556.72	-1.16611	0.293962	-3.96688	7.28196e-05	0.00108324	both
DIAPH1-AS1	9.60778	6.41054	1.95433	3.28016	0.00103747	0.00855513	both
DIO3	51.2883	-2.38847	0.700272	-3.41078	0.000647768	0.00594923	both
DIO3OS	161.63	-2.65369	0.501313	-5.29349	1.20007e-07	6.89669e-06	both
DIP2C-AS1	317.95	1.90946	0.451393	4.23014	2.33543e-05	0.000446383	both
DIPK1B	1251.31	-1.15304	0.320845	-3.59376	0.000325939	0.00350367	T2T-CHM13v2.0_only
DLG2-AS2	29.5115	6.56156	1.60552	4.08686	4.37243e-05	0.000732484	both
DLGAP5	29.5198	5.02969	1.1552	4.35396	1.33698e-05	0.000285611	both
DLK2	221.968	-2.07144	0.37256	-5.56	2.69773e-08	1.97852e-06	both
DLL1	418.65	-1.51328	0.475668	-3.18138	0.00146575	0.011095	GRCh38.p14_only
DLL3	244.439	-1.97756	0.41409	-4.77567	1.79107e-06	5.76364e-05	both
DLX1	346.32	-1.60031	0.414569	-3.86018	0.000113303	0.0015319	both
DMAC2	1022.47	-1.14323	0.294272	-3.88494	0.000102356	0.00142121	both
DMAP1	1623.05	-1.73832	0.283933	-6.1223	9.22347e-10	1.18121e-07	both
DMPK	2694.8	-1.14428	0.31026	-3.68812	0.000225914	0.00265096	both
DMTN	14796.6	-1.29734	0.295055	-4.39695	1.09784e-05	0.000243173	both
DNA2	150.115	1.58533	0.419992	3.77466	0.000160226	0.00201646	both
DNAH10	352.054	1.50829	0.379427	3.97517	7.03284e-05	0.00105866	both
DNAL4	842.517	-1.49839	0.316942	-4.72763	2.27151e-06	6.96331e-05	both
DNLZ	379.916	-1.86678	0.364008	-5.12841	2.92193e-07	1.37532e-05	both
DNM1	26174.2	-1.29835	0.329639	-3.93871	8.19216e-05	0.0011885	both
DNM3	3300.13	0.992179	0.300263	3.30436	0.00095192	0.00798404	GRCh38.p14_only
DNM3OS	221.517	1.75025	0.52677	3.3226	0.000891822	0.00761414	both
DNPH1	859.573	-2.30693	0.317421	-7.26773	3.65585e-13	1.2136e-10	both
DOC2A	2834.49	-1.29575	0.31932	-4.05783	4.95307e-05	0.000803091	both
DOCK4-AS1	20.3001	5.01185	1.32519	3.782	0.000155576	0.00196842	both
DOCK9-DT	108.5	-2.10566	0.637927	-3.30078	0.000964152	0.00806518	T2T-CHM13v2.0_only
DOHH	1041.6	-1.39457	0.331112	-4.21179	2.5336e-05	0.000474397	both
DPCD	615.98	-1.10188	0.312571	-3.52523	0.000423116	0.0042957	both
DPF1	1865.57	-1.00624	0.296143	-3.3978	0.000679298	0.00616697	both
DPM3	572.276	-2.13842	0.314364	-6.80236	1.02922e-11	2.16385e-09	both
DPP10-AS3	22.8109	4.23569	1.16676	3.63031	0.000283084	0.00315247	both
DPP7	4821.97	-1.29698	0.279913	-4.63352	3.59509e-06	0.000102124	both
DPYSL4	1585.98	-1.2256	0.288872	-4.2427	2.20843e-05	0.000427931	both
DRAP1	3044.91	-1.49256	0.302047	-4.94148	7.75308e-07	3.0279e-05	both
DRD4	143.943	-3.3719	0.590381	-5.71139	1.12054e-08	9.55073e-07	both
DSG2	53.97	2.54718	0.649647	3.92087	8.82316e-05	0.0012619	both
DST	15498.6	1.17674	0.302228	3.89355	9.87867e-05	0.00138769	both
DTD1	993.326	-1.42175	0.386003	-3.68326	0.000230274	0.00269461	both
DTL	30.2044	3.7903	0.98128	3.86261	0.000112183	0.00152059	both
DTNBP1	756.203	-1.08427	0.326013	-3.32585	0.000881509	0.00753884	both
DTX1	1313.57	-1.11821	0.291717	-3.83321	0.000126481	0.00166806	both
DTX3	3817.21	-1.13924	0.277085	-4.1115	3.93092e-05	0.000676198	both
DUS1L	1692.26	-1.59201	0.317658	-5.01169	5.39527e-07	2.27241e-05	both
DUS3L	557.287	-2.032	0.360877	-5.63073	1.79449e-08	1.4327e-06	both
DUSP15	288.331	-2.24038	0.466895	-4.79846	1.59891e-06	5.30076e-05	both
DUSP18	148.444	1.55265	0.438468	3.54108	0.0003985	0.00410023	both
DUSP2	332.511	-2.43311	0.372142	-6.53812	6.22978e-11	1.10684e-08	both
DUSP23	376.971	-2.29216	0.365615	-6.26933	3.6261e-10	5.22255e-08	both
DUSP26	2366.08	-1.44569	0.315404	-4.58363	4.56983e-06	0.000122782	both
DUSP5	473.008	-1.82761	0.520995	-3.50792	0.000451621	0.00451424	both
DVL1	5038.36	-1.50808	0.315803	-4.77537	1.79378e-06	5.76501e-05	both
DVL3	2371.74	-1.00135	0.280781	-3.56629	0.000362064	0.0038124	both
DXO	612.053	-1.16051	0.342469	-3.38865	0.000702371	0.00632007	both
DYNC1LI2	7866.86	1.07838	0.320341	3.36635	0.000761709	0.00673814	both
DYNC2H1	845.276	1.26358	0.329164	3.83876	0.000123656	0.00164037	both
DYNC2I2	529.456	-1.29097	0.356536	-3.62087	0.000293609	0.00323657	both
DYNLRB1	5587.44	-1.4634	0.280957	-5.20862	1.90255e-07	9.95964e-06	both
DYNLT1	580.304	-1.05864	0.312433	-3.38837	0.000703104	0.00632012	both
DYRK1B	965.891	-1.08175	0.309562	-3.49445	0.000475037	0.00469253	both
E4F1	1091.71	-1.77162	0.352289	-5.02889	4.93339e-07	2.12035e-05	both
EBF4	698.129	-1.6408	0.339146	-4.83804	1.31128e-06	4.54428e-05	both
ECH1	2103.12	-1.49305	0.290799	-5.13432	2.83162e-07	1.3479e-05	both
ECHDC2	944.071	-1.27937	0.372961	-3.4303	0.000602904	0.00561848	T2T-CHM13v2.0_only
ECHDC3	66.631	-2.86343	0.555461	-5.15506	2.53552e-07	1.24695e-05	both
ECI1	762.368	-1.76806	0.305009	-5.79675	6.76114e-09	6.38864e-07	both
ECSCR	178.656	-1.6285	0.457916	-3.55632	0.000376081	0.00392558	both
ECSIT	1303.74	-1.21121	0.299796	-4.04012	5.34235e-05	0.000853052	both
EDEM3	817.38	1.34366	0.299439	4.48727	7.21427e-06	0.000176194	both
EDF1	5652.16	-1.56496	0.288443	-5.42554	5.77783e-08	3.7764e-06	both
EEA1	1448.18	1.08511	0.316337	3.43023	0.00060307	0.00561848	both
EEF1A1	78996	-1.24248	0.361186	-3.43999	0.000581741	0.00547561	both
EEF1A2	23888	-1.60128	0.325559	-4.91856	8.71846e-07	3.32263e-05	both
EEF1D	4749.85	-1.52714	0.305713	-4.99532	5.87371e-07	2.41566e-05	both
EEF1G	11238	-1.22005	0.33521	-3.63966	0.000273003	0.00306933	both
EEF2	41154.9	-1.2403	0.32583	-3.8066	0.00014089	0.0018219	both
EEFSEC	353.996	-1.21953	0.344899	-3.53591	0.000406373	0.00416647	both
EFCAB13	148.377	1.87259	0.550525	3.40147	0.000670251	0.00610461	both
EFCC1	84.1519	-2.02901	0.491065	-4.13186	3.59844e-05	0.000632064	both
EFEMP2	1084.43	-1.60896	0.342196	-4.70187	2.57795e-06	7.7152e-05	both
EFHD1	3680.82	-1.33924	0.385466	-3.47433	0.000512131	0.00496187	both
EFNA5	1140.26	1.07248	0.309907	3.46064	0.000538886	0.00514983	both
EFNB3	1550.63	-1.36051	0.355671	-3.82519	0.000130671	0.00170991	both
EGFL7	2453.04	-1.09892	0.315381	-3.48443	0.000493191	0.00483215	both
EGR1	1071.44	-1.1727	0.301992	-3.88321	0.000103086	0.00142821	both
EGR2	50.9537	-2.17976	0.602913	-3.61539	0.000299897	0.00327678	both
EGR4	142.252	-2.38385	0.530344	-4.49491	6.96002e-06	0.000170978	both
EHBP1-AS1	153.164	0.901173	0.454652	1.98211	0.0474665	0.144769	GRCh38.p14_only
EHBP1L1	1272.67	-1.52388	0.380485	-4.00508	6.19952e-05	0.000959811	both
EHD1	1129.47	-1.13218	0.305772	-3.70267	0.00021334	0.00253526	both
EHMT2	2642.72	-0.802208	0.278505	-2.88041	0.0039716	0.0231943	GRCh38.p14_only
EIF2AK2	2075.54	1.19703	0.319067	3.75165	0.000175677	0.00217796	both
EIF3D	1852.04	-1.03522	0.293779	-3.52381	0.000425385	0.00430482	both
EIF3G	1991.15	-1.5794	0.286162	-5.51924	3.40466e-08	2.44718e-06	both
EIF3L	5407.88	-1.21757	0.376579	-3.23323	0.00122401	0.00967132	T2T-CHM13v2.0_only
EIF5A2	567.437	1.28426	0.380936	3.37132	0.000748079	0.00664318	both
EIF6	1325.65	-1.46344	0.309407	-4.72983	2.24711e-06	6.91369e-05	both
EIPR1	950.399	-1.2141	0.3497	-3.47183	0.000516932	0.00499682	both
ELAVL2	1700.28	1.03381	0.285932	3.61557	0.000299693	0.00327678	both
ELN	934.404	-2.38986	0.622468	-3.83934	0.000123367	0.00163813	both
ELOB	3618.31	-1.62727	0.304315	-5.34731	8.92732e-08	5.34815e-06	both
ELOF1	1276.86	-1.57753	0.298425	-5.28618	1.24895e-07	7.12888e-06	both
EMC4	1266.76	-1.80379	0.31898	-5.65487	1.55965e-08	1.27754e-06	both
EMC9	521.1	-1.76138	0.337673	-5.21623	1.82599e-07	9.73949e-06	both
EMD	1420.62	-1.74205	0.320991	-5.4271	5.72765e-08	3.76071e-06	both
EMILIN1	438.537	-1.73972	0.38413	-4.52899	5.92672e-06	0.000149073	both
EML5	141.343	1.9466	0.456917	4.26029	2.04166e-05	0.000400849	both
EML6-AS1	74.3573	3.62399	0.845329	4.28708	1.81035e-05	0.000363932	both
ENDOG	305.312	-2.99482	0.520752	-5.75096	8.8738e-09	7.87323e-07	both
ENG	852.47	-1.54968	0.39204	-3.95286	7.72212e-05	0.00113466	both
ENKD1	426.708	-1.29664	0.336515	-3.85314	0.000116611	0.00157157	both
ENTPD6	5624.47	-1.31614	0.321439	-4.09453	4.23031e-05	0.000714846	both
EOLA2	585.588	-1.3441	0.356805	-3.76706	0.000165181	0.00206643	both
EPB41L4A-AS1	988.163	-1.52351	0.362516	-4.2026	2.6387e-05	0.000489854	both
EPHA6	548.702	1.33165	0.338688	3.9318	8.43135e-05	0.0012169	both
EPN1	6981	-1.69553	0.274406	-6.17891	6.45451e-10	8.57057e-08	both
EPOP	1039.11	-1.71511	0.348533	-4.92093	8.61346e-07	3.29256e-05	both
ERAP1	452.221	1.07141	0.331515	3.23187	0.00122982	0.00970151	both
ERBB2	623.702	-2.00364	0.578412	-3.46404	0.000532129	0.00509878	both
ERC1	1378.88	0.679838	0.297018	2.28888	0.0220862	0.083278	GRCh38.p14_only
ERCC2	829.627	-1.06772	0.307039	-3.47748	0.000506144	0.0049136	both
EREG	236.546	8.60072	1.10777	7.76402	8.22808e-15	3.91672e-12	both
ERFE	128.781	-2.27827	0.532932	-4.27497	1.91159e-05	0.000380643	both
ERGIC2	1073.16	1.22337	0.326484	3.74709	0.000178899	0.00220922	both
ERGIC3	2428.57	-1.10318	0.311142	-3.54557	0.000391771	0.00405082	both
ERI3	2702.79	-1.06536	0.315646	-3.37518	0.00073767	0.00657621	both
ERI3-IT1	55.2346	2.10808	0.651556	3.23546	0.00121447	0.00962867	T2T-CHM13v2.0_only
ERMN	4061.66	1.50994	0.375057	4.0259	5.67566e-05	0.000899441	both
ERVH48-1	66.692	2.07318	0.563435	3.67953	0.000233663	0.00272693	both
ERVW-1	53.2741	3.17765	0.689475	4.6088	4.04992e-06	0.000111604	both
ESRRG	350.139	2.03059	0.394511	5.1471	2.64548e-07	1.28105e-05	both
ESS2	669.042	-1.19555	0.310916	-3.84527	0.000120421	0.00160661	both
ETFB	2649.63	-1.78645	0.317081	-5.63405	1.76025e-08	1.40982e-06	both
ETNK2	306.638	-1.34339	0.386187	-3.47859	0.000504063	0.00490503	both
ETV1	875.418	1.17642	0.310917	3.78373	0.000154498	0.00195871	both
EVA1A	21.8245	4.53596	1.16727	3.88596	0.000101925	0.00141678	both
EVA1C	517.6	-1.28085	0.393879	-3.25189	0.00114641	0.00922581	T2T-CHM13v2.0_only
EVI5	760.782	1.20617	0.312687	3.85743	0.000114584	0.00154756	both
EVL	6645.72	-1.41639	0.301712	-4.6945	2.67254e-06	7.94176e-05	both
EXD3	1004.12	-1.31151	0.321291	-4.082	4.46497e-05	0.000743543	both
EXOC3-AS1	190.175	-1.5118	0.399242	-3.78667	0.000152682	0.00193764	both
EXOSC5	450.719	-1.52346	0.376545	-4.04588	5.2128e-05	0.000836069	both
EXOSC6	2875.07	1.11916	0.319286	3.50521	0.000456256	0.00454975	both
EXOSC7	576.607	-1.11468	0.322012	-3.46162	0.000536938	0.00513316	both
EXPH5	89.1068	1.76172	0.538483	3.27164	0.00106927	0.00876718	T2T-CHM13v2.0_only
EXTL1	1471.7	-1.12051	0.342697	-3.26967	0.00107672	0.0088082	T2T-CHM13v2.0_only
EYA4	86.5116	2.2373	0.520294	4.30007	1.70746e-05	0.000346841	both
F12	277.908	-1.89334	0.368024	-5.14462	2.68061e-07	1.29063e-05	both
F8A1	1226.26	-1.30795	0.296765	-4.40737	1.04633e-05	0.000234857	both
F8A2	1198.34	-1.3038	0.296911	-4.3912	1.12726e-05	0.000247949	both
F8A3	1248.28	-1.34805	0.295179	-4.56687	4.95058e-06	0.000129428	both
FAAH	1497.01	-1.30684	0.335094	-3.89993	9.6222e-05	0.00135771	both
FAAP100	754.679	-1.60511	0.340638	-4.71208	2.45202e-06	7.38468e-05	both
FAAP20	796.203	-1.33145	0.360958	-3.68866	0.000225439	0.00264785	both
FADS3	2621.93	-1.81872	0.405761	-4.48225	7.386e-06	0.000179693	both
FAHD2B	991.32	-1.11254	0.347519	-3.20137	0.00136776	0.0105043	GRCh38.p14_only
FAHD2CP	942.116	-1.22233	0.371867	-3.28701	0.00101257	0.0083978	T2T-CHM13v2.0_only
FAM106C	68.688	2.46158	0.665481	3.69894	0.0002165	0.00256865	both
FAM110C	187.43	-1.48765	0.448314	-3.31833	0.00090559	0.00769782	T2T-CHM13v2.0_only
FAM126B	2283.37	1.38945	0.315155	4.40877	1.03959e-05	0.000233552	both
FAM131A	3979.08	-1.56273	0.308267	-5.06942	3.9904e-07	1.77243e-05	both
FAM149A	602.625	-1.09913	0.30818	-3.56651	0.000361764	0.00381084	both
FAM169A	429.743	1.25733	0.368454	3.41244	0.000643848	0.00592595	both
FAM171A2	1727.64	-2.06527	0.285977	-7.22182	5.1296e-13	1.63816e-10	both
FAM171B	3952.96	1.48435	0.306147	4.84848	1.24414e-06	4.36641e-05	both
FAM174C	389.579	-2.00209	0.334692	-5.98189	2.20565e-09	2.48421e-07	both
FAM20C	1812.45	-1.85582	0.524804	-3.53622	0.000405895	0.00416443	both
FAM229A	192.24	-3.01668	0.40256	-7.49373	6.69455e-14	2.7688e-11	both
FAM241B	934.141	-1.94878	0.33254	-5.8603	4.62038e-09	4.68143e-07	both
FAM246C	34.9458	-3.94259	0.862612	-4.57053	4.86499e-06	0.00012812	both
FAM27C	79.6946	-1.89239	0.568228	-3.33035	0.000867384	0.00743821	T2T-CHM13v2.0_only
FAM3A	1447.67	-1.23994	0.343148	-3.61343	0.000302176	0.00329741	both
FAM50A	2496.28	-1.16564	0.304076	-3.83339	0.00012639	0.00166772	both
FAM50B	701.318	-1.57251	0.347114	-4.53024	5.89164e-06	0.000148492	both
FAM85A	300.37	0.259109	0.536162	0.483267	0.628906	0.788994	GRCh38.p14_only
FAM86HP	155.007	-1.44345	0.416033	-3.46955	0.000521328	0.00502198	both
FAM89B	1794.43	-1.46029	0.342765	-4.26032	2.04134e-05	0.000400849	both
FAM98C	749.837	-1.06809	0.308312	-3.46431	0.000531585	0.0050955	both
FANCB	25.1682	3.23886	0.949574	3.41085	0.000647596	0.00594923	both
FARSA	2264.49	-1.47706	0.372568	-3.96454	7.35382e-05	0.00108911	both
FASTK	2481.06	-1.20726	0.303911	-3.97242	7.11473e-05	0.0010678	both
FAT1	1023.64	1.09572	0.298711	3.66815	0.000244309	0.00281918	both
FAT3	1455.12	1.69899	0.356131	4.77067	1.83611e-06	5.87857e-05	both
FAU	6639.73	-1.65635	0.301425	-5.49508	3.90538e-08	2.7303e-06	both
FBLIM1	354.419	-3.24726	0.685789	-4.73506	2.18986e-06	6.78722e-05	both
FBLL1	1095.14	-1.96348	0.326911	-6.00618	1.89948e-09	2.18821e-07	both
FBLN2	324.976	-2.55319	0.642224	-3.97555	7.02159e-05	0.0010576	both
FBLN5	563.76	-1.66505	0.511116	-3.25767	0.00112329	0.00909192	T2T-CHM13v2.0_only
FBN1	873.224	1.0124	0.311784	3.24713	0.00116574	0.00930939	T2T-CHM13v2.0_only
FBN2	59.347	2.98495	0.65898	4.52965	5.90814e-06	0.000148759	both
FBRSL1	2071.82	-1.42136	0.298129	-4.76759	1.86439e-06	5.93897e-05	both
FBXL12	389.055	-1.13657	0.334725	-3.39554	0.000684931	0.00619752	T2T-CHM13v2.0_only
FBXL13	85.2527	2.01273	0.560856	3.58869	0.000332349	0.00355076	both
FBXL15	1525.15	-2.04632	0.32831	-6.23287	4.57962e-10	6.34831e-08	both
FBXL16	27496.8	-2.06363	0.321475	-6.41925	1.36946e-10	2.17297e-08	both
FBXL4	422.831	1.20915	0.325719	3.71224	0.000205434	0.00246219	both
FBXL6	568.059	-1.93022	0.346302	-5.5738	2.49235e-08	1.8494e-06	both
FBXL8	124.219	-2.19623	0.579197	-3.79185	0.000149532	0.00190244	both
FBXO2	5854.21	-1.2269	0.355506	-3.45113	0.00055824	0.00529268	both
FBXW5	3541.33	-1.79257	0.330275	-5.42751	5.71458e-08	3.76071e-06	both
FBXW9	274.622	-1.46562	0.361367	-4.05575	4.99731e-05	0.000807147	both
FCGRT	701.108	-1.37378	0.315029	-4.3608	1.2959e-05	0.000278723	both
FDX2	1119.52	-1.43303	0.331509	-4.32273	1.54109e-05	0.000318951	both
FEM1C	849.506	1.2698	0.337312	3.76445	0.000166913	0.00208468	both
FER	726.099	1.2619	0.343199	3.67688	0.000236103	0.00275261	both
FES	384.332	-1.26996	0.377961	-3.36003	0.000779348	0.00686049	both
FGF12	3634.32	1.07978	0.304846	3.54204	0.000397049	0.00408783	both
FGF14-AS1	18.672	5.88615	1.67602	3.51198	0.000444788	0.00446088	both
FGF14-IT1	144.136	6.30047	0.821628	7.66827	1.74326e-14	8.14455e-12	both
FGF2	898.567	1.5509	0.428413	3.62011	0.000294481	0.00324431	both
FHL3	272.773	-1.3603	0.411538	-3.30541	0.000948388	0.00796766	T2T-CHM13v2.0_only
FIBP	2034.44	-1.30762	0.378081	-3.45856	0.000543069	0.00518	both
FIS1	3632.42	-1.8547	0.340704	-5.44372	5.21783e-08	3.52924e-06	both
FKBP1AP1	34.9548	3.12904	0.817684	3.82671	0.000129868	0.00170148	T2T-CHM13v2.0_only
FKBP8	24183.9	-1.43577	0.291906	-4.91859	8.71719e-07	3.32263e-05	both
FLG	123.114	3.25558	0.625661	5.20342	1.95651e-07	1.01775e-05	both
FLJ20021	302.672	-1.67067	0.355865	-4.69468	2.6702e-06	7.94176e-05	both
FLNA	12312.8	-2.09736	0.592615	-3.53916	0.000401397	0.00412499	both
FLOT1	8053.43	-1.17177	0.306398	-3.82434	0.000131125	0.00171407	both
FLOT2	3269.54	-1.23144	0.382362	-3.22061	0.0012792	0.00999782	T2T-CHM13v2.0_only
FLRT3	367.258	1.15084	0.354546	3.24596	0.00117056	0.00933669	T2T-CHM13v2.0_only
FMN1	1067.44	2.04748	0.294166	6.96029	3.39569e-12	7.85962e-10	both
FN3K	3220.51	-1.96569	0.376377	-5.22265	1.76376e-07	9.52847e-06	both
FNDC10	911.149	-1.58804	0.361859	-4.38855	1.14109e-05	0.000250117	both
FNIP2	1634.71	1.09367	0.321639	3.4003	0.00067311	0.00612401	T2T-CHM13v2.0_only
FOS	2091.49	-1.95364	0.514066	-3.80037	0.000144481	0.00185502	both
FOSL1	125.181	2.09906	0.619497	3.38834	0.000703181	0.00632012	T2T-CHM13v2.0_only
FOXC2	108.989	-4.10275	0.992526	-4.13364	3.57061e-05	0.000628632	both
FOXF2	191.241	-1.76073	0.489632	-3.59603	0.000323112	0.00348367	both
FOXO6	148.656	-1.93722	0.508952	-3.80628	0.000141071	0.0018233	both
FPGS	939.215	-1.61247	0.427986	-3.76758	0.000164839	0.00206491	both
FRAS1	528.564	1.34891	0.38318	3.5203	0.000431057	0.00435243	both
FRMPD2B	360.268	-1.76567	0.396438	-4.45383	8.43529e-06	0.000199078	both
FRRS1	28.77	2.8144	0.837838	3.35912	0.000781911	0.00687585	both
FRYL	1603.57	1.17155	0.293247	3.99508	6.46737e-05	0.000988881	both
FSCN1	4015.13	-1.41693	0.355032	-3.99099	6.57983e-05	0.00100183	both
FSD1	1720.11	-1.16686	0.316996	-3.68099	0.000232334	0.00271494	both
FSD1L	843.175	1.01855	0.303688	3.35394	0.000796688	0.00697178	T2T-CHM13v2.0_only
FSIP2	49.6003	2.38018	0.633335	3.75817	0.000171158	0.00213241	both
FSTL3	935.06	-1.5326	0.299969	-5.10919	3.23538e-07	1.49497e-05	both
FTCDNL1	162.848	1.84445	0.418729	4.40487	1.05849e-05	0.000236953	both
FTH1	16698.1	-2.91451	0.321112	-9.0763	1.12327e-19	1.41695e-16	both
FUOM	82.5811	-2.50767	0.515269	-4.86672	1.13465e-06	4.0836e-05	both
FUS	6588.9	-1.15664	0.293551	-3.94016	8.14274e-05	0.00118337	both
FUT10	148.112	0.975795	0.410978	2.37432	0.0175811	0.0702939	GRCh38.p14_only
FUT9	1689.03	1.37789	0.298087	4.62244	3.79252e-06	0.000106195	both
FUZ	680.073	-1.16604	0.322684	-3.61356	0.000302019	0.00329712	T2T-CHM13v2.0_only
FXYD1	3268.73	-1.19945	0.308777	-3.88452	0.000102531	0.00142227	both
FXYD6	13524.4	-1.77499	0.310449	-5.71751	1.08096e-08	9.24458e-07	both
FXYD7	3965.5	-1.51795	0.354381	-4.28337	1.84083e-05	0.000368882	both
GAA	1805.15	-1.03223	0.319638	-3.22937	0.00124064	0.00975084	T2T-CHM13v2.0_only
GAB1	971.93	1.16837	0.319233	3.65992	0.000252295	0.00289196	both
GABARAP	6326.91	-0.789729	0.273274	-2.88988	0.00385391	0.0226591	GRCh38.p14_only
GABRA3	1156.24	-1.28731	0.398442	-3.23086	0.0012342	0.00971532	T2T-CHM13v2.0_only
GABRB2	5932.14	1.40572	0.308072	4.56295	5.04394e-06	0.000131054	both
GABRD	2840.17	-1.22728	0.328745	-3.73323	0.000189037	0.00230885	both
GABRE	286.433	-2.80143	0.516219	-5.42682	5.73655e-08	3.76071e-06	both
GABRG1	1045.61	1.44109	0.293422	4.91131	9.04676e-07	3.41678e-05	both
GADD45B	2574.27	-2.08609	0.487656	-4.27778	1.88766e-05	0.000377367	both
GADD45G	316.805	-1.94616	0.526471	-3.69661	0.000218502	0.00258466	both
GADD45GIP1	1828.73	-1.8844	0.287628	-6.55151	5.69574e-11	1.02641e-08	both
GALK1	371.035	-1.95853	0.449996	-4.35233	1.34701e-05	0.000286783	both
GALNT11	2087.6	-0.862592	0.287274	-3.00268	0.00267611	0.0173073	GRCh38.p14_only
GALNT17	4178.11	-1.61529	0.340125	-4.74909	2.04334e-06	6.40488e-05	both
GALNT18	1063.69	-1.34145	0.315691	-4.24925	2.14488e-05	0.000417862	both
GALNT9	2132.03	-1.46753	0.330595	-4.43906	9.0354e-06	0.000208367	both
GAMT	1327.04	-1.74985	0.2899	-6.03605	1.57929e-09	1.87943e-07	both
GAREM1	591.941	0.883298	0.330504	2.67258	0.00752709	0.0375924	GRCh38.p14_only
GARIN6	9.36143	6.37327	1.96194	3.24845	0.00116037	0.0092907	T2T-CHM13v2.0_only
GARRE1	662.691	0.0656906	0.317625	0.206818	0.836152	0.91619	GRCh38.p14_only
GAS2	90.8673	1.42387	0.495602	2.87301	0.00406582	0.0235971	GRCh38.p14_only
GAS6	2038.74	-1.43817	0.298219	-4.82251	1.4176e-06	4.85273e-05	both
GCAT	770.445	-1.10276	0.32824	-3.35963	0.000780466	0.00686794	both
GCDH	561.861	-1.44549	0.3424	-4.22164	2.42528e-05	0.000459366	both
GCFC2	576.557	1.16193	0.338017	3.43749	0.000587132	0.0055107	both
GCK	173.787	-1.3771	0.388925	-3.54077	0.000398956	0.00410325	both
GCNT4	293.064	1.35948	0.406998	3.34026	0.000836987	0.00723441	both
GDAP1L1	1315.92	-1.48803	0.302292	-4.92251	8.5442e-07	3.27552e-05	both
GDAP2	362.441	1.89577	0.339066	5.59114	2.25589e-08	1.71427e-06	both
GDI1	22580.9	-1.09998	0.30875	-3.5627	0.000367061	0.00385376	both
GET4	1630.34	-1.62699	0.334695	-4.86112	1.16722e-06	4.16519e-05	both
GFUS	795.406	-1.50268	0.363316	-4.13602	3.53382e-05	0.00062451	both
GGACT	69.1715	-1.17932	0.548732	-2.14917	0.031621	0.108363	GRCh38.p14_only
GGN	72.9631	-1.80913	0.525922	-3.43993	0.000581874	0.00547561	T2T-CHM13v2.0_only
GGT1	272.577	-1.2639	0.399243	-3.16575	0.00154685	0.0115787	GRCh38.p14_only
GGT5	888.568	-2.09456	0.324016	-6.46437	1.0172e-10	1.67731e-08	both
GIPC1	3044.04	-1.26234	0.350415	-3.60241	0.000315276	0.00341933	both
GJA1	4332.88	2.27016	0.446775	5.08122	3.75028e-07	1.67389e-05	both
GJD3	58.2371	-1.90273	0.587844	-3.2368	0.00120878	0.00959308	T2T-CHM13v2.0_only
GK-AS1	56.9337	3.6675	0.687393	5.33537	9.53477e-08	5.66006e-06	both
GLI4	554.742	-1.53667	0.337247	-4.55651	5.20104e-06	0.000134032	both
GLIS2	521.499	-1.30535	0.350938	-3.71959	0.000199547	0.00240649	both
GMFG	238.12	-1.92564	0.422088	-4.56219	5.06235e-06	0.000131397	both
GNAI2	5817.25	-1.18556	0.29075	-4.0776	4.55039e-05	0.000755258	both
GNAQ	5875.08	0.951449	0.280329	3.39404	0.000688698	0.0062232	GRCh38.p14_only
GNB1L	206.307	-1.33884	0.399077	-3.35485	0.000794079	0.00695861	both
GNB2	5019.75	-1.86999	0.376439	-4.96758	6.7793e-07	2.69565e-05	both
GNG10	38.2258	-2.87145	0.741669	-3.8716	0.000108124	0.00147852	both
GNG13	234.342	-2.03961	0.450452	-4.5279	5.95719e-06	0.000149397	both
GNG3	5902.87	-1.2405	0.332239	-3.73377	0.000188633	0.00230573	both
GNL3L	881.846	1.19197	0.368344	3.23601	0.00121213	0.00961361	T2T-CHM13v2.0_only
GNLY	61.9081	-2.42015	0.593936	-4.07477	4.60598e-05	0.000760151	both
GNPTG	2601.62	-1.21419	0.322288	-3.76741	0.00016495	0.00206528	both
GOLGA6L7	42.4569	2.56109	0.69518	3.68407	0.000229538	0.00268849	both
GOLIM4	1769	1.27286	0.356444	3.57101	0.00035561	0.00375541	both
GOT1-DT	348.875	1.17466	0.346512	3.38997	0.000699009	0.0062986	both
GPAA1	2199.08	-1.84787	0.319236	-5.78842	7.1052e-09	6.63915e-07	both
GPAM	515.66	1.51446	0.357051	4.24158	2.21956e-05	0.000429657	both
GPAT2	83.8152	-0.920421	0.563851	-1.63238	0.102599	0.247653	GRCh38.p14_only
GPAT3	109.33	1.62136	0.455462	3.55982	0.000371116	0.00388824	both
GPATCH2	405.199	1.06525	0.327735	3.25035	0.00115262	0.00925508	both
GPATCH2L	1552.15	1.19899	0.328124	3.65409	0.000258098	0.00293477	both
GPC1	5552.77	-1.50367	0.337519	-4.45507	8.38674e-06	0.000198117	both
GPR137	1742.02	-1.18565	0.291392	-4.0689	4.72363e-05	0.000777197	both
GPR153	495.486	-1.82204	0.440076	-4.14028	3.46876e-05	0.000615858	both
GPR162	4495.01	-1.16987	0.287996	-4.06212	4.86298e-05	0.000793044	both
GPR171	34.0946	3.90824	1.09487	3.56958	0.000357554	0.00377312	both
GPR199P	133.769	-1.88872	0.520615	-3.62786	0.000285785	0.00317547	both
GPR22	557.008	1.26116	0.325434	3.87531	0.000106489	0.00146649	both
GPR27	758.948	-1.03216	0.302268	-3.41471	0.000638507	0.00588776	both
GPR63	258.428	1.31086	0.412876	3.17495	0.00149864	0.0112931	GRCh38.p14_only
GPR75	187.668	1.7218	0.421218	4.08767	4.35722e-05	0.000731773	both
GPR88	320.558	-1.65166	0.378503	-4.36366	1.27904e-05	0.000276038	both
GPRC5C	398.048	-2.21154	0.436564	-5.06579	4.06712e-07	1.80333e-05	both
GPRIN1	1774.49	-1.53597	0.363027	-4.231	2.3265e-05	0.000445675	both
GPS1	3083.96	-1.59418	0.327926	-4.86139	1.16562e-06	4.16519e-05	both
GPSM2	693.087	1.15744	0.315157	3.67257	0.000240127	0.0027828	both
GPX1	3643.22	-1.84326	0.284563	-6.47752	9.32401e-11	1.57876e-08	both
GPX3	2008.21	-1.76208	0.325244	-5.41772	6.03635e-08	3.88498e-06	both
GPX4	6460.14	-1.75082	0.303059	-5.77715	7.59756e-09	6.97014e-07	both
GRAMD1A	1424.06	-1.19792	0.351447	-3.40854	0.000653125	0.00597667	both
GRHL2	35.2134	3.19386	0.888533	3.59453	0.000324976	0.00349919	both
GRHPR	1572.94	-1.23255	0.307236	-4.01174	6.02727e-05	0.000937497	both
GRIK5	2253.69	-1.07176	0.311748	-3.43791	0.000586219	0.00550418	T2T-CHM13v2.0_only
GRIN1	19022.2	-1.31523	0.31907	-4.12208	3.75464e-05	0.000651933	both
GRINA	7373.32	-1.39431	0.35161	-3.9655	7.32417e-05	0.00108706	both
GRK2	6303.64	-1.09251	0.31073	-3.51594	0.000438205	0.00440809	both
GRK6	973.121	-1.1752	0.311156	-3.77689	0.0001588	0.00200218	both
GRM2	698.975	-1.64193	0.358433	-4.58087	4.63043e-06	0.000123883	both
GRM5	297.637	1.48487	0.418998	3.54385	0.000394327	0.00406936	both
GRN	1253.17	-1.49509	0.327224	-4.569	4.90047e-06	0.000128651	both
GRP	42.9265	-3.33646	0.831204	-4.01401	5.96959e-05	0.000931396	both
GSDMD	331.682	-1.12848	0.342748	-3.29245	0.000993192	0.00827791	both
GSN	6571.72	-1.74116	0.305471	-5.69994	1.19852e-08	1.00791e-06	both
GSN-AS1	178.607	2.28818	0.456861	5.00847	5.48631e-07	2.30306e-05	both
GSTP1	3692.33	-1.59231	0.284413	-5.59859	2.16103e-08	1.65214e-06	both
GTF2A1	1180.94	1.03148	0.312158	3.30437	0.000951916	0.00798404	T2T-CHM13v2.0_only
GTF2F1	3355.99	-1.13564	0.293113	-3.8744	0.000106889	0.00146879	both
GTF2H2C	733.082	1.08203	0.344101	3.14451	0.00166363	0.0122764	GRCh38.p14_only
GTF2H4	622.055	-0.97615	0.326828	-2.98674	0.00281971	0.0179552	GRCh38.p14_only
GTPBP6	1885.1	-1.35289	0.287184	-4.71087	2.46657e-06	7.40777e-05	both
GTPBP6	1820.48	-1.29081	0.287066	-4.49657	6.90571e-06	0.000169975	both
GTSE1	41.0255	4.0005	0.835299	4.78931	1.67358e-06	5.49061e-05	both
GUCY1A2	1348.88	1.58413	0.30314	5.22573	1.73473e-07	9.39173e-06	both
GUK1	9775.4	-1.99385	0.356047	-5.59996	2.14397e-08	1.64408e-06	both
GUSBP16	574.742	1.88374	0.557865	3.37669	0.000733624	0.00654708	T2T-CHM13v2.0_only
GUSBP4	268.614	1.34068	0.376518	3.56074	0.000369809	0.00387615	both
GXYLT1	339.61	1.10212	0.337156	3.26887	0.00107977	0.0088245	T2T-CHM13v2.0_only
GYPC	297.595	-1.69446	0.520226	-3.25715	0.00112536	0.00910571	T2T-CHM13v2.0_only
H1-0	3717.23	-1.15516	0.354762	-3.25616	0.0011293	0.0091234	T2T-CHM13v2.0_only
H1-1	9.64661	6.42061	1.92416	3.33683	0.000847395	0.00730394	both
H1-10	3848.36	-2.81392	0.300294	-9.37058	7.21376e-21	1.21331e-17	both
H1-2	475.291	-1.44442	0.439811	-3.28418	0.00102278	0.00846579	both
H1-5	85.7929	3.80901	0.882164	4.3178	1.57592e-05	0.000323506	both
H2AC11	28.9447	4.14806	0.967032	4.28948	1.79094e-05	0.000360316	both
H2AC14	27.8398	5.42864	1.288	4.21477	2.50031e-05	0.000470047	both
H2AC16	20.2612	5.00644	1.3451	3.72199	0.000197656	0.00239284	both
H2AC17	24.8551	3.56644	1.0372	3.43854	0.000584864	0.00549554	both
H2AC18	1049.49	-2.32814	0.643741	-3.61658	0.000298523	0.0032717	both
H2AC19	982.572	-2.21893	0.63902	-3.47239	0.000515847	0.00498823	T2T-CHM13v2.0_only
H2AJ	515.596	-2.47381	0.347324	-7.12249	1.05992e-12	3.11547e-10	both
H2AW	166.086	-2.01245	0.435236	-4.62382	3.76737e-06	0.000105725	both
H2AX	1109.71	-1.57929	0.365477	-4.32117	1.55205e-05	0.000320169	both
H2BC21	591.817	-1.20517	0.311407	-3.87007	0.000108806	0.00148623	both
H3-3B	10565.2	-1.782	0.374222	-4.76188	1.91796e-06	6.09423e-05	both
H3-5	114.641	-1.80875	0.524605	-3.44783	0.000565112	0.00534578	both
H3C12	26.7378	5.36492	1.30651	4.1063	4.02048e-05	0.000684683	both
H3C14	109.757	4.00926	0.567789	7.06119	1.65079e-12	4.51715e-10	both
H3C15	109.117	3.93386	0.561911	7.00085	2.54406e-12	6.29256e-10	T2T-CHM13v2.0_only
H3C2	44.8101	8.63611	1.57884	5.4699	4.50297e-08	3.07874e-06	both
H3C3	44.7399	7.19454	1.54188	4.66609	3.06986e-06	8.91249e-05	both
H3C7	39.0275	8.43407	1.61959	5.20752	1.91377e-07	9.99637e-06	both
H3C8	20.8102	7.53086	1.69409	4.44538	8.77347e-06	0.00020495	both
H4C14	197.028	2.24903	0.421587	5.33469	9.57095e-08	5.66821e-06	both
H4C15	344.182	1.51981	0.400707	3.79281	0.00014895	0.00189695	T2T-CHM13v2.0_only
H4C2	30.6564	4.14258	1.08725	3.81013	0.000138891	0.00180252	both
H4C3	207.386	1.93654	0.587628	3.29553	0.000982367	0.00820117	T2T-CHM13v2.0_only
H4C4	24.1991	3.94782	1.02882	3.83725	0.00012442	0.00164604	both
H4C5	203.57	3.28465	0.613893	5.35052	8.76995e-08	5.30592e-06	both
HAGH	3439.26	-1.43314	0.287342	-4.98757	6.11423e-07	2.5001e-05	both
HAGHL	1000.94	-1.92371	0.320558	-6.00112	1.95966e-09	2.24729e-07	both
HAPLN2	4006.02	-2.09254	0.614803	-3.40359	0.000665065	0.00606994	both
HAPLN3	111.936	-2.14538	0.475796	-4.50903	6.51241e-06	0.000161999	both
HAR1A	480.738	-1.56175	0.454494	-3.43624	0.000589859	0.00553423	both
HAUS7	1312.15	-1.32606	0.319822	-4.14626	3.37948e-05	0.000602551	both
HBM	12.1603	-7.33636	1.88339	-3.89529	9.80825e-05	0.0013801	both
HBQ1	85.9621	-2.52546	0.520896	-4.84831	1.24518e-06	4.36641e-05	both
HCFC1R1	2344.12	-1.26864	0.366605	-3.46052	0.000539142	0.00515033	both
HCG23	43.9485	-0.930138	0.620804	-1.49828	0.134061	0.297468	GRCh38.p14_only
HCN2	4948.82	-1.1944	0.380699	-3.13738	0.00170465	0.0125019	GRCh38.p14_only
HDAC10	1227.94	-1.42827	0.32146	-4.44307	8.86842e-06	0.000206403	both
HDGFL2	2269.01	-1.43613	0.300224	-4.78351	1.72257e-06	5.58595e-05	both
HDHD5	566.933	-1.30035	0.310631	-4.18614	2.83734e-05	0.000521364	both
HEATR9	25.0202	2.92272	1.0134	2.88407	0.00392574	0.0229916	GRCh38.p14_only
HECW1-IT1	44.9746	6.18221	1.29113	4.78823	1.68261e-06	5.51305e-05	both
HEIH	713.552	-1.10596	0.317438	-3.48401	0.00049396	0.00483215	T2T-CHM13v2.0_only
HELZ	1217.73	1.30752	0.295647	4.42257	9.75315e-06	0.000222479	both
HERC2P4	32.7253	4.00522	0.958673	4.17788	2.94233e-05	0.000539086	both
HERC4	1199.57	0.943858	0.304452	3.10018	0.001934	0.0136269	GRCh38.p14_only
HES4	1100.16	-4.71407	0.43687	-10.7906	3.81453e-27	1.92473e-23	both
HES6	1160.04	-1.58363	0.450803	-3.51291	0.000443223	0.00445146	both
HEXD	565.47	-1.07544	0.312347	-3.44309	0.000575105	0.00541797	T2T-CHM13v2.0_only
HGF	276.041	2.39671	0.46041	5.20559	1.93376e-07	1.00799e-05	both
HGS	3618.29	-1.12134	0.312705	-3.58594	0.000335866	0.00357988	both
HIBCH	479.449	1.00311	0.323272	3.10299	0.00191575	0.0135385	GRCh38.p14_only
HIC1	190.538	-1.3793	0.39533	-3.48899	0.000484841	0.00477223	both
HID1	3159.63	-1.17636	0.353759	-3.3253	0.000883219	0.00755091	T2T-CHM13v2.0_only
HIGD1C	12.1456	3.57046	1.37205	2.60228	0.00926068	0.0438756	GRCh38.p14_only
HINT2	568.115	-1.65112	0.384397	-4.29536	1.74413e-05	0.000351739	both
HIPK2	16979.8	1.87023	0.483361	3.86921	0.00010919	0.00148986	both
HJURP	33.519	3.61963	1.03026	3.51333	0.000442522	0.00444619	both
HLA-A	5190.45	-1.06415	0.283002	-3.76021	0.000169774	0.00211621	T2T-CHM13v2.0_only
HLA-B	4296.75	-1.08789	0.298247	-3.64761	0.000264695	0.00298926	both
HLA-C	4108.93	-1.36415	0.364213	-3.74547	0.000180058	0.0022179	both
HLA-DPB1	522.953	-1.09733	0.328883	-3.33653	0.000848305	0.00730689	both
HLA-DQB1	127.372	-0.127822	0.693555	-0.1843	0.853778	0.925738	GRCh38.p14_only
HLA-E	6905.34	-1.4321	0.344134	-4.16148	3.16197e-05	0.000571443	both
HLA-F	528.38	-2.16095	0.427447	-5.05548	4.29311e-07	1.88378e-05	both
HMBOX1	853.368	2.03696	0.493071	4.13118	3.6091e-05	0.000632759	both
HMCES	1783.33	-1.1212	0.330014	-3.39742	0.000680238	0.00616832	both
HMG20B	647.324	-1.1166	0.322145	-3.46616	0.000527955	0.0050742	T2T-CHM13v2.0_only
HMGA2	119.194	6.28016	0.792286	7.92664	2.2515e-15	1.15925e-12	both
HMGA2-AS1	93.5012	6.28985	0.92741	6.78217	1.18385e-11	2.44815e-09	both
HMGB2	1107.73	-1.11231	0.308774	-3.60233	0.000315382	0.00341933	both
HMX1	34.687	-2.94451	0.746098	-3.94655	7.92857e-05	0.00115892	both
HOOK3	2142.66	1.04247	0.313274	3.32766	0.000875802	0.00750021	T2T-CHM13v2.0_only
HPCA	5862.4	-1.73472	0.298258	-5.81617	6.02095e-09	5.88498e-07	both
HPCAL1	6188.35	-2.64448	0.346503	-7.63192	2.31275e-14	1.06088e-11	both
HPD	38.0609	-3.33947	0.924281	-3.61304	0.000302623	0.00330085	both
HPS6	331.53	-1.28565	0.395943	-3.24706	0.00116603	0.00930939	T2T-CHM13v2.0_only
HRAS	2373.29	-2.00269	0.335483	-5.96958	2.3786e-09	2.6671e-07	both
HRC	96.164	-3.23293	0.80939	-3.99428	6.48908e-05	0.000991	both
HRCT1	150.786	-2.9812	0.831481	-3.58541	0.000336551	0.00358415	both
HRH3	1071.34	-1.49726	0.409244	-3.6586	0.000253599	0.00290292	both
HSD11B1L	2233.97	-1.75647	0.323833	-5.424	5.82787e-08	3.77972e-06	both
HSD17B10	864.245	-1.53127	0.343161	-4.46226	8.1101e-06	0.000193576	both
HSD17B8	164.274	-1.81654	0.470288	-3.86261	0.000112183	0.00152059	both
HSD3BP4	307.887	1.73657	0.553868	3.13535	0.0017165	0.0125633	GRCh38.p14_only
HSF1	1795.48	-1.35152	0.2933	-4.60799	4.06587e-06	0.000111787	both
HSPA4L	1626.42	1.50324	0.308847	4.86728	1.13143e-06	4.07784e-05	both
HSPB1	7196.03	-2.05983	0.425335	-4.84284	1.27995e-06	4.47255e-05	both
HSPB6	1431.05	-2.25822	0.522004	-4.32607	1.51794e-05	0.000315371	both
HSPBP1	2057.29	-1.67764	0.282335	-5.94201	2.81556e-09	3.08391e-07	both
HSPG2	563.211	-1.66905	0.325752	-5.12369	2.9961e-07	1.40174e-05	both
HYAL2	574.103	-1.30691	0.373786	-3.4964	0.000471573	0.00466196	both
ICA1-AS1	58.0605	-2.56355	0.776162	-3.30286	0.000957045	0.00801903	both
ICAM5	2716.71	-2.61262	0.356859	-7.32115	2.45852e-13	8.61474e-11	both
ID1	920.828	-1.98675	0.346313	-5.73686	9.64497e-09	8.41982e-07	both
ID3	1194.56	-1.99517	0.440916	-4.52505	6.03799e-06	0.000151274	both
IDH3B	2403.53	-1.26134	0.324711	-3.88449	0.000102545	0.00142227	both
IDH3G	1852.07	-1.53474	0.346327	-4.43148	9.35903e-06	0.000214849	both
IDUA	810.367	-1.84233	0.388374	-4.74371	2.09842e-06	6.52788e-05	both
IER2	1188.95	-1.81639	0.407563	-4.4567	8.32319e-06	0.000197162	both
IER5L	709.703	-1.50649	0.338618	-4.44893	8.62984e-06	0.000203099	both
IFFO1	1766.88	-1.21649	0.310938	-3.91232	9.14131e-05	0.00130003	both
IFI27L2	960.359	-1.25692	0.351245	-3.57847	0.000345612	0.00366601	both
IFI35	267.612	-1.53594	0.390663	-3.93162	8.43739e-05	0.00121708	both
IFITM1	1944.22	-1.73349	0.362254	-4.7853	1.70731e-06	5.56534e-05	both
IFITM2	1935.6	-1.87262	0.414554	-4.5172	6.26636e-06	0.000156374	both
IFITM3	7410.39	-2.23806	0.5022	-4.4565	8.33068e-06	0.000197162	both
IFNK	12.0972	6.7434	1.8642	3.61731	0.000297677	0.0032681	both
IFRD2	374.577	-1.40293	0.368365	-3.80852	0.000139801	0.00181098	both
IGF2BP3	23.2888	5.15886	1.32144	3.90397	9.46272e-05	0.00134199	both
IGFBP-AS1	119.064	2.70572	0.570152	4.74561	2.07881e-06	6.47484e-05	both
IGFBP4	1082.1	-2.40729	0.362521	-6.64042	3.12781e-11	5.80231e-09	both
IGFBP7	3932.09	-2.1105	0.560005	-3.76872	0.000164085	0.00205649	both
IGFN1	265.639	-2.64334	0.662856	-3.9878	6.66876e-05	0.00101292	both
IGHM	39.672	-5.64118	1.09701	-5.14233	2.71345e-07	1.30148e-05	both
IGKC	42.8886	-2.54584	0.757438	-3.36113	0.000776256	0.00684521	both
IGSF21	2018.88	-1.65475	0.331271	-4.99515	5.87901e-07	2.41566e-05	both
IGSF8	8043.72	-1.79587	0.336554	-5.33605	9.49939e-08	5.65236e-06	both
IKBKG	922.186	-1.18538	0.351794	-3.36951	0.000753006	0.00667989	both
IKZF2	199.846	1.34133	0.405271	3.30972	0.000933898	0.00788004	both
IL17D	1594.47	-1.14536	0.342874	-3.34049	0.000836322	0.00723331	T2T-CHM13v2.0_only
IL17RC	930.191	-1.33763	0.351226	-3.80847	0.00013983	0.00181098	both
IL17RE	146.341	-2.51305	0.489014	-5.13901	2.76186e-07	1.31968e-05	both
IL18R1	89.6126	-2.2819	0.547382	-4.16875	3.06273e-05	0.000555497	both
IL1B	172.7	2.73967	0.803356	3.41028	0.000648953	0.00595037	both
IL31RA	25.4162	4.76147	1.16199	4.09769	4.17287e-05	0.000706085	both
IL32	265.581	-2.28436	0.469669	-4.86376	1.15176e-06	4.1275e-05	both
IL34	640.211	-1.74654	0.317823	-5.49532	3.90004e-08	2.7303e-06	both
IL36B	12.3834	5.27383	1.76906	2.98115	0.00287173	0.0182037	GRCh38.p14_only
IL36RN	9.47805	6.39492	1.93166	3.31057	0.00093105	0.00786417	both
ILF3-DT	970.083	-1.15403	0.315392	-3.65902	0.000253183	0.00290079	both
ILKAP	940.18	-1.2417	0.302328	-4.10714	4.00586e-05	0.000684311	both
ILVBL	1012.86	-1.43523	0.358582	-4.00253	6.26698e-05	0.00096644	both
IMP3	1270.28	-1.37366	0.313255	-4.38512	1.15923e-05	0.000253602	both
IMP4	2019.34	-1.08896	0.315304	-3.45368	0.000552994	0.0052548	both
INAFM1	671.812	-2.45555	0.329543	-7.45138	9.23685e-14	3.69899e-11	T2T-CHM13v2.0_only
INKA1	107.966	-1.76575	0.454461	-3.88538	0.000102169	0.00141939	both
INSM1	119.006	-1.65288	0.433967	-3.80876	0.000139666	0.00181071	both
INTS11	2626.32	-1.39227	0.331664	-4.19785	2.69463e-05	0.000498043	both
INTS15	566.587	-1.21068	0.313177	-3.86581	0.000110719	0.00150584	both
IPW	1048.91	1.23844	0.300645	4.11927	3.80081e-05	0.00065859	both
IRF2BP1	1335	-1.60539	0.320895	-5.00286	5.64848e-07	2.35723e-05	both
IRF6	64.7125	-2.81727	0.788154	-3.57452	0.000350867	0.0037131	both
ISG15	458.114	-2.54418	0.440049	-5.78158	7.40033e-09	6.81398e-07	both
ISG20	142.628	-2.37998	0.595239	-3.99836	6.37826e-05	0.00097941	both
ISLR2	1171.56	-1.21984	0.370139	-3.29562	0.000982047	0.00820117	both
ISM1	53.7559	-2.03724	0.640181	-3.18229	0.00146115	0.0110668	GRCh38.p14_only
ISOC2	837.448	-1.19416	0.303646	-3.93273	8.39861e-05	0.00121292	both
ISYNA1	736.18	-2.53136	0.565617	-4.47539	7.62715e-06	0.000184139	both
ITGA2	347.086	1.8888	0.522926	3.61198	0.000303865	0.00331297	both
ITGB8	1748	1.58803	0.37996	4.17947	2.92196e-05	0.000535741	both
ITPA	767.518	-1.52586	0.336537	-4.53402	5.78717e-06	0.000146444	both
ITPKA	2504.13	-2.37663	0.403623	-5.88824	3.90333e-09	4.00314e-07	both
ITPR2	1366.68	1.45258	0.317445	4.57585	4.74299e-06	0.000125694	both
JAG2	1531.02	-1.59552	0.304274	-5.2437	1.57392e-07	8.66995e-06	both
JAKMIP3-AS1	80.6682	1.7702	0.548313	3.22845	0.00124464	0.0097762	T2T-CHM13v2.0_only
JAML	20.0043	-4.62614	1.33635	-3.46177	0.000536632	0.00513218	both
JMJD4	612.874	-1.34808	0.326111	-4.1338	3.56816e-05	0.000628632	T2T-CHM13v2.0_only
JMJD8	433.218	-1.62135	0.352735	-4.59652	4.29605e-06	0.00011692	both
JOSD2	725.64	-2.08395	0.304529	-6.84318	7.74527e-12	1.68453e-09	both
JPH3	7966.87	-1.25575	0.357052	-3.51699	0.000436477	0.00439596	both
JPH4	10855.3	-1.01889	0.277814	-3.66754	0.000244898	0.00282383	both
JTB	2152.9	-1.11592	0.311364	-3.58399	0.000338385	0.00360064	both
JUN	5301.35	-1.81637	0.387032	-4.69306	2.69146e-06	7.97919e-05	both
JUNB	3003.75	-3.10078	0.494537	-6.27007	3.60886e-10	5.22255e-08	both
JUND	7010.17	-2.06041	0.353569	-5.82747	5.62755e-09	5.56774e-07	both
KANK3	325.524	-2.30628	0.481456	-4.79022	1.66595e-06	5.47268e-05	both
KANTR	572.8	1.37412	0.3442	3.9922	6.5463e-05	0.000997323	both
KAT8	1278.62	-1.07907	0.308992	-3.49224	0.000478984	0.0047269	both
KATNAL1	884.487	0.993865	0.317937	3.12598	0.00177211	0.0128325	GRCh38.p14_only
KATNB1	1938.34	-1.46217	0.333529	-4.38395	1.16549e-05	0.00025458	both
KATNBL1	493.446	1.34622	0.38086	3.53469	0.000408258	0.00418187	both
KCNA4	247.579	1.44474	0.388099	3.7226	0.000197182	0.00238939	both
KCNA5	268.345	-1.43506	0.394811	-3.63479	0.000278208	0.0031126	both
KCNF1	1654.6	-2.12142	0.380439	-5.57624	2.4577e-08	1.83237e-06	both
KCNG1	394.27	-2.14685	0.415155	-5.17121	2.32577e-07	1.16422e-05	both
KCNH2	817.34	-1.04197	0.314272	-3.31549	0.00091482	0.00775799	T2T-CHM13v2.0_only
KCNH3	5251.57	-1.09088	0.273848	-3.98352	6.79024e-05	0.00102879	both
KCNH5	476.819	1.49827	0.327351	4.57697	4.7177e-06	0.000125156	both
KCNH7	99.4205	2.90122	0.518669	5.59358	2.22438e-08	1.69543e-06	both
KCNH7-AS1	41.2142	2.93056	0.874698	3.35037	0.000807047	0.00703612	both
KCNIP4-IT1	529.399	3.28315	0.625217	5.25121	1.51103e-07	8.36004e-06	both
KCNJ10	3038.08	1.69527	0.363215	4.6674	3.05037e-06	8.87762e-05	both
KCNJ2	230.286	1.55074	0.433339	3.57859	0.000345459	0.00366601	both
KCNJ4	3087.96	-1.59153	0.354852	-4.48506	7.28924e-06	0.000177681	both
KCNK3	636.801	-1.3107	0.338249	-3.87496	0.000106643	0.00146747	both
KCNMA1-AS1	30.7472	4.23445	0.997276	4.24602	2.17605e-05	0.000423282	both
KCNMA1-AS3	25.9433	3.92888	1.06957	3.67333	0.00023941	0.00278079	both
KCNQ5-IT1	53.5307	4.52974	0.988691	4.58156	4.61523e-06	0.000123738	both
KCTD13	1751.62	-1.71806	0.381785	-4.50007	6.79321e-06	0.000167697	both
KCTD15	1140.18	-1.23356	0.363739	-3.39133	0.000695547	0.00627609	both
KCTD16	2425.05	1.2506	0.332864	3.7571	0.000171896	0.00213845	both
KEAP1	1578.01	-1.11629	0.295418	-3.77868	0.000157661	0.00198881	both
KIAA0825	170.348	1.59037	0.469847	3.38488	0.000712099	0.00638889	both
KIAA0895L	2087.64	-1.39859	0.34168	-4.09327	4.25328e-05	0.000718246	both
KIAA1958	363.406	1.64364	0.341448	4.81373	1.48138e-06	4.98983e-05	both
KIF14	35.0887	5.24044	1.08229	4.84197	1.28557e-06	4.486e-05	both
KIF17	873.557	-1.31625	0.36106	-3.64553	0.000266843	0.00300812	both
KIF18B	46.9546	3.61582	0.758025	4.77005	1.84182e-06	5.88436e-05	both
KIF20A	33.0674	3.17029	0.871832	3.63635	0.000276528	0.00309655	both
KIF22	645.494	-1.29871	0.31588	-4.11142	3.93227e-05	0.000676198	both
KIF25	101.145	-3.55767	0.736683	-4.82931	1.37008e-06	4.71567e-05	both
KIF27	272.782	1.37651	0.444013	3.10016	0.00193419	0.0136269	GRCh38.p14_only
KIF5C-AS1	51.8701	3.59184	0.788551	4.55498	5.23907e-06	0.000134874	both
KIFC2	6050.34	-1.58891	0.280929	-5.65591	1.55022e-08	1.27714e-06	both
KIFC3	1347.65	-1.27995	0.289581	-4.42002	9.86922e-06	0.000224316	both
KIRREL3	1275.15	-1.47137	0.320334	-4.59324	4.36408e-06	0.000118135	both
KISS1R	61.5621	-3.5052	0.665904	-5.26382	1.41094e-07	7.91246e-06	both
KLB	56.6479	2.1971	0.64306	3.41663	0.000634021	0.00585709	both
KLF16	1696.01	-1.32452	0.289074	-4.58194	4.6069e-06	0.000123646	both
KLHDC3	8693.54	-1.03556	0.321286	-3.22316	0.00126784	0.00992444	T2T-CHM13v2.0_only
KLHDC4	698.906	-1.49736	0.331066	-4.52285	6.10112e-06	0.000152704	T2T-CHM13v2.0_only
KLHDC8B	593.656	-1.3313	0.371589	-3.58272	0.000340037	0.00361364	both
KLHDC9	729.354	-1.09736	0.327017	-3.35567	0.000791742	0.00694536	both
KLHL11	1131.56	1.10647	0.299678	3.69218	0.000222336	0.00261873	both
KLHL22	1457.42	-1.07507	0.299161	-3.59362	0.000326115	0.00350407	T2T-CHM13v2.0_only
KLHL24	1224.88	1.63623	0.32144	5.09031	3.5747e-07	1.61915e-05	both
KLHL25	373.089	-1.20997	0.329359	-3.67371	0.00023905	0.00277926	T2T-CHM13v2.0_only
KLHL28	391.369	1.20579	0.332165	3.6301	0.000283308	0.00315288	both
KLHL35	271.973	-1.95152	0.478865	-4.0753	4.59553e-05	0.000760151	both
KLK10	47.2907	-2.41471	0.74212	-3.2538	0.00113871	0.00918472	T2T-CHM13v2.0_only
KLK5	51.3061	-2.1236	0.645543	-3.28964	0.00100316	0.00833898	both
KLK7	394.08	-1.19906	0.361584	-3.31612	0.000912763	0.00774575	T2T-CHM13v2.0_only
KMT2C	2609.25	1.42371	0.310854	4.58	4.64983e-06	0.000124057	both
KMT2D	3929.93	1.17495	0.333281	3.52541	0.000422828	0.00429452	both
KNL1	57.5294	3.77383	0.687518	5.48907	4.04062e-08	2.80057e-06	both
KPNA5	1112.09	1.61541	0.324537	4.9776	6.43776e-07	2.59454e-05	both
KRBA2	482.409	1.45983	0.334347	4.3662	1.26426e-05	0.000273317	both
KRI1	774.44	-1.03793	0.322022	-3.22316	0.00126785	0.00992444	T2T-CHM13v2.0_only
KRT10	525.251	-1.86349	0.35953	-5.18313	2.1819e-07	1.10537e-05	both
KRT17	558.006	-1.4861	0.358601	-4.14417	3.41046e-05	0.000606788	both
KRT31	65.3673	-2.3426	0.617775	-3.79199	0.000149442	0.00190226	both
KRT81	62.7416	-2.48406	0.587387	-4.229	2.34727e-05	0.000447953	T2T-CHM13v2.0_only
KSR2	2119.07	1.168	0.342479	3.41042	0.000648618	0.00595037	both
KXD1	1520.64	-1.22547	0.312472	-3.92187	8.78636e-05	0.00125845	both
KYNU	217.5	3.33468	0.468875	7.11207	1.14313e-12	3.27728e-10	both
LAGE3	906.399	-1.7809	0.349338	-5.09791	3.43421e-07	1.56959e-05	both
LAMC3	233.422	-2.36198	0.549506	-4.29836	1.72067e-05	0.00034895	both
LAMP5	1506.64	-1.64816	0.417689	-3.9459	7.95019e-05	0.00116074	both
LAMTOR1	1646.59	-1.0677	0.28886	-3.69625	0.000218805	0.00258583	both
LAMTOR4	2002.5	-1.78161	0.281742	-6.32354	2.55642e-10	3.81633e-08	both
LANCL3	170.039	1.37753	0.417589	3.29877	0.000971111	0.0081207	both
LARGE-AS1	41.8808	3.10186	0.826398	3.75347	0.000174401	0.00216428	both
LARP4	810.595	1.26618	0.349265	3.62527	0.000288661	0.00319694	both
LBH	540.329	-2.31582	0.677206	-3.41966	0.000626992	0.00580704	both
LBHD2	42.4045	-3.74106	0.951136	-3.93325	8.38037e-05	0.00121162	both
LCLAT1	259.321	1.09225	0.375099	2.91189	0.00359249	0.0214826	GRCh38.p14_only
LCOR	1031.42	1.46798	0.332094	4.42036	9.85356e-06	0.000224162	both
LDOC1	2707.89	-1.82201	0.298848	-6.09676	1.08239e-09	1.35186e-07	both
LEFTY1	84.9633	-1.97268	0.566692	-3.48104	0.000499468	0.00487657	both
LEFTY2	19.9073	-3.26847	0.976563	-3.34691	0.000817165	0.00710416	T2T-CHM13v2.0_only
LEMD2	1387.25	-1.29715	0.317382	-4.08703	4.36936e-05	0.000732484	both
LENG1	306.704	-1.19604	0.349833	-3.41889	0.000628766	0.00581751	both
LGALS9	285.516	-1.50968	0.405738	-3.72082	0.000198575	0.00239891	both
LGALSL-DT	60.5666	1.8599	0.576045	3.22875	0.00124335	0.00976904	T2T-CHM13v2.0_only
LGR4	480.907	1.20257	0.357406	3.36473	0.000766193	0.0067683	both
LIF	281.743	3.79127	0.672344	5.63889	1.71148e-08	1.38839e-06	both
LIFR	1510.77	1.34734	0.289061	4.6611	3.14529e-06	9.10006e-05	both
LIMD2	803.007	-1.31337	0.303439	-4.32828	1.50281e-05	0.000312567	both
LIME1	536.316	-1.49797	0.371002	-4.03764	5.39908e-05	0.000859933	both
LIMS2	1076.72	-2.71316	0.578265	-4.6919	2.70681e-06	8.01528e-05	both
LIN37	459.757	-1.42479	0.331069	-4.3036	1.68043e-05	0.000342729	both
LIN7B	795.143	-2.16687	0.329016	-6.58592	4.52071e-11	8.2647e-09	both
LIN7C	982.519	1.48366	0.343865	4.31467	1.59839e-05	0.000327586	both
LINC00216	27.376	4.05762	1.003	4.04549	5.22137e-05	0.00083686	both
LINC00299	93.8466	1.85925	0.508724	3.65473	0.000257454	0.00293242	both
LINC00402	19.6845	4.87975	1.48385	3.28856	0.001007	0.00835987	both
LINC00513	89.1722	4.59325	0.750786	6.11791	9.4808e-10	1.20804e-07	both
LINC00710	30.1768	2.86802	0.819797	3.49844	0.000467981	0.00463032	both
LINC00901	15.4165	7.0936	1.78677	3.97007	7.18519e-05	0.00107391	both
LINC01001	1378.27	-1.20833	0.365535	-3.30564	0.000947612	0.0079638	both
LINC01002	1190.21	-1.64437	0.360278	-4.56418	5.01441e-06	0.000130691	both
LINC01004	548.677	1.23319	0.3607	3.41887	0.000628814	0.00581751	both
LINC01023	47.873	-2.20646	0.61295	-3.59974	0.000318541	0.0034447	both
LINC01050	13.0697	6.85364	1.86591	3.67308	0.000239642	0.00278079	both
LINC01252	254.687	1.73973	0.519154	3.35109	0.000804938	0.00702818	both
LINC01410	169.713	2.18531	0.532126	4.10675	4.01271e-05	0.000684494	both
LINC01444	19.7101	5.02731	1.37439	3.65786	0.000254331	0.00290604	both
LINC01574	76.1388	-2.27295	0.65633	-3.46312	0.000533956	0.00511434	both
LINC01703	24.2724	-3.13781	0.909721	-3.44921	0.000562237	0.00532658	both
LINC01943	44.7062	4.47375	0.978152	4.57367	4.79248e-06	0.000126607	both
LINC02024	24.7338	3.24547	0.995862	3.25896	0.00111823	0.00906359	T2T-CHM13v2.0_only
LINC02067	1007.9	-1.79042	0.360433	-4.96742	6.78481e-07	2.69565e-05	both
LINC02175	61.2509	1.97166	0.587319	3.35706	0.000787764	0.00692009	both
LINC02389	202.474	1.61379	0.416809	3.87177	0.000108048	0.00147841	both
LINC02576	136.588	1.45886	0.49476	2.94863	0.0031919	0.0197664	GRCh38.p14_only
LINC02669	52.6514	2.72118	0.797045	3.41409	0.000639958	0.00589897	both
LINC02714	124.661	-2.8766	0.477193	-6.02818	1.65816e-09	1.95485e-07	both
LINC02716	61.3244	-2.18686	0.59922	-3.64951	0.000262738	0.00297011	both
LINC03027	31.7812	-1.87685	0.837518	-2.24097	0.0250283	0.091424	GRCh38.p14_only
LINGO1	5166.83	-1.5397	0.274399	-5.61118	2.00948e-08	1.55992e-06	both
LKAAEAR1	136.694	-3.56724	0.453415	-7.86748	3.61854e-15	1.79004e-12	both
LMCD1	254.471	-2.37619	0.640869	-3.70777	0.000209095	0.00249416	both
LMF1	682.965	-1.42765	0.392538	-3.63697	0.000275863	0.00309322	both
LMF2	1508.13	-1.48332	0.336136	-4.41285	1.02018e-05	0.00023001	both
LMNA	2954.08	-1.51713	0.407648	-3.72165	0.000197923	0.00239492	both
LMO1	90.3181	-1.5965	0.473409	-3.37234	0.000745334	0.00662113	T2T-CHM13v2.0_only
LMO2	920.256	-1.43076	0.322056	-4.44257	8.88892e-06	0.000206628	both
LMOD1	1882.06	-2.5718	0.629959	-4.08249	4.45554e-05	0.000742953	both
LMTK3	4578.14	-1.08032	0.319967	-3.37634	0.00073456	0.00655311	both
LNPEP	2243.32	1.47775	0.283058	5.22067	1.78277e-07	9.57947e-06	both
LOC100130357	75.8122	1.88321	0.561949	3.3512	0.000804607	0.00702818	both
LOC100190986	675.193	1.42702	0.36837	3.87388	0.000107118	0.00146965	both
LOC100287387	57.971	-2.99799	0.623723	-4.8066	1.53518e-06	5.12317e-05	both
LOC100996720	127.628	-1.7628	0.506311	-3.48165	0.000498339	0.00487119	both
LOC100996740	229.746	-1.69158	0.398513	-4.24474	2.18847e-05	0.000424714	both
LOC100996842	241.056	-1.2101	0.362964	-3.33394	0.000856262	0.00736809	both
LOC101060212	418.168	1.22724	0.348224	3.52428	0.000424636	0.00430074	T2T-CHM13v2.0_only
LOC101926887	860.667	1.27953	0.35567	3.59753	0.000321257	0.00346664	both
LOC101926915	27.6743	3.97268	1.1629	3.41618	0.000635063	0.00586242	T2T-CHM13v2.0_only
LOC101926953	66.5076	4.03484	0.751768	5.36713	8.00007e-08	4.9108e-06	both
LOC101927057	155.653	2.21724	0.49665	4.46439	8.02962e-06	0.0001922	both
LOC101927613	57.8568	4.21506	0.967731	4.35561	1.32694e-05	0.000284189	both
LOC101927741	295.252	1.85101	0.430335	4.30131	1.69788e-05	0.000345451	both
LOC101927817	21.9071	6.1586	1.71271	3.59581	0.000323379	0.00348506	both
LOC101927999	509.136	-1.14323	0.490024	-2.333	0.0196481	0.0763441	GRCh38.p14_only
LOC101928095	71.8962	-2.34701	0.676036	-3.47172	0.000517139	0.00499689	both
LOC101928344	433.154	1.5744	0.361508	4.35509	1.33014e-05	0.000284391	both
LOC101928351	38.0001	2.69403	0.73508	3.66495	0.000247382	0.00284726	both
LOC101928373	33.6509	3.19825	0.864654	3.69888	0.000216557	0.00256865	T2T-CHM13v2.0_only
LOC101928421	156.273	2.7577	0.607223	4.5415	5.58543e-06	0.000142051	both
LOC101928453	25.2856	5.39145	1.35682	3.9736	7.07948e-05	0.0010639	both
LOC101928462	126.949	2.99803	0.650475	4.60899	4.04638e-06	0.000111604	both
LOC101928510	10.3469	6.51694	1.93441	3.36896	0.000754519	0.0066886	both
LOC101928669	159.32	2.72218	0.525981	5.17543	2.27384e-07	1.14276e-05	both
LOC101928786	45.9441	2.74825	0.792405	3.46824	0.000523878	0.00504271	both
LOC101928817	72.7325	2.56997	0.695456	3.69537	0.000219565	0.00259093	T2T-CHM13v2.0_only
LOC101928953	229.569	-0.998216	0.408447	-2.44393	0.0145283	0.060775	GRCh38.p14_only
LOC101928961	65.4284	3.05557	0.732936	4.16895	3.06006e-05	0.000555412	both
LOC101929141	126.999	2.57347	0.62061	4.14667	3.37346e-05	0.000602134	both
LOC101929372	70.9268	2.2145	0.672381	3.29352	0.000989406	0.00824908	both
LOC101929439	25.3088	3.74705	1.02628	3.6511	0.000261123	0.00295819	both
LOC101929534	41.4625	5.00729	0.990217	5.05676	4.26439e-07	1.88088e-05	both
LOC101929594	135.962	2.1573	0.585705	3.68326	0.000230269	0.00269461	both
LOC101929643	69.415	2.4042	0.662942	3.62657	0.000287211	0.00318648	both
LOC101929653	82.4299	2.03972	0.630038	3.23746	0.00120599	0.00957691	T2T-CHM13v2.0_only
LOC102723409	100.054	2.12185	0.554918	3.82371	0.000131458	0.00171754	both
LOC102723670	47.4121	1.34332	0.703253	1.91015	0.0561134	0.162854	GRCh38.p14_only
LOC102723753	47.3498	2.80475	0.848259	3.30648	0.000944766	0.00795257	both
LOC102724416	444.979	2.90381	0.407363	7.12831	1.01609e-12	3.05179e-10	both
LOC102724528	151.693	1.76532	0.541097	3.26248	0.00110441	0.00898524	T2T-CHM13v2.0_only
LOC102724594	1822.23	-1.27356	0.297937	-4.2746	1.91485e-05	0.000380691	both
LOC102724672	49.3496	2.67164	0.767421	3.48132	0.000498954	0.00487344	T2T-CHM13v2.0_only
LOC102724949	42.2778	3.82673	0.81989	4.66737	3.05081e-06	8.87762e-05	both
LOC102724956	38.4196	2.29208	0.709416	3.23094	0.00123384	0.00971532	T2T-CHM13v2.0_only
LOC105369151	68.5374	2.26686	0.583309	3.88621	0.000101821	0.00141612	both
LOC105369161	116.98	1.86403	0.475653	3.91889	8.8959e-05	0.00126943	both
LOC105369225	89.9422	1.36835	0.680493	2.01082	0.0443442	0.137865	GRCh38.p14_only
LOC105369370	40.6191	2.88862	0.861147	3.35438	0.000795428	0.00696559	T2T-CHM13v2.0_only
LOC105369558	21.5654	4.39422	1.30446	3.36863	0.000755436	0.00669203	both
LOC105369559	705.302	2.53539	0.593869	4.26927	1.96114e-05	0.000388669	both
LOC105369580	21.6821	4.40894	1.26674	3.48055	0.000500392	0.00487805	both
LOC105369783	47.8967	3.36073	0.710435	4.73053	2.23938e-06	6.89834e-05	both
LOC105369795	22.5628	5.10228	1.36523	3.7373	0.000186005	0.00228246	both
LOC105369863	1926.26	3.1486	0.572831	5.49656	3.87268e-08	2.72916e-06	both
LOC105369877	93.3251	2.34995	0.653975	3.59334	0.000326472	0.00350492	both
LOC105370247	35.7973	4.43504	0.963568	4.60272	4.17002e-06	0.000114106	both
LOC105370286	95.8953	4.64613	0.747904	6.2122	5.22465e-10	7.16373e-08	both
LOC105370461	254.331	3.25679	0.563909	5.77538	7.67789e-09	7.01831e-07	both
LOC105370504	46.9606	1.57854	0.63456	2.48761	0.0128603	0.0556142	GRCh38.p14_only
LOC105370559	43.7288	2.48398	0.759475	3.27065	0.00107299	0.00879197	T2T-CHM13v2.0_only
LOC105370586	42.3728	8.55222	1.62911	5.24964	1.52395e-07	8.41308e-06	both
LOC105370588	18.2376	5.89115	1.69702	3.47147	0.000517613	0.00499956	both
LOC105370664	29.0875	4.2248	1.02865	4.10714	4.00597e-05	0.000684311	T2T-CHM13v2.0_only
LOC105370733	60.0304	3.36392	0.733789	4.58432	4.55462e-06	0.000122506	both
LOC105370765	48.4493	2.17789	0.632968	3.44077	0.000580072	0.00546272	both
LOC105370841	1863.7	3.03014	0.514411	5.89051	3.85009e-09	3.9809e-07	both
LOC105370844	187.866	2.51267	0.63658	3.94714	7.90901e-05	0.00115673	T2T-CHM13v2.0_only
LOC105370846	281.611	2.34339	0.542034	4.32332	1.53695e-05	0.000318357	both
LOC105370972	34.389	3.34809	0.860932	3.88891	0.000100694	0.00140603	both
LOC105371068	42.0434	4.06561	0.882573	4.60654	4.09421e-06	0.000112153	both
LOC105371077	179.237	3.15813	0.600741	5.25706	1.46374e-07	8.15201e-06	T2T-CHM13v2.0_only
LOC105371085	74.5321	3.17421	0.612468	5.18265	2.18757e-07	1.10602e-05	both
LOC105371354	159.033	3.3227	0.626812	5.30095	1.15205e-07	6.66628e-06	T2T-CHM13v2.0_only
LOC105371475	104.736	5.07126	0.727937	6.96661	3.24662e-12	7.65504e-10	both
LOC105371493	130.701	1.53567	0.461229	3.32953	0.000869933	0.00745501	T2T-CHM13v2.0_only
LOC105371589	106.771	1.98245	0.599412	3.30732	0.000941944	0.00793589	both
LOC105371629	16.579	4.70323	1.42899	3.2913	0.000997249	0.00830349	T2T-CHM13v2.0_only
LOC105371630	113.233	2.4533	0.695706	3.52634	0.000421343	0.00428632	T2T-CHM13v2.0_only
LOC105371632	70.1847	2.17408	0.626599	3.46965	0.000521142	0.00502198	T2T-CHM13v2.0_only
LOC105371637	26.6388	3.59813	1.01366	3.54963	0.000385775	0.00400029	T2T-CHM13v2.0_only
LOC105371761	35.954	3.07783	0.802294	3.83629	0.000124909	0.00165078	both
LOC105371800	148.676	1.48724	0.637613	2.33252	0.0196735	0.0764191	GRCh38.p14_only
LOC105371814	176.936	-1.80425	0.413643	-4.36184	1.28971e-05	0.000277629	both
LOC105371856	29.5736	4.21367	0.964943	4.36676	1.26105e-05	0.000273252	both
LOC105371903	34.1656	2.85997	0.781809	3.65815	0.000254042	0.00290405	both
LOC105371953	59.3762	2.72383	0.732232	3.7199	0.000199305	0.00240587	both
LOC105371967	62.1017	3.03556	0.757694	4.00631	6.16735e-05	0.00095575	both
LOC105372105	19.3611	4.3537	1.22592	3.55137	0.000383226	0.00398205	both
LOC105372200	19.2826	2.52738	0.991657	2.54864	0.0108144	0.0490713	GRCh38.p14_only
LOC105372310	82.079	2.56976	0.581882	4.41629	1.00411e-05	0.000227577	T2T-CHM13v2.0_only
LOC105372390	12.7081	1.90148	1.39296	1.36506	0.172233	0.351332	GRCh38.p14_only
LOC105372421	200.878	1.69985	0.420204	4.0453	5.22567e-05	0.00083686	T2T-CHM13v2.0_only
LOC105372480	106.979	-2.09284	0.527264	-3.96924	7.2102e-05	0.00107637	both
LOC105372521	71.5302	3.13107	0.824873	3.79582	0.000147154	0.00188072	both
LOC105372721	119.037	2.49504	0.767085	3.25263	0.00114343	0.00920764	T2T-CHM13v2.0_only
LOC105373170	61.354	2.77418	0.631687	4.3917	1.12467e-05	0.000247661	T2T-CHM13v2.0_only
LOC105373218	143.899	1.78174	0.580452	3.06958	0.00214361	0.014692	GRCh38.p14_only
LOC105373591	17.7524	4.73298	1.43511	3.29799	0.000973803	0.00814051	both
LOC105373873	27.2215	3.82054	1.05055	3.6367	0.000276156	0.00309479	both
LOC105373874	51.4539	5.07569	0.97435	5.20931	1.89545e-07	9.95964e-06	both
LOC105373891	31.1092	3.12785	0.870346	3.59381	0.000325882	0.00350367	both
LOC105373902	64.0154	3.61979	0.693237	5.22158	1.77403e-07	9.56347e-06	T2T-CHM13v2.0_only
LOC105374003	37.7116	4.12464	0.907594	4.54459	5.50424e-06	0.000140553	both
LOC105374029	90.1391	1.48857	0.539185	2.76078	0.00576636	0.0308435	GRCh38.p14_only
LOC105374052	188.107	2.83884	0.554089	5.12343	3.00028e-07	1.40174e-05	both
LOC105374056	1391.02	2.25149	0.475703	4.73299	2.21239e-06	6.84025e-05	both
LOC105374077	23.9295	6.28773	1.61895	3.88382	0.000102827	0.00142539	both
LOC105374140	98.9667	2.03855	0.495442	4.11461	3.87834e-05	0.000668809	both
LOC105374181	125.513	2.49543	0.569677	4.38043	1.18443e-05	0.000258271	both
LOC105374325	28.1659	4.45904	1.05779	4.21543	2.49299e-05	0.00046902	both
LOC105374352	144.143	2.43156	0.512211	4.74718	2.06275e-06	6.44073e-05	both
LOC105374423	328.322	2.9002	0.507156	5.71856	1.07432e-08	9.21906e-07	both
LOC105374471	36.2097	3.70206	0.998155	3.7089	0.000208158	0.00248656	both
LOC105374493	111.667	3.04	0.790947	3.84349	0.000121297	0.00161622	both
LOC105374505	306.177	1.88162	0.59479	3.1635	0.00155885	0.0116631	GRCh38.p14_only
LOC105374516	78.8196	4.18862	0.695456	6.02283	1.71392e-09	2.01118e-07	both
LOC105374535	94.0769	2.65468	0.531024	4.99917	5.75777e-07	2.38276e-05	both
LOC105374646	68.6047	3.19325	0.622151	5.13259	2.85777e-07	1.35414e-05	both
LOC105374795	69.1661	2.28215	0.72245	3.1589	0.00158367	0.0118313	GRCh38.p14_only
LOC105374809	52.8881	8.87306	1.58368	5.60283	2.10882e-08	1.62701e-06	both
LOC105374815	243.355	2.33738	0.496022	4.71225	2.44996e-06	7.38468e-05	both
LOC105374824	25.7906	3.27718	0.988065	3.31677	0.000910656	0.00773307	both
LOC105374879	77.5974	2.3101	0.564188	4.09456	4.22974e-05	0.000714846	T2T-CHM13v2.0_only
LOC105374897	50.7782	1.74956	0.646421	2.70654	0.00679885	0.0348794	GRCh38.p14_only
LOC105375059	64.3481	2.43965	0.749568	3.25474	0.00113498	0.00916299	T2T-CHM13v2.0_only
LOC105375228	367.759	2.20861	0.470572	4.69345	2.68631e-06	7.97328e-05	T2T-CHM13v2.0_only
LOC105375235	52.5877	3.09049	0.657769	4.69844	2.62161e-06	7.81803e-05	both
LOC105375337	53.7528	2.85258	0.791756	3.60286	0.000314739	0.00341709	both
LOC105375382	113.131	2.26847	0.496679	4.56728	4.94105e-06	0.000129313	both
LOC105375500	197.542	2.47131	0.588068	4.20243	2.64062e-05	0.000489854	both
LOC105375530	17.443	3.72796	1.13656	3.28004	0.00103793	0.00855513	T2T-CHM13v2.0_only
LOC105375631	207.131	2.38677	0.547864	4.3565	1.32156e-05	0.000283276	both
LOC105375634	984.869	1.90292	0.479455	3.96893	7.21963e-05	0.00107678	both
LOC105375724	542.47	2.97897	0.546553	5.45047	5.02359e-08	3.40699e-06	both
LOC105375818	11.9546	6.72821	1.84987	3.63713	0.000275689	0.00309265	both
LOC105375894	39.6607	2.73836	0.860883	3.18088	0.00146828	0.0111074	GRCh38.p14_only
LOC105376033	153.113	1.89483	0.505129	3.75117	0.000176009	0.002181	T2T-CHM13v2.0_only
LOC105376050	799.955	1.85412	0.418692	4.42837	9.49488e-06	0.000217769	both
LOC105376065	1153.01	1.52686	0.487192	3.13399	0.00172445	0.0125962	GRCh38.p14_only
LOC105376081	41.7594	2.84905	0.765386	3.72237	0.000197361	0.00239041	both
LOC105376176	112.426	2.53486	0.637758	3.97465	7.04832e-05	0.00106036	both
LOC105376244	103.128	1.32412	0.46098	2.8724	0.00407365	0.0236225	GRCh38.p14_only
LOC105376257	34.917	2.89361	0.838375	3.45145	0.000557574	0.00528855	T2T-CHM13v2.0_only
LOC105376455	54.6109	3.11085	0.777462	4.00129	6.29979e-05	0.00096854	both
LOC105377106	22.7491	3.27665	0.989874	3.31017	0.000932397	0.00787264	both
LOC105377507	8.55749	6.24672	1.97745	3.15899	0.00158319	0.0118313	GRCh38.p14_only
LOC105377694	15.6629	7.11634	1.78428	3.98836	6.65303e-05	0.00101175	both
LOC105377790	40.2023	3.9413	0.885959	4.44862	8.64241e-06	0.000203205	both
LOC105377905	71.3769	2.88662	1.04441	2.76388	0.0057119	0.0306412	GRCh38.p14_only
LOC105377971	48.5946	2.9212	0.77896	3.75013	0.000176741	0.00218901	both
LOC105378208	13.0697	6.85364	1.86591	3.67308	0.000239642	0.00278079	both
LOC105378210	43.416	4.38399	1.05107	4.17098	3.0329e-05	0.000551673	both
LOC105378218	41.0944	3.27158	0.849949	3.84914	0.000118531	0.00158652	T2T-CHM13v2.0_only
LOC105378404	81.6926	2.2152	0.66345	3.33891	0.000841086	0.00725958	T2T-CHM13v2.0_only
LOC105378437	232.732	2.10924	0.508615	4.14702	3.36824e-05	0.000601822	both
LOC105378480	13.3037	1.02437	1.04862	0.976877	0.32863	0.533252	GRCh38.p14_only
LOC105378598	47.4289	-2.24321	0.66166	-3.39028	0.000698222	0.00629573	both
LOC105378808	324.145	2.16523	0.5491	3.94324	8.0388e-05	0.00117096	both
LOC105378988	54.277	4.37478	0.849256	5.15131	2.58667e-07	1.26717e-05	both
LOC105379013	80.7016	3.11063	0.714522	4.35345	1.34014e-05	0.000285802	both
LOC105379080	74.2222	3.14291	0.711721	4.41593	1.00578e-05	0.000227577	both
LOC105379085	40.4689	3.73749	0.812515	4.5999	4.22688e-06	0.000115411	both
LOC105379173	135.022	2.03194	0.605387	3.35643	0.000789564	0.00693108	both
LOC105379263	202.685	2.4949	0.488792	5.10423	3.32149e-07	1.52637e-05	both
LOC105379271	5.5413	1.4988	1.72694	0.867894	0.385452	0.590908	GRCh38.p14_only
LOC105379343	2.6006	2.97456	2.56832	1.15817	0.246794	NA	GRCh38.p14_only
LOC105379346	160.777	2.4485	0.600826	4.07521	4.59719e-05	0.000760151	both
LOC105379361	19.2916	3.55754	1.05898	3.35942	0.000781075	0.0068709	both
LOC105379426	147.893	3.26673	0.799405	4.08645	4.38021e-05	0.000732813	both
LOC105379481	5459.94	3.89007	0.594049	6.54839	5.81598e-11	1.04065e-08	both
LOC105379566	21.9608	0.507512	0.857105	0.592124	0.553768	0.731543	GRCh38.p14_only
LOC107983974	52.2032	2.74175	0.821256	3.33848	0.000842382	0.0072658	T2T-CHM13v2.0_only
LOC107984006	180.394	1.8462	0.54101	3.4125	0.000643692	0.00592595	T2T-CHM13v2.0_only
LOC107984018	28.3422	4.05641	1.13868	3.56238	0.000367513	0.0038569	both
LOC107984089	80.0395	1.74802	0.56782	3.07847	0.00208064	0.0143383	GRCh38.p14_only
LOC107984113	115.27	3.20437	0.613854	5.22009	1.78839e-07	9.57947e-06	both
LOC107984131	629.12	2.64446	0.666136	3.96985	7.19182e-05	0.00107426	both
LOC107984150	12.966	6.84116	1.90484	3.59147	0.000328823	0.00352078	T2T-CHM13v2.0_only
LOC107984192	63.6991	3.42008	0.790068	4.32885	1.49891e-05	0.000312528	both
LOC107984213	119.767	2.91111	0.592654	4.912	9.01526e-07	3.41511e-05	T2T-CHM13v2.0_only
LOC107984219	43.5294	2.44864	0.744328	3.28973	0.00100284	0.00833898	both
LOC107984257	118.395	1.83784	0.546019	3.3659	0.000762955	0.00674679	both
LOC107984275	44.1242	2.51545	0.754501	3.33393	0.000856286	0.00736809	T2T-CHM13v2.0_only
LOC107984315	20.6283	3.34651	1.07997	3.09871	0.00194365	0.013682	GRCh38.p14_only
LOC107984445	62.4134	3.67411	0.749547	4.90178	9.49741e-07	3.54978e-05	T2T-CHM13v2.0_only
LOC107984597	57.7816	1.92513	0.591836	3.25281	0.0011427	0.00920473	T2T-CHM13v2.0_only
LOC107984615	61.7804	5.5964	0.997046	5.61298	1.98869e-08	1.54854e-06	both
LOC107984713	205.91	1.75544	0.453712	3.86906	0.000109255	0.00148994	both
LOC107984714	65.5209	2.96362	0.649748	4.56118	5.08663e-06	0.000131826	both
LOC107984805	1799.32	3.11393	0.531894	5.85442	4.78674e-09	4.83058e-07	both
LOC107984874	115.45	3.2241	0.588781	5.47589	4.35322e-08	2.98444e-06	both
LOC107984974	3170.51	-1.53005	0.344417	-4.44244	8.89445e-06	0.000206628	both
LOC107984992	97.4342	2.43303	0.617991	3.937	8.25051e-05	0.00119422	both
LOC107984993	152.305	2.6646	0.474403	5.61675	1.94581e-08	1.53889e-06	both
LOC107985027	98.9193	5.32315	0.888273	5.9927	2.06388e-09	2.34548e-07	both
LOC107985147	98.9251	3.83282	0.674835	5.67964	1.3498e-08	1.1239e-06	both
LOC107985295	76.3362	1.94327	0.55544	3.49861	0.00046769	0.00463032	both
LOC107985363	23.0231	5.19416	1.36606	3.8023	0.00014336	0.00184812	both
LOC107985467	342.226	2.80396	0.551623	5.08312	3.71294e-07	1.66088e-05	both
LOC107985486	44.6271	3.51709	0.733326	4.79608	1.618e-06	5.35002e-05	both
LOC107985584	102.767	-2.61667	0.564901	-4.63209	3.61992e-06	0.000102614	both
LOC107985664	107.71	2.89703	0.605402	4.78529	1.70739e-06	5.56534e-05	both
LOC107985684	255.429	2.43859	0.552811	4.41125	1.02776e-05	0.000231511	both
LOC107985779	431.352	2.13756	0.555191	3.85014	0.000118052	0.00158422	both
LOC107985840	129.535	3.2929	0.694784	4.73946	2.14293e-06	6.65812e-05	T2T-CHM13v2.0_only
LOC107985897	377.238	3.39128	0.480914	7.05173	1.76705e-12	4.69272e-10	both
LOC107985903	112.62	3.75373	0.742496	5.05556	4.29125e-07	1.88378e-05	both
LOC107985904	45.8759	3.97611	0.82791	4.80259	1.56623e-06	5.20612e-05	both
LOC107986010	20.693	3.35624	1.01395	3.31007	0.000932729	0.00787281	T2T-CHM13v2.0_only
LOC107986015	329.844	3.16239	0.582921	5.42508	5.7929e-08	3.77646e-06	both
LOC107986018	116.323	3.04327	0.763769	3.98454	6.76098e-05	0.00102508	both
LOC107986061	25.5618	3.65021	0.999482	3.6521	0.000260101	0.00294925	both
LOC107986079	41.1317	2.20659	0.677551	3.25671	0.00112711	0.00911405	T2T-CHM13v2.0_only
LOC107986103	132.637	2.23359	0.563401	3.96447	7.35597e-05	0.00108911	both
LOC107986188	50.6443	2.85807	0.801776	3.56467	0.000364312	0.00382968	T2T-CHM13v2.0_only
LOC107986254	24.2244	4.22741	1.13348	3.72959	0.000191789	0.00233076	T2T-CHM13v2.0_only
LOC107986275	147.674	2.87044	0.624462	4.59667	4.29306e-06	0.00011692	both
LOC107986293	95.2549	5.45339	0.792898	6.8778	6.07858e-12	1.36925e-09	both
LOC107986298	473.74	1.47915	0.462313	3.19945	0.00137691	0.0105549	GRCh38.p14_only
LOC107986347	231.428	3.72512	0.5319	7.00341	2.49805e-12	6.23993e-10	both
LOC107986350	493.846	2.67156	0.55506	4.8131	1.48603e-06	4.99882e-05	both
LOC107986428	113.928	1.76291	0.598822	2.94396	0.00324045	0.0199593	GRCh38.p14_only
LOC107986455	99.4131	2.03611	0.476328	4.27461	1.91475e-05	0.000380691	both
LOC107986457	130.448	4.03497	0.549791	7.3391	2.15039e-13	7.75033e-11	both
LOC107986461	428.145	2.58249	0.497516	5.19078	2.0942e-07	1.07606e-05	both
LOC107986522	117.344	3.26463	0.602397	5.41941	5.97969e-08	3.85835e-06	both
LOC107986523	21.1485	6.07004	1.65731	3.66259	0.000249677	0.00286845	both
LOC107986573	96.0687	2.1514	0.484082	4.44429	8.81832e-06	0.000205782	both
LOC107986673	62.7382	3.03627	0.625031	4.85779	1.18706e-06	4.22403e-05	T2T-CHM13v2.0_only
LOC107986699	27.6659	4.83711	1.20406	4.01734	5.88587e-05	0.000923475	both
LOC107986770	73.8078	1.89866	0.589508	3.22075	0.00127857	0.00999601	T2T-CHM13v2.0_only
LOC107986813	79.6555	4.24974	0.901549	4.71382	2.43111e-06	7.34545e-05	both
LOC107986820	105.359	3.02743	0.51967	5.82568	5.68808e-09	5.60565e-07	both
LOC107986822	19.115	2.38272	0.952339	2.50196	0.0123507	0.0540026	GRCh38.p14_only
LOC107986833	40.4102	2.94261	0.82018	3.58776	0.000333532	0.00355951	both
LOC107986949	130.106	2.07114	0.566824	3.65394	0.000258242	0.00293477	T2T-CHM13v2.0_only
LOC107986992	518.832	1.96404	0.557957	3.52005	0.000431463	0.00435415	both
LOC107987081	345.503	2.59159	0.43849	5.91026	3.41562e-09	3.59053e-07	both
LOC107987083	21.2821	3.66158	1.10002	3.32866	0.000872639	0.00747566	T2T-CHM13v2.0_only
LOC107987234	128.097	2.38008	0.552361	4.30892	1.6405e-05	0.000335128	both
LOC107987247	82.9099	3.72902	0.664084	5.61529	1.96235e-08	1.54231e-06	both
LOC107987401	72.0656	3.92252	0.756426	5.1856	2.15325e-07	1.09608e-05	both
LOC107987435	20.5726	5.02412	1.46812	3.42215	0.000621279	0.00576047	both
LOC112267917	169.701	1.87006	0.515042	3.63089	0.000282444	0.00314743	both
LOC112268038	148.404	2.15285	0.432864	4.97349	6.5757e-07	2.64591e-05	T2T-CHM13v2.0_only
LOC112268050	48.8282	3.61823	0.714784	5.06199	4.14902e-07	1.8332e-05	both
LOC112268061	100.109	2.64691	0.543711	4.86822	1.12605e-06	4.06426e-05	both
LOC112268063	457.352	2.91261	0.572543	5.08715	3.63486e-07	1.6405e-05	T2T-CHM13v2.0_only
LOC112268093	61.8293	2.63811	0.614103	4.29587	1.74007e-05	0.000351203	both
LOC112268101	72.362	3.04402	0.590238	5.15728	2.50568e-07	1.24026e-05	both
LOC112268133	410.363	1.65762	0.358096	4.62897	3.67486e-06	0.000103822	both
LOC112268165	9.28362	6.36175	1.95893	3.24757	0.00116397	0.0093026	T2T-CHM13v2.0_only
LOC112268199	41.2278	1.48753	0.747687	1.98951	0.0466449	0.14299	GRCh38.p14_only
LOC112268225	351.227	1.42281	0.346088	4.11111	3.93755e-05	0.000676245	T2T-CHM13v2.0_only
LOC112268227	353.543	1.76872	0.482894	3.66275	0.000249524	0.002868	both
LOC112268272	857.455	1.82666	0.437363	4.17652	2.96e-05	0.000540751	both
LOC112268474	250.36	2.49158	0.530132	4.69992	2.60262e-06	7.77059e-05	both
LOC114224	32.3661	3.305	0.850437	3.88624	0.00010181	0.00141612	both
LOC122455339	69.0216	-4.49254	0.780149	-5.75856	8.48334e-09	7.61659e-07	both
LOC122539214	77.4456	4.13841	0.641602	6.45012	1.11763e-10	1.81915e-08	both
LOC124900216	407.519	2.17768	0.504203	4.31906	1.56697e-05	0.000322193	both
LOC124900232	479.322	3.44099	0.480042	7.16811	7.6042e-13	2.33959e-10	both
LOC124900254	145.329	-1.42494	0.407079	-3.50039	0.000464572	0.00461306	T2T-CHM13v2.0_only
LOC124900273	173.395	2.52904	0.543085	4.6568	3.21155e-06	9.24935e-05	both
LOC124900287	169.328	3.04519	0.575164	5.29446	1.19366e-07	6.87551e-06	both
LOC124900412	653.565	2.08194	0.454707	4.57865	4.6799e-06	0.000124414	both
LOC124900458	147.749	2.74157	0.614971	4.45805	8.27091e-06	0.000196383	both
LOC124900486	108.782	1.68903	0.482529	3.50037	0.000464616	0.00461306	T2T-CHM13v2.0_only
LOC124900543	619.091	2.55978	0.534705	4.78727	1.69066e-06	5.53224e-05	both
LOC124900544	647.157	2.77884	0.49575	5.60532	2.07866e-08	1.60867e-06	both
LOC124900602	41.3659	2.74627	0.811178	3.38553	0.000710404	0.00637595	both
LOC124900639	9.78912	6.4478	1.9717	3.27017	0.00107483	0.00879562	both
LOC124900674	145.534	1.71745	0.518993	3.30919	0.000935664	0.0078923	T2T-CHM13v2.0_only
LOC124900729	27.6103	3.84188	0.987009	3.89244	9.92398e-05	0.0013925	both
LOC124900733	97.0665	4.93975	0.725311	6.81053	9.72403e-12	2.07905e-09	both
LOC124900745	35.4033	2.98227	0.855559	3.48576	0.000490734	0.00481741	both
LOC124900856	62.4947	2.76499	0.787993	3.5089	0.000449959	0.0045012	both
LOC124900944	135.835	2.12485	0.459507	4.62419	3.76057e-06	0.000105652	both
LOC124900946	234.442	2.75773	0.442138	6.23726	4.45293e-10	6.24128e-08	both
LOC124900949	77.9957	2.18024	0.535042	4.0749	4.60339e-05	0.000760151	both
LOC124900987	112.138	2.28704	0.632572	3.61547	0.000299801	0.00327678	both
LOC124901022	186.87	2.92215	0.491691	5.94307	2.79729e-09	3.08179e-07	both
LOC124901040	49.3465	2.43256	0.639908	3.80143	0.000143865	0.00185154	both
LOC124901064	82.0376	3.07196	0.594532	5.16702	2.37852e-07	1.18592e-05	both
LOC124901235	36.3869	2.46097	0.736351	3.34212	0.000831414	0.00719333	both
LOC124901245	120.683	1.55147	0.48421	3.20413	0.0013547	0.0104391	GRCh38.p14_only
LOC124901281	204.917	2.64052	0.652541	4.04652	5.19851e-05	0.000834307	both
LOC124901352	20.0686	3.98966	1.12976	3.53141	0.000413343	0.00422537	T2T-CHM13v2.0_only
LOC124901399	122.111	2.01233	0.586153	3.43311	0.000596694	0.00558263	T2T-CHM13v2.0_only
LOC124901447	34.4387	6.78626	1.6054	4.22714	2.36678e-05	0.000450653	both
LOC124901474	462.764	1.6394	0.493813	3.31989	0.000900523	0.00767051	T2T-CHM13v2.0_only
LOC124901683	144.072	3.94824	0.565385	6.98328	2.88357e-12	6.94377e-10	both
LOC124901687	137.121	2.08318	0.583237	3.57176	0.000354591	0.00374779	T2T-CHM13v2.0_only
LOC124901715	121.214	-1.85467	0.440488	-4.2105	2.5481e-05	0.000475841	both
LOC124901760	212.913	3.08907	0.632527	4.88369	1.04117e-06	3.7959e-05	T2T-CHM13v2.0_only
LOC124901868	44.8103	2.6662	0.70672	3.77264	0.000161528	0.00202947	both
LOC124901896	228.894	1.87699	0.496704	3.77889	0.000157526	0.00198881	both
LOC124901897	40.7568	4.6667	0.918606	5.0802	3.77039e-07	1.67766e-05	both
LOC124901916	271.224	3.97901	0.566602	7.02259	2.17799e-12	5.60699e-10	both
LOC124901945	33.1189	3.22707	0.853236	3.78215	0.000155481	0.0019682	both
LOC124901966	198.024	1.49404	0.412529	3.62166	0.000292714	0.00323049	T2T-CHM13v2.0_only
LOC124901967	71.1939	4.29962	0.749898	5.73361	9.83178e-09	8.55331e-07	both
LOC124901975	69.4759	2.65423	0.650077	4.08295	4.44675e-05	0.000742468	both
LOC124901978	44.623	3.18785	0.772855	4.12478	3.71096e-05	0.000645827	both
LOC124901996	49.5827	4.44434	1.05008	4.2324	2.31212e-05	0.000444269	both
LOC124902040	59.3501	2.05484	0.607412	3.38295	0.00071712	0.00642936	both
LOC124902129	48.8076	2.97344	0.817061	3.63919	0.000273501	0.00307357	both
LOC124902144	184.411	1.75948	0.457492	3.84592	0.000120101	0.00160319	both
LOC124902151	59.9764	1.31432	0.570482	2.30387	0.0212298	0.0809194	GRCh38.p14_only
LOC124902235	23.26	3.62124	1.02185	3.54382	0.000394371	0.00406936	both
LOC124902269	430.22	1.60616	0.492172	3.2634	0.00110082	0.00896472	T2T-CHM13v2.0_only
LOC124902270	36.1817	4.06343	0.934948	4.34615	1.38548e-05	0.000294475	T2T-CHM13v2.0_only
LOC124902271	26.785	4.42447	1.06426	4.15731	3.22011e-05	0.000579046	both
LOC124902320	23.5742	5.15716	1.42538	3.6181	0.000296773	0.0032596	both
LOC124902321	177.654	2.00641	0.417011	4.81141	1.49871e-06	5.03475e-05	both
LOC124902329	40.1047	7.01127	1.57182	4.46061	8.17279e-06	0.000194704	both
LOC124902367	82.2559	3.67035	0.637806	5.75464	8.68247e-09	7.76391e-07	both
LOC124902383	153.72	4.38375	0.630912	6.94828	3.69776e-12	8.48099e-10	both
LOC124902389	269.173	2.22786	0.51111	4.35886	1.30741e-05	0.000280482	both
LOC124902410	103.463	3.07992	0.668285	4.60869	4.05205e-06	0.000111604	T2T-CHM13v2.0_only
LOC124902424	10.7098	6.56962	1.88884	3.47813	0.000504924	0.00491085	T2T-CHM13v2.0_only
LOC124902450	103.24	2.05418	0.613949	3.34585	0.000820305	0.00712654	T2T-CHM13v2.0_only
LOC124902456	164.417	2.7635	0.553081	4.99655	5.83664e-07	2.40609e-05	both
LOC124902464	328.094	3.28577	0.567889	5.78593	7.2113e-09	6.68874e-07	both
LOC124902476	95.7362	2.66007	0.592137	4.49233	7.04481e-06	0.000172724	both
LOC124902480	40.2669	4.07059	0.989403	4.11418	3.88552e-05	0.000669589	both
LOC124902486	402.677	3.70546	0.400792	9.24534	2.34505e-20	3.48019e-17	both
LOC124902660	43.1814	4.81346	0.950883	5.06209	4.14681e-07	1.8332e-05	T2T-CHM13v2.0_only
LOC124902675	27.2862	3.66172	1.12629	3.25112	0.00114952	0.00923455	T2T-CHM13v2.0_only
LOC124902730	849.4	3.66152	0.391159	9.3607	7.9209e-21	1.24898e-17	both
LOC124902743	84.2223	2.27117	0.623496	3.64264	0.000269852	0.00303797	T2T-CHM13v2.0_only
LOC124902750	46.5376	3.00029	0.824618	3.6384	0.000274341	0.00308027	both
LOC124902763	371.688	0.953481	0.431577	2.20929	0.0271542	0.0969946	GRCh38.p14_only
LOC124902796	808.017	4.34261	0.530651	8.18356	2.7558e-16	1.69576e-13	both
LOC124902884	96.0387	3.04337	0.631886	4.81632	1.46227e-06	4.94953e-05	T2T-CHM13v2.0_only
LOC124902887	65.6582	3.4737	0.875721	3.96667	7.28829e-05	0.00108354	both
LOC124902901	29.4748	3.10354	0.851079	3.6466	0.000265736	0.00299832	T2T-CHM13v2.0_only
LOC124902945	28.9701	2.9576	0.86122	3.4342	0.000594316	0.00556677	T2T-CHM13v2.0_only
LOC124903085	39.2218	3.12607	0.832289	3.75599	0.000172657	0.00214685	both
LOC124903144	34.1499	4.70484	1.08639	4.3307	1.48637e-05	0.000310942	both
LOC124903219	52.5801	4.01306	0.763773	5.25425	1.48627e-07	8.25928e-06	both
LOC124903313	67.437	3.15662	0.736561	4.28562	1.8223e-05	0.000365751	both
LOC124903332	131.772	4.42628	0.62446	7.08817	1.35896e-12	3.85227e-10	both
LOC124903336	159.672	2.80843	0.552343	5.08457	3.68466e-07	1.65411e-05	T2T-CHM13v2.0_only
LOC124903352	35.4299	3.90702	0.926158	4.21852	2.45907e-05	0.00046437	both
LOC124903353	22.2655	4.45094	1.25588	3.54409	0.000393974	0.00406859	both
LOC124903412	90.1945	3.52011	0.697951	5.04349	4.5711e-07	1.98835e-05	both
LOC124903449	23.3372	3.8483	1.08816	3.53653	0.000405428	0.00416133	both
LOC124903488	38.7288	4.32419	0.965061	4.48074	7.43843e-06	0.000180794	both
LOC124903498	42.6412	2.99501	0.82825	3.61607	0.000299105	0.00327664	T2T-CHM13v2.0_only
LOC124903500	289.92	2.75156	0.626506	4.39191	1.12358e-05	0.000247661	both
LOC124903536	130.442	2.15351	0.623749	3.45253	0.000555353	0.00527324	both
LOC124903560	431.573	1.85834	0.529472	3.50981	0.000448432	0.00448948	both
LOC124903561	481.982	2.81194	0.540803	5.19957	1.99746e-07	1.03266e-05	both
LOC124903566	158.84	1.92117	0.579011	3.31802	0.000906566	0.00770352	T2T-CHM13v2.0_only
LOC124903847	257.253	3.29539	0.519998	6.3373	2.3382e-10	3.53236e-08	both
LOC124903967	45.2007	3.18486	0.714327	4.45854	8.25184e-06	0.000196367	both
LOC124904043	48.1123	2.14016	0.638719	3.3507	0.000806079	0.0070339	both
LOC124904138	2058.42	6.26443	0.605629	10.3437	4.47092e-25	1.61138e-21	T2T-CHM13v2.0_only
LOC124904139	68.4231	6.7707	1.16471	5.81322	6.12842e-09	5.94668e-07	T2T-CHM13v2.0_only
LOC124904141	50.6488	5.2723	0.986042	5.34693	8.94574e-08	5.34815e-06	T2T-CHM13v2.0_only
[truncated: 1,649 more rows]

## Sheet: E_dc
Disorder:	Epilepsy
[truncated: 161 more rows]

## Sheet: E_na
Disorder:	Epilepsy
[truncated: 87 more rows]

## Sheet: E_nc
Disorder:	Epilepsy
[truncated: 610 more rows]

[truncated: 8 more sheets: E_nopc, E_pf, Glio, Gliob_ec, MS_bl, MS_CD4, MS_CD19, mtDNA_m.3243]
