# Supplementary material for: Transcriptome driven discovery of novel candidate genes for human neurological disorders in the telomer-to-telomer genome assembly era
Source: Hum Genomics. 2023 Oct 23;17:94. doi: 10.1186/s40246-023-00543-y (PMC10594789; doi:10.1186/s40246-023-00543-y)
Supplement: Supplementary file 8 — Additional file 8. Batch entrez results for novel genes, which were differentially expressed in at least three studies. [file 40246_2023_543_MOESM8_ESM.xlsx]

## Sheet: gene_result
Additional File S8: Batch entrez results for novel genes, which were differentially expressed in at least three studies.
tax_id	Org_name	GeneID	CurrentID	Status	Symbol	Type	Aliases	description	other_designations	map_location	chromosome	Differentially expressed in datasets
9606	Homo sapiens	124905706	0	live	LOC124905706	ncRNA		uncharacterized LOC124905706			1	MS/CD4, E/pf, MS/CD19
9606	Homo sapiens	124905717	0	discontinued	LOC124905717	ncRNA		uncharacterized LOC124905717			1	ASD/pb, MS/CD4, MS/CD19
9606	Homo sapiens	124905745	0	live	LOC124905745	ncRNA		uncharacterized LOC124905745			1	ASD/nsc, MS/CD4,MS/CD19
9606	Homo sapiens	646976	0	live	RALGPS2-AS1	ncRNA		RALGPS2 antisense RNA 1	lnc-ANGPTL1-3	1q25.2	1	MS/CD4, ASD/pb, MS/CD19
9606	Homo sapiens	124906509	0	live	LOC124906509	ncRNA		uncharacterized LOC124906509			5	mtDNA/m.3243, MS/CD4, ASD/pb
9606	Homo sapiens	124906510	0	live	LOC124906510	ncRNA		uncharacterized LOC124906510			5	mtDNA/m.3243, MS/CD4, ASD/pb
9606	Homo sapiens	124906577	0	live	LOC124906577	ncRNA		uncharacterized LOC124906577			6	ASD/pb, ASD/nsc, MS/CD4
9606	Homo sapiens	124906582	0	live	LOC124906582	protein		elastin-like	elastin-like		6	Gliob/ec, ASD/pb, MS/CD19
9606	Homo sapiens	124906622	0	live	LOC124906622	ncRNA		uncharacterized LOC124906622			7	Gliob/ec, Glio, ASD/pb
9606	Homo sapiens	124906666	0	live	LOC124906666	ncRNA		uncharacterized LOC124906666			7	ASD/nsc, Gliob/ec, Glio, ASD/pb
9606	Homo sapiens	124906740	0	live	LOC124906740	protein		uncharacterized LOC124906740	uncharacterized protein LOC124906740		8	ASD/nsc, MS/CD4, ASD/pb, MS/CD19
9606	Homo sapiens	124906791	0	live	LOC124906791	protein		uncharacterized LOC124906791	uncharacterized protein LOC124906791		8	ASD/pb, E/nopc, E/na,E/nc
9606	Homo sapiens	124906939	0	live	LOC124906939	ncRNA		uncharacterized LOC124906939			11	ALS/sc, MS/CD4, MS/CD19
9606	Homo sapiens	124906992	0	live	LOC124906992	protein		uncharacterized LOC124906992	uncharacterized protein LOC124906992		12	MS/CD4, ASD/pb
9606	Homo sapiens	124907109	0	live	LOC124907109	ncRNA		uncharacterized LOC124907109			13	MS/CD19, MS/CD4, ASD/pb
9606	Homo sapiens	124907243	0	live	LOC124907243	rRNA		18S ribosomal RNA			13	ASD/pb, E/na, MS/bl
9606	Homo sapiens	124907244	0	live	LOC124907244	rRNA		28S ribosomal RNA			13	ALS/mn, ASD/nsc, ASD/pb
9606	Homo sapiens	124907360	0	live	LOC124907360	ncRNA		uncharacterized LOC124907360			14	E/pf, Glio, ASD/pb
9606	Homo sapiens	124907382	0	live	LOC124907382	ncRNA		uncharacterized LOC124907382			14	MS/bl, MS/CD4, MS/CD19
9606	Homo sapiens	124907396	0	live	LOC124907396	ncRNA		uncharacterized LOC124907396			14	MS/CD4, ASD/nsc, MS/CD19
9606	Homo sapiens	124907457	0	live	LOC124907457	rRNA		18S ribosomal RNA			14	ASD/pb, ALS/mn, ALS/sc, ASD/nsc
9606	Homo sapiens	124907539	0	live	LOC124907539	ncRNA		uncharacterized LOC124907539			15	Glio, MS/CD4, MS/CD19
9606	Homo sapiens	124907785	0	live	LOC124907785	ncRNA		uncharacterized LOC124907785			16	MS/CD4, AD/n, MS/bl, MS/CD19
9606	Homo sapiens	124907796	0	live	LOC124907796	ncRNA		uncharacterized LOC124907796			16	MS/CD19, ALS/crispr, E/nc, ALS/sc
9606	Homo sapiens	124907963	0	live	LOC124907963	snRNA		U2 spliceosomal RNA			17	ASD/nsc, Glio, ASD/pb
9606	Homo sapiens	124907964	0	live	LOC124907964	snRNA		U2 spliceosomal RNA			17	ASD/pb, ASD/nsc, Glio
9606	Homo sapiens	124907965	0	live	LOC124907965	snRNA		U2 spliceosomal RNA			17	ASD/nsc, Glio, ASD/pb
9606	Homo sapiens	124908132	0	live	LOC124908132	ncRNA		uncharacterized LOC124908132			21	E/pf, MS/CD4, MS/CD19
9606	Homo sapiens	124908366	0	live	LOC124908366	rRNA		28S ribosomal RNA			21	ALS/mn, mtDNA/m.3243, ASD/nsc
9606	Homo sapiens	124908412	0	live	LOC124908412	ncRNA		uncharacterized LOC124908412			22	MS/CD4, ASD/pb, MS/CD19
9606	Homo sapiens	124908461	0	live	LOC124908461	ncRNA		uncharacterized LOC124908461			22	Glio, MS/CD4, MS/CD19
