# Supplementary material for: Transcriptome driven discovery of novel candidate genes for human neurological disorders in the telomer-to-telomer genome assembly era
Source: Hum Genomics. 2023 Oct 23;17:94. doi: 10.1186/s40246-023-00543-y (PMC10594789; doi:10.1186/s40246-023-00543-y)
Supplement: Supplementary file 10 — Additional file 10. Alphafold quality metrics of predicted protein structures: predicted local distance difference test (pLDDT), per-structure quality estimation scores (pTM), interface pTM score (ipTM), and predicted aligned error (PAE). [file 40246_2023_543_MOESM10_ESM.xlsx]

## Sheet: studies_summary
Additional File S10: Alphafold quality metrics of predicted protein structures: predicted local distance difference test (pLDDT), per-structure quality estimation scores (pTM), interface pTM score (ipTM), predicted aligned error (PAE).
	pLDDT	iptm+ptm	averager(PAE)
LOC124906582	89.4768		1.28075
LOC124906582 dimer		0.685142	1.8206
LOC124906582 tetramer		0.384292	2.06072
LOC124906582 trimer		0.555142	1.9249
LOC124906740	38.9005		1.31958
LOC124906791	53.7472		1.24532
LOC124906992	46.0188		1.05642
												3.41615
